# Supplementary material for: Cell type-specific abnormalities of central nervous system in myotonic dystrophy type 1
Source: Brain Commun. 2022 Jun 10;4(3):fcac154. doi: 10.1093/braincomms/fcac154 (PMC9218787; doi:10.1093/braincomms/fcac154)
Supplement: fcac154_Supplementary_Data [file fcac154_supplementary_data.zip]

Archive with 5 entries (5 files):
- Supplementary Figures_final.pdf
- Supplementary Table 1.xlsx
- Supplementary Table 2.xlsx
- Supplementary Table 3.xlsx
- Supplementary Table 4.xlsx
