# Supplementary material for: Cell type-specific abnormalities of central nervous system in myotonic dystrophy type 1
Source: Brain Commun. 2022 Jun 10;4(3):fcac154. doi: 10.1093/braincomms/fcac154 (PMC9218787; doi:10.1093/braincomms/fcac154)
Supplement: fcac154_Supplementary_Data [file fcac154_supplementary_data.zip › Supplementary Table 1.xlsx]

## Sheet: Sheet1
Supplementary Table 1. Neuropathological findings in DM1 brain
	Senile plaques	Lewy bodies	Ubiquitin inclusions	GFAP	Neuroinflammation
DM1-patient 1 (DM1-Pt 1)	none	sparse but widespread in the CNS	sparse but widespread in the CNS*	mild gliosis in the white matter	none
DM1-patient 2 (DM1-Pt 2)	none	none	none	mild gliosis in the white matter	none
DM1-patient 3 (DM1-Pt 3)	none	none	none	mild gliosis in the white matter	none
*Ubiquitin-positive inclusions were mostly neurofibrillary tangles or Lewy bodies.
