# Supplementary material for: Cell type-specific abnormalities of central nervous system in myotonic dystrophy type 1
Source: Brain Commun. 2022 Jun 10;4(3):fcac154. doi: 10.1093/braincomms/fcac154 (PMC9218787; doi:10.1093/braincomms/fcac154)
Supplement: fcac154_Supplementary_Data [file fcac154_supplementary_data.zip › Supplementary Table 2.xlsx]

## Sheet: Supplementary Table S2
Supplementary Table 2. List for RT-PCR primers
Target		Primer sequence
MAPT	Forward	TACGGGTTGGGGGACAGGAAAGAT
	Reverse	GGGGTGTCTCCAATGCCTGCTTCT
CLASP2	Forward	GGAAATGCCAAGGCAGATTC
	Reverse	AGGGCTGTTGTGGTCAGAAC
ADD3	Forward	TCGAACGTAAACAACAAGGC
	Reverse	GCTTAGCAAGCTCATCTTCAAC
DLGAP1	Forward	ACCGTTAGGACCATCCAGAG
	Reverse	GGTTTCGTGGTAGTTCTGGG
NTM	Forward	ACACCAATGCCAGCATCATG
	Reverse	TTGAGAAGCAGGTGCAAGAC
CANKK2	Forward	CTTTGGGAACCCATTCGAGG
	Reverse	AACTTTCCACGCAGGGACTG
WNK1	Forward	AGTGAGTCAGCCTCAAGCTC
	Reverse	TGGGTCTGTGCTACTGCAAC
