# Supplementary material for: Cell type-specific abnormalities of central nervous system in myotonic dystrophy type 1
Source: Brain Commun. 2022 Jun 10;4(3):fcac154. doi: 10.1093/braincomms/fcac154 (PMC9218787; doi:10.1093/braincomms/fcac154)
Supplement: fcac154_Supplementary_Data [file fcac154_supplementary_data.zip › Supplementary Table 3.xlsx]

## Sheet: cortical neurons
Supplementary Table 3. Differential gene expression in CNS cells from DM1 patients and disease controls.
ens_gene	ext_gene	baseMean	log2FoldChange	lfcSE	stat	pvalue	padj
ENSG00000231834	HLA-A	70.4662	-6.81922	1.31764	23.1668	1.48538e-06	0.0258133
ENSG00000253982	NA	128.752	-3.49126	0.666941	23.1242	1.51865e-06	0.0258133
ENSG00000137628	DDX60	35.9193	-4.67482	0.954591	19.8469	8.39e-06	0.0950727
ENSG00000124508	BTN2A2	29.3824	-5.18052	1.12354	19.0954	1.24345e-05	0.105678
ENSG00000133048	CHI3L1	1349.66	-3.73963	0.808234	17.252	3.27361e-05	0.222573
ENSG00000167676	PLIN4	27.6862	-7.32688	1.70937	16.2486	5.55503e-05	0.259495
ENSG00000169245	CXCL10	56.4286	-6.07929	1.32349	16.3849	5.16967e-05	0.259495
ENSG00000253250	C8orf88	12.6888	-7.1662	1.69427	16.0693	6.10667e-05	0.259495
ENSG00000213058	NA	21.9928	6.8686	1.68501	15.7149	7.36437e-05	0.278169
ENSG00000157766	ACAN	16.366	-7.78093	1.81439	15.3932	8.7301e-05	0.29678
ENSG00000115380	EFEMP1	491.601	-2.28351	0.576804	14.3177	0.000154402	0.477173
ENSG00000068976	PYGM	126.567	-3.8254	0.947442	13.3071	0.000264396	0.749013
ENSG00000000003	TSPAN6	112.372	-0.69527	0.660484	1.09666	0.295001	1
ENSG00000000005	TNMD	1.62118	1.10279	3.13253	0.121878	0.727007	1
ENSG00000000419	DPM1	482.718	0.178087	0.598682	0.0885017	0.766091	1
ENSG00000000457	SCYL3	82.2276	-0.962612	0.744213	1.64532	0.199597	1
ENSG00000000460	C1orf112	11.222	-0.86362	1.65901	0.267959	0.604704	1
ENSG00000000938	FGR	16.2321	-4.2531	1.78465	4.79876	0.0284803	1
ENSG00000000971	CFH	80.9625	-1.76277	1.00537	2.89551	0.0888268	1
ENSG00000001036	FUCA2	194.535	-0.21952	0.694408	0.099963	0.751874	1
ENSG00000001084	GCLC	114.646	-1.49888	0.619973	5.6341	0.0176143	1
ENSG00000001167	NFYA	55.4911	-0.59736	0.620214	0.921473	0.337088	1
ENSG00000001460	STPG1	201.464	0.304541	0.613522	0.247229	0.619033	1
ENSG00000001461	NIPAL3	474.715	0.399089	0.539621	0.544207	0.460694	1
ENSG00000001497	LAS1L	184.606	-0.282236	0.718235	0.15396	0.694779	1
ENSG00000001561	ENPP4	306.004	0.396422	0.562612	0.495828	0.481339	1
ENSG00000001617	SEMA3F	10.213	-1.08908	1.33926	0.64625	0.421456	1
ENSG00000001626	CFTR	0.319424	1.52554	4.01903	0.309176	0.578186	1
ENSG00000001629	ANKIB1	256.438	-0.0751125	0.696519	0.0118188	0.913429	1
ENSG00000001630	CYP51A1	634.105	-0.134261	0.573965	0.0547357	0.815019	1
ENSG00000001631	KRIT1	236.917	0.525352	0.541558	0.934044	0.333814	1
ENSG00000002016	RAD52	47.8524	-0.156425	0.757564	0.0440213	0.833814	1
ENSG00000002330	BAD	1474.1	0.336811	0.480904	0.489462	0.484167	1
ENSG00000002549	LAP3	424.788	-0.775742	0.506428	2.31897	0.127805	1
ENSG00000002586	CD99	282.075	-1.4005	0.623569	4.86042	0.0274797	1
ENSG00000002587	HS3ST1	105.447	-0.775067	0.623517	1.52918	0.216235	1
ENSG00000002745	WNT16	5.94089	-0.237806	1.61748	0.023593	0.877925	1
ENSG00000002746	HECW1	289.322	0.264636	0.529385	0.249659	0.617315	1
ENSG00000002822	MAD1L1	151.867	-0.268404	0.649709	0.170398	0.679758	1
ENSG00000002834	LASP1	315.12	0.611903	0.49504	1.51595	0.218233	1
ENSG00000002919	SNX11	164.49	-0.553688	0.655527	0.710959	0.399126	1
ENSG00000002933	TMEM176A	212.644	-1.10235	0.772573	1.98632	0.158726	1
ENSG00000003056	M6PR	833.301	-0.0397636	0.561779	0.00503892	0.943409	1
ENSG00000003096	KLHL13	64.8166	-1.02137	0.840962	1.45439	0.227825	1
ENSG00000003137	CYP26B1	114.544	0.418616	0.759415	0.303594	0.581638	1
ENSG00000003147	ICA1	670.99	0.576376	0.748455	0.589222	0.44272	1
ENSG00000003249	DBNDD1	541.169	-0.666982	0.567171	1.37197	0.241474	1
ENSG00000003393	ALS2	167.771	0.52239	0.611159	0.729372	0.393087	1
ENSG00000003400	CASP10	18.6566	2.43877	1.35928	2.90396	0.088362	1
ENSG00000003402	CFLAR	335.791	-0.841919	0.615449	1.84473	0.174398	1
ENSG00000003436	TFPI	25.7261	-0.457646	1.10002	0.1729	0.677547	1
ENSG00000003509	NDUFAF7	146.078	-0.235069	0.738934	0.101162	0.75044	1
ENSG00000003756	RBM5	512.468	0.400934	0.551105	0.527419	0.467694	1
ENSG00000003987	MTMR7	151.196	-0.0742527	0.588516	0.0159549	0.899484	1
ENSG00000003989	SLC7A2	49.7715	0.292698	1.08367	0.0725949	0.787595	1
ENSG00000004059	ARF5	2810.83	0.327726	0.65133	0.252675	0.615198	1
ENSG00000004139	SARM1	65.2864	1.24512	0.792402	2.40225	0.12116	1
ENSG00000004142	POLDIP2	951.473	-0.190749	0.503955	0.143204	0.705116	1
ENSG00000004399	PLXND1	132.175	0.0122527	0.86316	0.000883107	0.976293	1
ENSG00000004455	AK2	438.45	-0.391138	0.539188	0.524244	0.469037	1
ENSG00000004468	CD38	23.0705	-0.921018	1.19588	0.581242	0.445826	1
ENSG00000004478	FKBP4	1096.64	-0.703277	0.609215	1.32004	0.250585	1
ENSG00000004487	KDM1A	425.079	0.0794298	0.525716	0.0228905	0.879742	1
ENSG00000004534	RBM6	502.952	0.773447	0.562341	1.86816	0.171686	1
ENSG00000004660	CAMKK1	406.611	0.702422	0.492114	2.0204	0.155198	1
ENSG00000004700	RECQL	97.1753	0.221549	0.610545	0.131442	0.716941	1
ENSG00000004766	VPS50	246.269	-0.46028	0.630186	0.532123	0.465716	1
ENSG00000004776	HSPB6	102.625	-2.14638	0.73809	7.83758	0.00511711	1
ENSG00000004777	ARHGAP33	67.9593	0.710947	0.770712	0.833114	0.361374	1
ENSG00000004779	NDUFAB1	2628.24	-0.265756	0.597948	0.197276	0.656928	1
ENSG00000004799	PDK4	250.999	-1.08499	0.836067	1.645	0.199641	1
ENSG00000004838	ZMYND10	18.7814	0.851017	1.13635	0.559996	0.454262	1
ENSG00000004846	ABCB5	0.398858	-0.225386	4.01769	-0.00835401	1	1
ENSG00000004848	ARX	42.3703	0.267069	0.806544	0.109252	0.740998	1
ENSG00000004864	SLC25A13	74.385	-0.729976	0.756701	0.916919	0.338285	1
ENSG00000004866	ST7	226.451	-0.363587	0.644686	0.318039	0.572789	1
ENSG00000004897	CDC27	844.391	-0.10626	0.67206	0.0249948	0.87438	1
ENSG00000004961	HCCS	265.177	-0.756335	0.78075	0.928546	0.335241	1
ENSG00000004975	DVL2	80.2443	-0.0698582	0.689138	0.0103604	0.918927	1
ENSG00000005007	UPF1	193.426	0.0864612	0.558337	0.0240465	0.876767	1
ENSG00000005020	SKAP2	497.804	0.066764	0.666407	0.0100538	0.920131	1
ENSG00000005022	SLC25A5	2256.1	-0.756963	0.59834	1.58242	0.208413	1
ENSG00000005059	MCUB	98.9057	-0.113584	0.91189	0.0160372	0.899227	1
ENSG00000005075	POLR2J	675.174	-0.256565	0.485027	0.279333	0.597139	1
ENSG00000005100	DHX33	134.814	0.174051	0.557549	0.0972866	0.75511	1
ENSG00000005102	MEOX1	1.73753	1.87757	3.52928	0.280515	0.596364	1
ENSG00000005108	THSD7A	86.7999	0.510546	0.801257	0.403471	0.525302	1
ENSG00000005156	LIG3	157.191	-0.340326	0.716336	0.225083	0.635194	1
ENSG00000005175	RPAP3	328.769	0.220047	0.508353	0.18755	0.664963	1
ENSG00000005187	ACSM3	0.649619	-3.00877	3.98488	0.813893	0.366972	1
ENSG00000005189	REXO5	27.2195	-1.15064	1.31544	0.737712	0.390395	1
ENSG00000005194	CIAPIN1	788.901	-0.504458	0.718242	0.490932	0.483512	1
ENSG00000005206	SPPL2B	114.984	0.711078	0.636612	1.23821	0.265817	1
ENSG00000005238	FAM214B	97.9257	0.494092	0.594095	0.688606	0.406639	1
ENSG00000005243	COPZ2	55.8039	-0.770744	0.758645	1.01737	0.313144	1
ENSG00000005249	PRKAR2B	1203.66	0.460859	0.566537	0.659033	0.416901	1
ENSG00000005302	MSL3	312.809	-0.0697077	0.479815	0.0211263	0.884435	1
ENSG00000005339	CREBBP	323.883	0.81058	0.674458	1.42188	0.233094	1
ENSG00000005379	TSPOAP1	369.326	0.503795	0.699624	0.515361	0.472827	1
ENSG00000005381	MPO	8.59875	-0.72685	1.40906	0.283581	0.594364	1
ENSG00000005421	PON1	10.8655	-0.909892	1.75778	0.259064	0.610764	1
ENSG00000005436	GCFC2	125.12	0.060038	0.534245	0.0126265	0.910532	1
ENSG00000005448	WDR54	582.326	0.162495	0.767299	0.044876	0.832232	1
ENSG00000005469	CROT	145.282	-0.25443	0.588217	0.187464	0.665036	1
ENSG00000005471	ABCB4	10.8601	-5.70172	2.19043	5.40987	0.0200233	1
ENSG00000005483	KMT2E	1311.18	0.497387	0.461863	1.15417	0.282677	1
ENSG00000005486	RHBDD2	6122.81	-0.310575	0.704127	0.194188	0.659454	1
ENSG00000005513	SOX8	266.314	-1.11015	0.84048	1.70177	0.192056	1
ENSG00000005700	IBTK	111.582	0.220041	0.550499	0.159537	0.689583	1
ENSG00000005801	ZNF195	216.811	-0.339702	0.484995	0.489639	0.484088	1
ENSG00000005810	MYCBP2	1805.29	0.427945	0.445113	0.920859	0.33725	1
ENSG00000005812	FBXL3	416.539	-0.110149	0.513663	0.0459699	0.830231	1
ENSG00000005844	ITGAL	4.92	3.88421	2.57648	2.12862	0.14457	1
ENSG00000005882	PDK2	1361.09	-0.288072	0.58114	0.245359	0.620362	1
ENSG00000005884	ITGA3	81.9658	0.748037	0.70453	1.11464	0.291076	1
ENSG00000005889	ZFX	98.8501	0.401224	0.717358	0.31014	0.577594	1
ENSG00000005893	LAMP2	820.414	-0.497883	0.510554	0.946403	0.330636	1
ENSG00000005961	ITGA2B	21.4205	-0.376078	0.945713	0.158482	0.690558	1
ENSG00000005981	ASB4	8.32949	-0.00458872	1.62818	0.00790101	0.929171	1
ENSG00000006007	GDE1	922.809	-0.15687	0.511313	0.0940937	0.759036	1
ENSG00000006015	REX1BD	1395.2	0.23898	0.527978	0.20471	0.650946	1
ENSG00000006016	CRLF1	181.685	-0.140035	0.698912	0.0401599	0.841168	1
ENSG00000006025	OSBPL7	58.8776	0.347752	0.792214	0.19254	0.660811	1
ENSG00000006042	TMEM98	307.523	-0.585463	0.587634	0.985078	0.320948	1
ENSG00000006047	YBX2	5.79524	1.59097	1.6143	0.956104	0.328171	1
ENSG00000006062	MAP3K14	29.8612	1.00283	0.904204	1.19473	0.274377	1
ENSG00000006071	ABCC8	223.601	0.669704	0.654471	1.03522	0.308937	1
ENSG00000006116	CACNG3	1500.75	0.299521	0.846725	0.124947	0.723729	1
ENSG00000006118	TMEM132A	525.109	0.339699	0.54104	0.392876	0.530791	1
ENSG00000006125	AP2B1	584.518	0.251913	0.490215	0.263697	0.607591	1
ENSG00000006128	TAC1	162.146	-0.534962	2.75656	0.0374605	0.84653	1
ENSG00000006194	ZNF263	135.281	-0.00970352	0.724179	0.000238382	0.987681	1
ENSG00000006210	CX3CL1	511.242	0.715418	0.619471	1.32188	0.250256	1
ENSG00000006282	SPATA20	357.855	-0.226146	0.579262	0.152184	0.696457	1
ENSG00000006283	CACNA1G	72.89	1.51976	0.645803	5.32577	0.0210124	1
ENSG00000006327	TNFRSF12A	9.54125	-1.64161	1.54151	1.08114	0.298443	1
ENSG00000006377	DLX6	5.85206	-1.65873	1.98073	0.685686	0.407636	1
ENSG00000006432	MAP3K9	341.374	-0.231589	0.620701	0.139074	0.709204	1
ENSG00000006451	RALA	707.55	0.158405	0.483428	0.107307	0.743232	1
ENSG00000006453	BAIAP2L1	7.92415	-2.43499	1.49975	2.46243	0.116599	1
ENSG00000006459	KDM7A	71.0059	0.0470289	0.642842	0.00539896	0.941426	1
ENSG00000006468	ETV1	483.397	-0.678602	0.536764	1.583	0.208329	1
ENSG00000006530	AGK	374.821	-0.322199	0.704933	0.208966	0.647579	1
ENSG00000006534	ALDH3B1	9.77313	-0.142114	1.26961	0.0207799	0.88538	1
ENSG00000006555	TTC22	7.82449	0.135259	1.52542	0.0111479	0.915913	1
ENSG00000006576	PHTF2	114.179	0.5129	0.852897	0.359941	0.548539	1
ENSG00000006606	CCL26	3.7609	-5.45222	3.09949	2.82743	0.0926667	1
ENSG00000006607	FARP2	132.357	-0.800433	0.6388	1.5455	0.213801	1
ENSG00000006611	USH1C	12.8323	-1.19457	1.3278	0.78326	0.376146	1
ENSG00000006625	GGCT	673.841	-0.0365925	0.744711	0.00242085	0.960758	1
ENSG00000006634	DBF4	51.1864	0.23621	0.912575	0.0668669	0.795954	1
ENSG00000006638	TBXA2R	5.12406	-2.82697	1.68441	2.68635	0.101211	1
ENSG00000006652	IFRD1	316.822	-0.463129	0.496926	0.865221	0.352282	1
ENSG00000006659	LGALS14	0.445687	2.16151	3.9978	0.5082	0.475919	1
ENSG00000006695	COX10	102.62	-0.437191	0.686608	0.405084	0.524475	1
ENSG00000006704	GTF2IRD1	77.1438	-0.138864	0.640144	0.0471524	0.828094	1
ENSG00000006712	PAF1	418.492	-0.493564	0.510327	0.931744	0.33441	1
ENSG00000006715	VPS41	865.879	-0.207325	0.527374	0.154443	0.694325	1
ENSG00000006740	ARHGAP44	245.418	0.53455	0.54444	0.960455	0.327072	1
ENSG00000006744	ELAC2	282.618	-0.373562	0.585515	0.406555	0.523723	1
ENSG00000006756	ARSD	80.8965	-0.430573	0.844811	0.258502	0.611151	1
ENSG00000006757	PNPLA4	230.835	-0.53814	0.632717	0.718506	0.396634	1
ENSG00000006788	MYH13	1.22252	1.17288	3.89766	0.099077	0.75294	1
ENSG00000006831	ADIPOR2	87.6022	0.0421714	0.68862	0.00412452	0.948793	1
ENSG00000006837	CDKL3	40.0203	-0.0321201	0.693671	0.0028083	0.957737	1
ENSG00000007001	UPP2	19.1007	-0.762627	1.16905	0.422743	0.515571	1
ENSG00000007038	PRSS21	7.12028	0.300705	1.86969	0.0263124	0.87114	1
ENSG00000007047	MARK4	112.275	0.303951	0.587778	0.267298	0.60515	1
ENSG00000007062	PROM1	16.1872	-2.67525	1.18542	4.7427	0.0294229	1
ENSG00000007080	CCDC124	1009.14	0.232196	0.544192	0.181922	0.669726	1
ENSG00000007129	CEACAM21	2.76696	0.0512382	2.64287	0.000819279	0.977165	1
ENSG00000007168	PAFAH1B1	898.662	0.648638	0.4986	1.67821	0.195163	1
ENSG00000007171	NOS2	28.2026	0.977577	0.877161	1.22813	0.267772	1
ENSG00000007174	DNAH9	82.0284	-0.100951	0.643544	0.0250053	0.874354	1
ENSG00000007202	KIAA0100	377.877	-0.238045	0.607978	0.153002	0.695683	1
ENSG00000007216	SLC13A2	0.402118	1.99869	4.0052	0.455163	0.499893	1
ENSG00000007237	GAS7	1290.5	0.482754	0.553002	0.758803	0.383703	1
ENSG00000007255	TRAPPC6A	259.856	-0.349987	0.507876	0.473464	0.491398	1
ENSG00000007264	MATK	350.663	0.173911	0.658963	0.0697317	0.791728	1
ENSG00000007312	CD79B	0.747974	-3.05292	3.97035	0.842136	0.358787	1
ENSG00000007341	ST7L	99.9471	-0.543639	0.628808	0.741996	0.389022	1
ENSG00000007372	PAX6	322.351	-0.929474	0.83157	1.22718	0.267956	1
ENSG00000007376	RPUSD1	200.502	-0.26805	0.593232	0.204277	0.65129	1
ENSG00000007384	RHBDF1	42.1593	-2.14034	1.08905	3.58303	0.0583726	1
ENSG00000007392	LUC7L	630.294	0.48934	0.455341	1.15003	0.283544	1
ENSG00000007402	CACNA2D2	27.7095	0.703105	0.967683	0.522229	0.469893	1
ENSG00000007516	BAIAP3	557.928	-0.0773174	0.722514	0.0114645	0.914731	1
ENSG00000007520	TSR3	952.249	-0.0712232	0.47325	0.0226461	0.880381	1
ENSG00000007541	PIGQ	384.258	0.376962	0.574961	0.429153	0.512405	1
ENSG00000007545	CRAMP1	66.4546	1.01567	0.777805	1.67243	0.195933	1
ENSG00000007866	TEAD3	3.0693	2.99936	2.22851	1.77669	0.182556	1
ENSG00000007908	SELE	2.08316	-2.01623	3.34077	0.341119	0.559184	1
ENSG00000007923	DNAJC11	202.884	-0.332513	0.653389	0.259805	0.610254	1
ENSG00000007933	FMO3	0.690052	-2.95052	3.97546	0.803638	0.370008	1
ENSG00000007944	MYLIP	232.56	0.370424	0.501747	0.543089	0.461155	1
ENSG00000007952	NOX1	0.124638	0.597214	4.08047	-0.0496055	1	1
ENSG00000008018	PSMB1	2149.48	-0.337685	0.519259	0.422001	0.51594	1
ENSG00000008056	SYN1	2273.48	0.370964	0.787029	0.221574	0.637843	1
ENSG00000008083	JARID2	124.883	0.606946	0.717242	0.709449	0.399627	1
ENSG00000008086	CDKL5	799.566	0.35557	0.541905	0.4295	0.512235	1
ENSG00000008118	CAMK1G	619.609	-0.936124	0.720815	1.65923	0.197707	1
ENSG00000008128	CDK11A	197.676	0.54547	0.556182	0.955999	0.328197	1
ENSG00000008130	NADK	166.088	-0.159645	0.72286	0.0487192	0.825307	1
ENSG00000008197	TFAP2D	4.01376	-0.421576	2.68736	0.0259538	0.872013	1
ENSG00000008226	DLEC1	5.33518	0.910861	1.93761	0.224302	0.635782	1
ENSG00000008256	CYTH3	141.228	0.670662	0.604632	1.21893	0.269571	1
ENSG00000008277	ADAM22	398.788	0.722092	0.547971	1.71966	0.189737	1
ENSG00000008282	SYPL1	216.31	-0.909719	0.628706	2.05983	0.151227	1
ENSG00000008283	CYB561	633.953	-0.197457	0.710839	0.0771472	0.781201	1
ENSG00000008294	SPAG9	886.826	0.0401563	0.572076	0.00493588	0.94399	1
ENSG00000008300	CELSR3	118.316	1.21049	0.722557	2.73132	0.098398	1
ENSG00000008311	AASS	14.4246	-0.62421	1.07086	0.33552	0.562426	1
ENSG00000008324	SS18L2	601.983	0.0201909	0.603153	0.00112572	0.973235	1
ENSG00000008382	MPND	101.871	-0.5998	0.671156	0.791838	0.373545	1
ENSG00000008394	MGST1	1736.92	-0.95302	0.648974	2.11804	0.145572	1
ENSG00000008405	CRY1	160.939	-1.21889	0.646491	3.45368	0.0631111	1
ENSG00000008441	NFIX	485.238	-0.178082	0.559196	0.101339	0.750229	1
ENSG00000008513	ST3GAL1	226.214	-0.112402	0.578665	0.0377698	0.845906	1
ENSG00000008516	MMP25	4.26556	1.14526	1.93398	0.34599	0.556392	1
ENSG00000008710	PKD1	329.667	0.330907	0.565917	0.341454	0.558991	1
ENSG00000008735	MAPK8IP2	640.381	0.582018	0.526534	1.21394	0.270552	1
ENSG00000008838	MED24	291.229	0.32802	0.475067	0.475759	0.49035	1
ENSG00000008853	RHOBTB2	471.277	0.421306	0.501813	0.70205	0.402096	1
ENSG00000008869	HEATR5B	128.005	-0.633613	0.566508	1.24266	0.264959	1
ENSG00000008952	SEC62	4242.87	0.205182	0.470311	0.190163	0.662781	1
ENSG00000008988	RPS20	1108.18	-0.0717676	0.468234	0.0234867	0.878198	1
ENSG00000009307	CSDE1	1397.25	0.0556905	0.458123	0.0147807	0.903235	1
ENSG00000009335	UBE3C	171.001	0.297615	0.527391	0.317483	0.573124	1
ENSG00000009413	REV3L	452.684	-0.213474	0.567879	0.141089	0.707201	1
ENSG00000009694	TENM1	190.174	0.262763	0.558297	0.221536	0.637872	1
ENSG00000009709	PAX7	17.8184	0.862741	1.07437	0.644834	0.421966	1
ENSG00000009724	MASP2	4.38476	-3.18651	2.29451	1.77919	0.182249	1
ENSG00000009765	IYD	1.55474	-3.88789	3.9318	1.15928	0.281615	1
ENSG00000009780	FAM76A	147.267	0.687337	0.562167	1.48247	0.223388	1
ENSG00000009790	TRAF3IP3	12.7328	1.67339	1.67254	0.967566	0.325288	1
ENSG00000009830	POMT2	73.069	0.357384	0.675026	0.27836	0.597778	1
ENSG00000009844	VTA1	662.004	-0.508751	0.585094	0.752482	0.385692	1
ENSG00000009950	MLXIPL	115.144	1.03056	0.628858	2.63395	0.104601	1
ENSG00000009954	BAZ1B	598.509	0.0408976	0.46251	0.00782066	0.929531	1
ENSG00000010017	RANBP9	349.062	-0.144571	0.500242	0.0834756	0.772642	1
ENSG00000010030	ETV7	7.72112	1.54508	1.77078	0.745593	0.387875	1
ENSG00000010072	SPRTN	80.6595	-0.0358295	0.67056	0.00290326	0.957029	1
ENSG00000010165	EEF1AKNMT	101.915	-0.565778	0.737581	0.586477	0.443785	1
ENSG00000010219	DYRK4	287.468	0.0201573	0.616446	0.00109399	0.973614	1
ENSG00000010244	ZNF207	878.631	-0.0332834	0.449426	0.005484	0.940967	1
ENSG00000010256	UQCRC1	2808.01	-0.527691	0.630457	0.69677	0.403871	1
ENSG00000010270	STARD3NL	805.029	-0.354376	0.5944	0.354719	0.551454	1
ENSG00000010278	CD9	807.25	-0.708152	0.599608	1.38064	0.239993	1
ENSG00000010282	HHATL	338.04	-1.59299	0.581648	7.15818	0.00746229	1
ENSG00000010292	NCAPD2	41.0361	-0.809084	0.730161	1.21266	0.270805	1
ENSG00000010295	IFFO1	226.162	-0.228383	0.596993	0.146522	0.701882	1
ENSG00000010310	GIPR	0.0477928	-0.447303	4.05057	-0.261184	1	1
ENSG00000010318	PHF7	104.027	0.530656	0.750178	0.498494	0.480163	1
ENSG00000010319	SEMA3G	10.5016	-0.405609	1.36251	0.0886273	0.76593	1
ENSG00000010322	NISCH	510.514	0.0911685	0.503444	0.0328339	0.85621	1
ENSG00000010361	FUZ	84.2117	-0.207434	0.584414	0.125826	0.7228	1
ENSG00000010379	SLC6A13	23.0361	0.69111	1.20448	0.325145	0.568532	1
ENSG00000010404	IDS	3729.69	-0.17251	0.518429	0.110672	0.73938	1
ENSG00000010438	PRSS3	887.439	0.720896	0.72902	0.968496	0.325055	1
ENSG00000010539	ZNF200	66.8384	-0.420656	0.620703	0.458765	0.498202	1
ENSG00000010610	CD4	73.9515	-0.676947	0.860494	0.611529	0.434213	1
ENSG00000010626	LRRC23	167.479	-0.208606	0.546422	0.14551	0.702864	1
ENSG00000010671	BTK	2.14918	1.99591	2.49671	0.661855	0.415906	1
ENSG00000010704	HFE	17.3403	-0.49835	1.28923	0.14839	0.700078	1
ENSG00000010803	SCMH1	109.955	0.815176	0.578067	1.96803	0.160657	1
ENSG00000010810	FYN	1211.18	-0.557804	0.480854	1.33735	0.247503	1
ENSG00000010818	HIVEP2	245.305	0.256493	0.599118	0.183314	0.66854	1
ENSG00000010932	FMO1	0.0838601	-0.689412	4.06843	-0.130824	1	1
ENSG00000011007	ELOA	344.28	-0.322805	0.536227	0.361628	0.547604	1
ENSG00000011009	LYPLA2	385.679	-0.155095	0.588115	0.0695797	0.79195	1
ENSG00000011021	CLCN6	342.505	-0.400503	0.535473	0.558267	0.454959	1
ENSG00000011028	MRC2	11.3654	0.00679649	1.71426	7.92905e-05	0.992895	1
ENSG00000011052	NME1-NME2	585.842	0.238107	0.81575	0.0851399	0.770449	1
ENSG00000011083	SLC6A7	241.171	0.0557964	0.540694	0.0106679	0.917736	1
ENSG00000011105	TSPAN9	18.2674	-0.0544345	1.01984	0.00402949	0.949386	1
ENSG00000011114	BTBD7	87.5045	0.892826	0.742345	1.42278	0.232946	1
ENSG00000011132	APBA3	58.8077	-1.33288	0.919955	2.0281	0.154413	1
ENSG00000011143	MKS1	77.8578	0.336515	0.654001	0.264932	0.606752	1
ENSG00000011198	ABHD5	133.767	0.357134	0.568006	0.394349	0.530022	1
ENSG00000011201	ANOS1	79.98	-0.120365	0.83329	0.0210407	0.884668	1
ENSG00000011243	AKAP8L	607.469	-0.00439306	0.528965	8.70153e-05	0.992557	1
ENSG00000011258	MBTD1	59.3623	1.00452	0.782037	1.55486	0.21242	1
ENSG00000011260	UTP18	338.862	-0.598694	0.59174	1.01773	0.313058	1
ENSG00000011275	RNF216	365.132	-0.0870445	0.545581	0.0254453	0.873262	1
ENSG00000011295	TTC19	850.621	-0.162375	0.58064	0.0782115	0.779736	1
ENSG00000011304	PTBP1	136.646	-0.377122	0.791294	0.225933	0.634556	1
ENSG00000011332	DPF1	179.664	0.954491	0.648043	2.13608	0.14387	1
ENSG00000011347	SYT7	529.819	0.751669	0.531994	1.97412	0.160012	1
ENSG00000011376	LARS2	76.5781	-1.09157	0.786588	1.884	0.169881	1
ENSG00000011405	PIK3C2A	268.75	-0.172777	0.81911	0.0444235	0.833068	1
ENSG00000011422	PLAUR	52.1847	-0.172988	0.942156	0.0337425	0.854256	1
ENSG00000011426	ANLN	253.518	0.205382	0.66293	0.0958523	0.756865	1
ENSG00000011451	WIZ	69.615	0.163958	0.617696	0.0703588	0.790815	1
ENSG00000011454	RABGAP1	533.168	0.375441	0.494434	0.575059	0.448256	1
ENSG00000011465	DCN	543.035	-1.32631	0.65784	3.93342	0.0473356	1
ENSG00000011478	QPCTL	40.5172	-0.649406	0.789568	0.672947	0.412026	1
ENSG00000011485	PPP5C	497.525	-0.113977	0.710095	0.0257734	0.872455	1
ENSG00000011523	CEP68	458.786	0.479343	0.47265	1.02403	0.311565	1
ENSG00000011566	MAP4K3	309.337	-0.383533	0.558679	0.469064	0.493418	1
ENSG00000011590	ZBTB32	1.69729	-3.97617	3.07166	1.89339	0.16882	1
ENSG00000011600	TYROBP	167.48	1.16524	1.02791	1.25524	0.262554	1
ENSG00000011638	TMEM159	69.046	-0.28248	1.14014	0.0614922	0.804153	1
ENSG00000011677	GABRA3	795.995	0.120033	1.03178	0.0135331	0.90739	1
ENSG00000012048	BRCA1	22.1918	-0.326179	0.937507	0.121493	0.727421	1
ENSG00000012061	ERCC1	556.1	0.243564	0.554423	0.1928	0.660596	1
ENSG00000012124	CD22	29.3113	-1.1865	0.930526	1.58546	0.207976	1
ENSG00000012171	SEMA3B	172.443	-0.258048	0.70601	0.133245	0.715091	1
ENSG00000012174	MBTPS2	104.157	-0.013752	0.572883	0.000729306	0.978455	1
ENSG00000012211	PRICKLE3	1.25886	-1.21358	3.03153	0.163262	0.686171	1
ENSG00000012223	LTF	2.64555	-4.87386	3.03973	2.5395	0.11103	1
ENSG00000012232	EXTL3	240.179	0.562173	0.511197	1.2023	0.272862	1
ENSG00000012504	NR1H4	0.284844	-1.88739	4.02882	0.381068	0.537032	1
ENSG00000012660	ELOVL5	378.465	-1.05651	0.646116	2.61532	0.105836	1
ENSG00000012779	ALOX5	12.533	0.771573	3.53804	0.0471267	0.828141	1
ENSG00000012817	KDM5D	112.72	-1.76149	2.65293	0.416283	0.518798	1
ENSG00000012822	CALCOCO1	574.509	-0.445877	0.565462	0.619567	0.431208	1
ENSG00000012963	UBR7	138.148	-0.0391872	0.544762	0.00523742	0.942307	1
ENSG00000012983	MAP4K5	331.642	-0.0961504	0.607244	0.0250755	0.874179	1
ENSG00000013016	EHD3	827.656	-0.320392	0.566426	0.319434	0.571948	1
ENSG00000013275	PSMC4	527.611	-0.0905806	0.576834	0.0246834	0.875159	1
ENSG00000013288	MAN2B2	204.251	0.315843	0.49682	0.40357	0.525251	1
ENSG00000013293	SLC7A14	300.774	0.742937	0.663392	1.24261	0.264968	1
ENSG00000013297	CLDN11	197.861	-0.118054	0.707926	0.027799	0.867582	1
ENSG00000013306	SLC25A39	689.644	-0.260295	0.445584	0.340784	0.559377	1
ENSG00000013364	MVP	119.924	-1.08112	0.884899	1.45657	0.227476	1
ENSG00000013374	NUB1	325.401	-0.261699	0.502745	0.270802	0.602794	1
ENSG00000013375	PGM3	205.47	-0.325255	0.483133	0.45239	0.501202	1
ENSG00000013392	RWDD2A	388.095	-0.371962	0.574632	0.418303	0.517785	1
ENSG00000013441	CLK1	450.321	0.184025	0.596625	0.094987	0.75793	1
ENSG00000013503	POLR3B	64.8451	0.092619	0.689373	0.0187736	0.891018	1
ENSG00000013523	ANGEL1	128.014	-0.609116	0.61901	0.960031	0.327179	1
ENSG00000013561	RNF14	615.948	-0.159203	0.565023	0.0793878	0.778129	1
ENSG00000013563	DNASE1L1	68.6316	-0.525391	0.68191	0.594001	0.440876	1
ENSG00000013573	DDX11	9.28028	1.89277	1.44634	1.65232	0.198643	1
ENSG00000013583	HEBP1	424.405	-0.704009	0.51255	1.86833	0.171667	1
ENSG00000013588	GPRC5A	1.24529	-3.2295	3.91078	0.917374	0.338165	1
ENSG00000013619	MAMLD1	103.661	-0.0847226	0.565888	0.0224157	0.880987	1
ENSG00000013725	CD6	9.39759	2.07114	1.46429	1.91587	0.166313	1
ENSG00000013810	TACC3	7.04647	0.863683	1.5045	0.322514	0.570101	1
ENSG00000014123	UFL1	315.018	0.0271631	0.526003	0.00269312	0.958612	1
ENSG00000014138	POLA2	41.0778	-1.14092	0.733329	2.36939	0.123735	1
ENSG00000014164	ZC3H3	65.364	0.499622	0.684427	0.533237	0.465249	1
ENSG00000014216	CAPN1	376.337	-0.347071	0.511818	0.459265	0.497968	1
ENSG00000014257	ACP3	2.3524	1.09435	2.4884	0.204399	0.651193	1
ENSG00000014641	MDH1	14702.8	-0.210361	0.763912	0.0757633	0.783123	1
ENSG00000014824	SLC30A9	838.817	0.0958073	0.554566	0.0298592	0.86281	1
ENSG00000014914	MTMR11	51.4985	-0.562782	0.663716	0.719703	0.396241	1
ENSG00000014919	COX15	264.848	-0.655056	0.569677	1.31019	0.25236	1
ENSG00000015133	CCDC88C	22.9563	-2.75815	1.16714	4.91455	0.0266314	1
ENSG00000015153	YAF2	364.266	-0.101419	0.492068	0.0424758	0.836716	1
ENSG00000015171	ZMYND11	552.261	-0.132451	0.479538	0.0762425	0.782456	1
ENSG00000015285	WAS	2.47718	1.72752	2.4475	0.496742	0.480935	1
ENSG00000015475	BID	632.231	0.18967	0.552416	0.117796	0.731438	1
ENSG00000015479	MATR3	3668.17	0.292788	0.535183	0.29882	0.584623	1
ENSG00000015532	XYLT2	52.2871	-0.225194	0.769853	0.0861642	0.769111	1
ENSG00000015568	RGPD5	416.338	0.630958	0.54925	1.30896	0.252582	1
ENSG00000015592	STMN4	3052.34	0.428619	0.752465	0.32333	0.569613	1
ENSG00000015676	NUDCD3	1280.61	-0.429488	0.631311	0.461219	0.497055	1
ENSG00000016391	CHDH	174.878	-0.397948	0.809186	0.240792	0.623635	1
ENSG00000016402	IL20RA	18.3481	-1.03782	1.15301	0.789796	0.374162	1
ENSG00000016602	CLCA4	8.83451	2.8215	1.66417	2.76643	0.0962604	1
ENSG00000016864	GLT8D1	393.671	-0.202213	0.515944	0.153605	0.695114	1
ENSG00000017260	ATP2C1	570.255	-0.0359458	0.507088	0.00503144	0.943451	1
ENSG00000017427	IGF1	44.5135	-0.637296	1.2138	0.274262	0.600487	1
ENSG00000017483	SLC38A5	77.7164	-2.74591	1.11817	5.31639	0.0211257	1
ENSG00000017797	RALBP1	944.802	0.390159	0.506918	0.590603	0.442186	1
ENSG00000018189	RUFY3	1948.86	0.311236	0.489103	0.404306	0.524874	1
ENSG00000018236	CNTN1	1575.41	0.438967	0.443692	0.97526	0.323372	1
ENSG00000018280	SLC11A1	135.926	2.74417	1.21712	4.47331	0.0344282	1
ENSG00000018408	WWTR1	60.5196	-1.2144	0.977136	1.50687	0.219617	1
ENSG00000018510	AGPS	147.193	-0.180755	0.551659	0.107234	0.743315	1
ENSG00000018610	STEEP1	160.759	0.0373098	0.636184	0.00344426	0.953201	1
ENSG00000018699	TTC27	43.4896	-0.911943	1.04103	0.758828	0.383695	1
ENSG00000018869	ZNF582	62.9061	-0.0751779	0.742027	0.0102609	0.919316	1
ENSG00000019102	VSIG2	1.07709	1.52598	3.2461	0.255853	0.612984	1
ENSG00000019144	PHLDB1	414.07	-0.738186	0.755029	0.944836	0.331037	1
ENSG00000019169	MARCO	0.271765	1.43918	4.04007	0.292376	0.588702	1
ENSG00000019186	CYP24A1	3.19825	1.79068	2.59647	0.46792	0.493945	1
ENSG00000019485	PRDM11	51.2805	0.765296	0.654442	1.35434	0.244521	1
ENSG00000019505	SYT13	558.654	0.43706	0.731291	0.35616	0.550647	1
ENSG00000019549	SNAI2	27.8757	-1.05818	0.934455	1.26276	0.26113	1
ENSG00000019991	HGF	41.774	-0.186835	0.766778	0.0593075	0.807594	1
ENSG00000019995	ZRANB1	185.166	-0.227739	0.593631	0.147365	0.701066	1
ENSG00000020129	NCDN	1954.7	0.621839	0.580365	1.13961	0.285735	1
ENSG00000020181	ADGRA2	15.8514	-0.633344	1.14349	0.30386	0.581473	1
ENSG00000020256	ZFP64	128.034	-0.122546	0.653598	0.0354262	0.850705	1
ENSG00000020426	MNAT1	426.227	0.390197	0.511542	0.579656	0.446447	1
ENSG00000020577	SAMD4A	170.223	-0.110658	0.852799	0.0168825	0.89662	1
ENSG00000020633	RUNX3	3.37126	0.777808	2.25012	0.11932	0.729773	1
ENSG00000020922	MRE11	117.303	0.487275	0.713872	0.461349	0.496994	1
ENSG00000021300	PLEKHB1	3991.45	-0.99826	0.669704	2.17877	0.139926	1
ENSG00000021355	SERPINB1	107.316	0.45393	0.884449	0.261759	0.608914	1
ENSG00000021488	SLC7A9	5.93417	0.0107482	1.96693	0.000756691	0.978055	1
ENSG00000021574	SPAST	197.322	-0.00570069	0.638012	0.000249365	0.987401	1
ENSG00000021645	NRXN3	689.572	0.518262	0.610243	0.718017	0.396795	1
ENSG00000021762	OSBPL5	39.4677	-0.529204	0.903451	0.341257	0.559104	1
ENSG00000021776	AQR	229.908	0.121386	0.523322	0.0537663	0.816635	1
ENSG00000021826	CPS1	32.9881	-1.10867	1.12803	0.939898	0.332304	1
ENSG00000021852	C8B	0.209809	-0.888068	4.08047	0.142395	0.705912	1
ENSG00000022267	FHL1	1572.89	-0.068531	0.538336	0.0162074	0.898696	1
ENSG00000022277	RTF2	1125.15	-0.528763	0.558837	0.890488	0.345345	1
ENSG00000022355	GABRA1	2492.91	0.0656041	0.836083	0.0061574	0.937455	1
ENSG00000022556	NLRP2	2.96447	0.844688	1.94114	0.193298	0.660186	1
ENSG00000022567	SLC45A4	116.459	0.300584	0.647326	0.215355	0.642602	1
ENSG00000022840	RNF10	840.022	-0.178006	0.448143	0.157691	0.691292	1
ENSG00000022976	ZNF839	46.9577	-0.0210575	0.732553	0.000896691	0.976111	1
ENSG00000023041	ZDHHC6	256.326	-0.108833	0.721094	0.0228375	0.87988	1
ENSG00000023171	GRAMD1B	429.374	0.426459	0.475344	0.80148	0.370651	1
ENSG00000023191	RNH1	505.241	-0.401315	0.496164	0.652481	0.419227	1
ENSG00000023228	NDUFS1	390.297	-0.00882801	0.593918	0.000222223	0.988106	1
ENSG00000023287	RB1CC1	1055.87	0.754711	0.569245	1.73795	0.187398	1
ENSG00000023318	ERP44	485.741	0.16094	0.503221	0.102315	0.749069	1
ENSG00000023330	ALAS1	612.215	-0.509202	0.540432	0.884013	0.347105	1
ENSG00000023445	BIRC3	120.188	0.191616	0.616763	0.0963136	0.756299	1
ENSG00000023516	AKAP11	771.432	0.308817	0.477282	0.418049	0.517912	1
ENSG00000023572	GLRX2	696.766	0.175138	0.664521	0.0694056	0.792204	1
ENSG00000023608	SNAPC1	123.395	0.293167	0.520264	0.31738	0.573186	1
ENSG00000023697	DERA	182.635	-0.308609	0.55027	0.313837	0.575335	1
ENSG00000023734	STRAP	1169.44	0.141809	0.469538	0.0912036	0.762653	1
ENSG00000023839	ABCC2	1.11863	-3.92126	3.54832	1.43331	0.231226	1
ENSG00000023892	DEF6	9.39317	-1.00207	1.32812	0.56156	0.453632	1
ENSG00000023902	PLEKHO1	321.992	0.186475	0.568708	0.10736	0.74317	1
ENSG00000023909	GCLM	332.983	-0.325832	0.540929	0.362196	0.547289	1
ENSG00000024048	UBR2	257.331	-0.00777532	0.56386	0.0003748	0.984554	1
ENSG00000024422	EHD2	88.9943	-0.376463	0.69955	0.288178	0.591391	1
ENSG00000024526	DEPDC1	2.2882	1.07576	2.73811	0.159939	0.689212	1
ENSG00000024862	CCDC28A	914.97	-0.834311	0.677677	1.49582	0.221315	1
ENSG00000025039	RRAGD	212.084	-0.670152	0.651003	1.05034	0.305428	1
ENSG00000025156	HSF2	333.068	-0.522012	0.714621	0.531351	0.466039	1
ENSG00000025293	PHF20	924.039	0.0409316	0.500849	0.00668487	0.934837	1
ENSG00000025423	HSD17B6	208.235	-1.88775	0.797655	5.24945	0.0219537	1
ENSG00000025434	NR1H3	121.673	-0.204297	0.578247	0.124616	0.724081	1
ENSG00000025770	NCAPH2	236.611	-0.260326	0.588876	0.195696	0.658217	1
ENSG00000025772	TOMM34	911.515	-0.827706	0.806385	1.03988	0.307849	1
ENSG00000025796	SEC63	626.507	0.266222	0.607963	0.191429	0.66173	1
ENSG00000025800	KPNA6	570.84	0.397761	0.47832	0.689836	0.40622	1
ENSG00000026025	VIM	1309.95	-0.424586	0.772459	0.300931	0.583299	1
ENSG00000026036	RTEL1-TNFRSF6B	18.0433	1.76923	1.22189	1.96184	0.161316	1
ENSG00000026103	FAS	72.6109	-1.11648	0.97491	1.27968	0.257959	1
ENSG00000026297	RNASET2	462.471	0.521736	0.727444	0.511965	0.474289	1
ENSG00000026508	CD44	37.8041	-1.78336	1.34637	1.65348	0.198486	1
ENSG00000026559	KCNG1	195.022	0.455059	0.941026	0.23325	0.629125	1
ENSG00000026652	AGPAT4	298.626	0.483389	0.714102	0.456505	0.499262	1
ENSG00000026751	SLAMF7	1.77835	-0.786866	3.50936	0.0492217	0.824423	1
ENSG00000026950	BTN3A1	32.896	-1.02922	1.1412	0.788921	0.374427	1
ENSG00000027001	MIPEP	61.6089	0.398598	0.616031	0.418363	0.517755	1
ENSG00000027075	PRKCH	30.613	-1.05147	1.03303	1.01111	0.314637	1
ENSG00000027697	IFNGR1	474.979	-0.765886	0.509983	2.2306	0.135301	1
ENSG00000027847	B4GALT7	231.926	0.0257901	0.50478	0.00265498	0.958906	1
ENSG00000027869	SH2D2A	0.741674	-2.98925	3.96973	0.815448	0.366514	1
ENSG00000028116	VRK2	35.2608	0.522754	0.859289	0.367237	0.544514	1
ENSG00000028137	TNFRSF1B	57.5621	1.98211	1.25598	2.33871	0.126194	1
ENSG00000028203	VEZT	412.58	0.576327	0.502662	1.30597	0.253126	1
ENSG00000028277	POU2F2	74.549	0.881887	0.638714	1.87896	0.170452	1
ENSG00000028310	BRD9	285.004	0.299112	0.475172	0.395648	0.529345	1
ENSG00000028528	SNX1	463.473	-0.626055	0.514319	1.47019	0.225316	1
ENSG00000028839	TBPL1	789.859	-0.0104087	0.651404	0.000261673	0.987094	1
ENSG00000029153	ARNTL2	92.7662	-0.13453	0.597906	0.0508726	0.821552	1
ENSG00000029363	BCLAF1	993.261	0.253749	0.556843	0.207463	0.648763	1
ENSG00000029364	SLC39A9	243.727	-0.283712	0.495723	0.326841	0.567525	1
ENSG00000029534	ANK1	39.928	-0.499941	1.11249	0.200025	0.654701	1
ENSG00000029639	TFB1M	164.578	-0.819344	0.531857	2.34754	0.125481	1
ENSG00000029725	RABEP1	781.311	0.0972023	0.479538	0.0410829	0.839378	1
ENSG00000029993	HMGB3	241.146	-0.48848	0.553983	0.773817	0.379039	1
ENSG00000030066	NUP160	95.7454	0.458743	0.789278	0.335765	0.562284	1
ENSG00000030110	BAK1	124.915	-0.436876	0.574584	0.575889	0.447928	1
ENSG00000030304	MUSK	1.82105	-4.4633	3.83891	1.44968	0.228579	1
ENSG00000030419	IKZF2	39.8958	-0.843065	0.931353	0.806973	0.369017	1
ENSG00000030582	GRN	404.443	-0.54597	0.498039	1.19589	0.274144	1
ENSG00000031003	FAM13B	204.85	0.457267	0.586449	0.604382	0.436911	1
ENSG00000031081	ARHGAP31	57.3046	-0.688846	1.15271	0.353426	0.55218	1
ENSG00000031691	CENPQ	81.7619	0.265228	0.643841	0.170023	0.680091	1
ENSG00000031698	SARS1	2829.86	-0.00279847	0.600595	2.2415e-05	0.996222	1
ENSG00000031823	RANBP3	103.627	0.474173	0.586118	0.65117	0.419695	1
ENSG00000032219	ARID4A	1101.64	0.282409	0.453283	0.387553	0.533589	1
ENSG00000032389	EIPR1	496.343	-0.0880493	0.669366	0.0173249	0.895282	1
ENSG00000032444	PNPLA6	70.2461	0.647799	0.621066	1.07454	0.299923	1
ENSG00000032742	IFT88	120.117	-0.104291	0.701331	0.022445	0.880909	1
ENSG00000033011	ALG1	137.699	-0.196542	0.62136	0.100317	0.75145	1
ENSG00000033030	ZCCHC8	87.9567	0.51383	0.621021	0.678847	0.409984	1
ENSG00000033050	ABCF2	398.954	-0.478253	0.57829	0.681505	0.409069	1
ENSG00000033100	CHPF2	81.6494	0.158041	0.614837	0.0660805	0.797131	1
ENSG00000033122	LRRC7	467.023	0.464795	0.469724	0.975119	0.323407	1
ENSG00000033170	FUT8	182.972	-0.36019	0.582995	0.380081	0.53756	1
ENSG00000033178	UBA6	205.878	-0.0142982	0.639636	0.000784854	0.97765	1
ENSG00000033327	GAB2	143.132	0.91662	0.681692	1.77762	0.182442	1
ENSG00000033627	ATP6V0A1	1662.74	0.614509	0.514037	1.41901	0.233566	1
ENSG00000033800	PIAS1	953.312	-0.405934	0.567109	0.510745	0.474816	1
ENSG00000033867	SLC4A7	158.212	0.202315	0.589501	0.117533	0.731726	1
ENSG00000034053	APBA2	442.491	-0.75932	0.74525	1.02669	0.310938	1
ENSG00000034152	MAP2K3	107.326	-0.325264	0.57394	0.320451	0.571337	1
ENSG00000034239	EFCAB1	49.6736	-0.977733	1.01847	0.907891	0.340675	1
ENSG00000034510	TMSB10	15613.2	0.389169	0.604808	0.412808	0.520548	1
ENSG00000034533	ASTE1	66.7125	-0.424487	0.925315	0.211106	0.645902	1
ENSG00000034677	RNF19A	396.8	0.699953	0.502313	1.92232	0.165601	1
ENSG00000034693	PEX3	192.334	0.246506	0.644953	0.146139	0.702252	1
ENSG00000034713	GABARAPL2	4969.43	-0.419947	0.527088	0.632564	0.426416	1
ENSG00000035115	SH3YL1	285.379	-0.0755086	0.481146	0.0246218	0.875313	1
ENSG00000035141	FAM136A	419.949	-0.165404	0.557083	0.0882216	0.76645	1
ENSG00000035403	VCL	161.091	-0.751793	0.601499	1.54416	0.214	1
ENSG00000035499	DEPDC1B	12.8612	0.0439804	1.50557	0.00254555	0.959761	1
ENSG00000035664	DAPK2	73.9532	-0.606686	0.70262	0.736907	0.390653	1
ENSG00000035681	NSMAF	86.031	0.0799937	0.653794	0.0178591	0.893689	1
ENSG00000035687	ADSS2	281.719	0.41498	0.65739	0.397893	0.528179	1
ENSG00000035720	STAP1	0.602451	0.035746	3.98795	-0.000566145	1	1
ENSG00000035862	TIMP2	620.129	0.187495	0.459062	0.166754	0.683013	1
ENSG00000035928	RFC1	456.744	0.263402	0.45817	0.329997	0.565661	1
ENSG00000036054	TBC1D23	223.743	0.244147	0.566057	0.18576	0.666469	1
ENSG00000036257	CUL3	513.063	-0.50668	0.565978	0.796496	0.372143	1
ENSG00000036448	MYOM2	59.9499	3.18134	2.6035	1.26556	0.260602	1
ENSG00000036473	OTC	0.704734	-3.14571	3.99088	0.856115	0.354828	1
ENSG00000036530	CYP46A1	900.25	-0.0898012	0.644199	0.019429	0.889144	1
ENSG00000036549	ZZZ3	229.795	0.737869	0.588975	1.55268	0.212741	1
ENSG00000036565	SLC18A1	0.432375	-2.32436	4.00904	0.572132	0.449413	1
ENSG00000036672	USP2	109.653	0.0520576	0.575682	0.00826878	0.927546	1
ENSG00000036828	CASR	0.793156	1.75812	3.97544	0.206711	0.649358	1
ENSG00000037042	TUBG2	1459.06	-0.235499	0.639729	0.135406	0.712892	1
ENSG00000037241	RPL26L1	480.489	0.156412	0.528082	0.0877445	0.767064	1
ENSG00000037280	FLT4	6.59138	1.73058	1.7871	0.897113	0.343557	1
ENSG00000037474	NSUN2	156.096	-0.102031	0.591478	0.0297432	0.863074	1
ENSG00000037637	FBXO42	307.621	-0.342499	0.530876	0.415603	0.519139	1
ENSG00000037749	MFAP3	57.6273	0.856836	0.813017	1.09732	0.294854	1
ENSG00000037757	MRI1	118.543	-0.384604	0.623203	0.380188	0.537503	1
ENSG00000037897	METTL1	113.536	0.0191615	0.630879	0.000963476	0.975238	1
ENSG00000038002	AGA	112.552	-1.13809	0.630114	3.19123	0.0740344	1
ENSG00000038210	PI4K2B	11.9239	-0.96943	1.16465	0.685251	0.407784	1
ENSG00000038219	BOD1L1	1682.12	0.446324	0.456949	0.95027	0.329651	1
ENSG00000038274	MAT2B	1076.12	-0.611406	0.627096	0.943928	0.33127	1
ENSG00000038295	TLL1	33.9692	2.01388	0.937628	4.34799	0.0370526	1
ENSG00000038358	EDC4	137.551	0.0140332	0.731728	0.000367991	0.984695	1
ENSG00000038382	TRIO	297.397	0.0275673	0.569062	0.00242465	0.960727	1
ENSG00000038427	VCAN	253	-0.546788	0.857428	0.403992	0.525035	1
ENSG00000038532	CLEC16A	172.45	0.373264	0.599972	0.385874	0.534476	1
ENSG00000038945	MSR1	6.3503	2.09189	1.62993	1.60975	0.204527	1
ENSG00000039068	CDH1	8.49563	-3.25337	1.66641	3.42843	0.064083	1
ENSG00000039123	MTREX	260.653	0.321338	0.523402	0.37676	0.539343	1
ENSG00000039139	DNAH5	43.3737	-0.13544	1.40524	0.00955383	0.922136	1
ENSG00000039319	ZFYVE16	377.417	0.190968	0.661995	0.0830969	0.773144	1
ENSG00000039523	RIPOR1	264.292	0.374222	0.521959	0.512381	0.47411	1
ENSG00000039560	RAI14	52.4774	-1.21649	0.922103	1.66982	0.196283	1
ENSG00000039600	SOX30	1.8211	3.07075	3.03581	0.985329	0.320887	1
ENSG00000039650	PNKP	239.397	0.6335	0.553577	1.30323	0.253624	1
ENSG00000039987	BEST2	0.272602	-1.05686	4.07803	0.246013	0.619897	1
ENSG00000040199	PHLPP2	151.356	0.146008	0.616143	0.0564056	0.81227	1
ENSG00000040275	SPDL1	81.522	-0.0183233	0.767877	0.00194782	0.964798	1
ENSG00000040341	STAU2	806.69	0.284811	0.533982	0.284223	0.593947	1
ENSG00000040487	SLC66A1	138.465	-0.0303319	0.574046	0.0028422	0.957483	1
ENSG00000040531	CTNS	60.6084	-0.370397	0.788735	0.219544	0.639387	1
ENSG00000040608	RTN4R	547.594	0.429324	0.642322	0.445564	0.504449	1
ENSG00000040633	PHF23	236.844	-0.286031	0.543869	0.276488	0.599012	1
ENSG00000040731	CDH10	416.088	-0.0842513	0.478163	0.0310734	0.860077	1
ENSG00000040933	INPP4A	373.807	0.48425	0.507712	0.905933	0.341196	1
ENSG00000041353	RAB27B	324.443	0.147186	0.856798	0.0294945	0.863642	1
ENSG00000041357	PSMA4	1495.92	-0.0555434	0.639928	0.00753447	0.930829	1
ENSG00000041515	MYO16	115.157	0.411417	0.657997	0.390362	0.532109	1
ENSG00000041802	LSG1	281.014	0.146818	0.513173	0.081821	0.774845	1
ENSG00000041880	PARP3	109.084	-1.72396	0.601809	7.80755	0.00520283	1
ENSG00000041982	TNC	9.53311	4.2674	1.43632	8.28535	0.00399663	1
ENSG00000041988	THAP3	242.353	-0.189999	0.575596	0.108886	0.741415	1
ENSG00000042062	RIPOR3	4.22673	-1.32299	2.18684	0.351468	0.553283	1
ENSG00000042088	TDP1	64.6959	-1.13443	0.737863	2.31818	0.12787	1
ENSG00000042286	AIFM2	29.6682	0.473411	0.806075	0.343223	0.557975	1
ENSG00000042304	C2orf83	1.71002	0.472664	3.53563	0.0179992	0.893275	1
ENSG00000042317	SPATA7	287.963	-0.136724	0.593942	0.0531097	0.817738	1
ENSG00000042429	MED17	226.278	-0.926282	0.59906	2.3511	0.125195	1
ENSG00000042445	RETSAT	169.491	-0.532517	0.505049	1.10549	0.293065	1
ENSG00000042493	CAPG	175.655	-0.18755	0.770828	0.0590982	0.807927	1
ENSG00000042753	AP2S1	904.889	0.0456805	0.685432	0.00444709	0.946831	1
ENSG00000042781	USH2A	1.34708	-0.890654	3.36364	0.070963	0.78994	1
ENSG00000042813	ZPBP	1.01124	-3.7578	3.97101	1.09064	0.29633	1
ENSG00000042832	TG	2.86506	-1.12649	2.37681	0.217144	0.641225	1
ENSG00000042980	ADAM28	25.7092	0.517777	1.17711	0.1913	0.661837	1
ENSG00000043039	BARX2	1.80599	-1.93328	3.08489	0.369186	0.543448	1
ENSG00000043093	DCUN1D1	348.783	-0.548739	0.490843	1.24182	0.26512	1
ENSG00000043143	JADE2	120.885	0.460811	0.578843	0.632995	0.426259	1
ENSG00000043355	ZIC2	26.1955	-2.61041	1.26278	3.85252	0.0496713	1
ENSG00000043462	LCP2	57.3179	-0.19472	0.674104	0.0840571	0.771873	1
ENSG00000043514	TRIT1	84.4015	-0.360184	0.602357	0.35602	0.550725	1
ENSG00000043591	ADRB1	123.372	-0.125316	0.54362	0.053123	0.817715	1
ENSG00000044090	CUL7	43.2863	0.433664	0.682781	0.402758	0.525668	1
ENSG00000044115	CTNNA1	472.334	-0.58683	0.501206	1.36135	0.243304	1
ENSG00000044446	PHKA2	55.769	1.08525	0.778507	1.90179	0.167878	1
ENSG00000044459	CNTLN	65.8737	-0.737953	0.86714	0.713817	0.39818	1
ENSG00000044524	EPHA3	27.4181	0.337228	0.797934	0.179826	0.671522	1
ENSG00000044574	HSPA5	2582.5	-0.440363	0.657383	0.447007	0.50376	1
ENSG00000046604	DSG2	1.69748	-4.33075	3.10828	2.0884	0.148422	1
ENSG00000046647	GEMIN8	200.813	-0.0493576	0.536396	0.00852254	0.926446	1
ENSG00000046651	OFD1	195.251	0.466814	0.54911	0.718415	0.396664	1
ENSG00000046653	GPM6B	10390.5	-0.790394	0.562968	1.94691	0.16292	1
ENSG00000046889	PREX2	186.346	-1.05756	0.823321	1.61275	0.204105	1
ENSG00000047056	WDR37	139.957	-0.26442	0.586904	0.203352	0.652028	1
ENSG00000047188	YTHDC2	217.07	0.517027	0.535847	0.925079	0.336145	1
ENSG00000047230	CTPS2	38.0619	-0.88054	0.821173	1.12117	0.289667	1
ENSG00000047249	ATP6V1H	2532.62	-0.22854	0.606995	0.141659	0.706637	1
ENSG00000047315	POLR2B	486.815	0.324718	0.578479	0.314768	0.574769	1
ENSG00000047346	FAM214A	130.244	-0.127271	0.789878	0.0261665	0.871494	1
ENSG00000047365	ARAP2	569.13	0.392247	0.564229	0.481411	0.487784	1
ENSG00000047410	TPR	869.953	0.373074	0.480009	0.60236	0.437679	1
ENSG00000047457	CP	19.2235	-0.212653	1.37808	0.02472	0.875067	1
ENSG00000047578	KATNIP	81.0847	0.847199	0.703571	1.42617	0.232391	1
ENSG00000047579	DTNBP1	598.839	-0.194671	0.673456	0.0835283	0.772572	1
ENSG00000047597	XK	80.078	0.0852082	0.980938	0.00765706	0.93027	1
ENSG00000047617	ANO2	5.26884	2.17558	2.17527	0.967151	0.325392	1
ENSG00000047621	C12orf4	170.305	0.260007	0.567679	0.209372	0.64726	1
ENSG00000047634	SCML1	150.716	-0.485838	0.690947	0.491206	0.48339	1
ENSG00000047644	WWC3	80.7845	-0.788554	0.754675	1.07659	0.299461	1
ENSG00000047648	ARHGAP6	41.3017	0.477876	0.97732	0.238884	0.625014	1
ENSG00000047662	FAM184B	28.4243	-0.111101	0.787269	0.0204551	0.886273	1
ENSG00000047849	MAP4	1905.74	-0.430439	0.46065	0.869986	0.350959	1
ENSG00000047932	GOPC	612.144	0.358348	0.6491	0.304265	0.581221	1
ENSG00000047936	ROS1	7.5463	-1.00733	1.54455	0.424033	0.514932	1
ENSG00000048028	USP28	135.481	0.388901	0.616273	0.39674	0.528777	1
ENSG00000048052	HDAC9	157.067	-0.438693	0.602094	0.527762	0.467549	1
ENSG00000048140	TSPAN17	191.301	0.0626218	0.661445	0.00903254	0.924283	1
ENSG00000048162	NOP16	392.244	0.103986	0.628957	0.0273882	0.868555	1
ENSG00000048342	CC2D2A	128.798	-0.604095	0.616242	0.952393	0.329111	1
ENSG00000048392	RRM2B	172.734	-0.230491	0.595257	0.151021	0.697562	1
ENSG00000048405	ZNF800	204.327	0.141723	0.55876	0.0642755	0.799862	1
ENSG00000048462	TNFRSF17	0.0820895	-0.809039	4.06577	-0.122851	1	1
ENSG00000048471	SNX29	212.958	0.839897	0.63504	1.72441	0.189126	1
ENSG00000048540	LMO3	1925.25	0.367182	0.536354	0.467535	0.494124	1
ENSG00000048544	MRPS10	555.079	-0.297156	0.580925	0.261397	0.609162	1
ENSG00000048545	GUCA1A	56.7597	0.179519	0.776396	0.0541778	0.815947	1
ENSG00000048649	RSF1	1007.77	0.336136	0.448996	0.559219	0.454575	1
ENSG00000048707	VPS13D	504.701	0.138604	0.663084	0.0436475	0.834511	1
ENSG00000048740	CELF2	2061.15	0.206539	0.46933	0.193493	0.660025	1
ENSG00000048828	FAM120A	353.563	0.151285	0.55188	0.0750548	0.784114	1
ENSG00000048991	R3HDM1	1275.09	1.38214	0.540801	6.29937	0.0120781	1
ENSG00000049089	COL9A2	166.85	-0.00451354	0.868574	7.16557e-05	0.993246	1
ENSG00000049130	KITLG	86.1178	-0.00985284	0.719907	0.000443138	0.983205	1
ENSG00000049167	ERCC8	78.715	-0.472428	0.605842	0.604691	0.436794	1
ENSG00000049192	ADAMTS6	10.2035	-0.778094	1.52917	0.257713	0.611695	1
ENSG00000049239	H6PD	114.841	0.703965	0.899045	0.603809	0.437128	1
ENSG00000049245	VAMP3	371.118	-0.336322	0.574205	0.342095	0.558623	1
ENSG00000049246	PER3	169.027	0.153973	0.582136	0.0698673	0.79153	1
ENSG00000049247	UTS2	0.33631	0.242305	4.05099	-0.0134348	1	1
ENSG00000049249	TNFRSF9	0.253594	-1.63405	4.01713	0.293588	0.587931	1
ENSG00000049283	EPN3	10.7211	2.85362	1.25283	4.98153	0.0256194	1
ENSG00000049323	LTBP1	37.8821	0.732532	0.706132	1.06364	0.302387	1
ENSG00000049449	RCN1	414.045	-0.527159	0.682329	0.593766	0.440967	1
ENSG00000049540	ELN	8.46597	-2.10672	1.68082	1.49339	0.221691	1
ENSG00000049541	RFC2	207.525	0.000451966	0.634507	7.5662e-05	0.99306	1
ENSG00000049618	ARID1B	541.367	0.227509	0.65775	0.119371	0.729718	1
ENSG00000049656	CLPTM1L	435.392	0.223411	0.625736	0.127488	0.721051	1
ENSG00000049759	NEDD4L	865.245	0.369938	0.476952	0.59996	0.438593	1
ENSG00000049768	FOXP3	1.29675	-1.11657	3.42155	0.105085	0.745811	1
ENSG00000049769	PPP1R3F	185.136	0.567857	0.565509	1.00517	0.316063	1
ENSG00000049860	HEXB	412.151	-0.177127	0.566929	0.0978271	0.754453	1
ENSG00000049883	PTCD2	171.795	-0.382431	0.760314	0.25244	0.615362	1
ENSG00000050030	NEXMIF	168.825	0.56668	0.619897	0.832228	0.361629	1
ENSG00000050130	JKAMP	613.395	-0.407129	0.645662	0.396418	0.528945	1
ENSG00000050165	DKK3	6307.57	-0.570448	0.596145	0.909829	0.34016	1
ENSG00000050327	ARHGEF5	3.78997	-5.42025	2.71524	3.64878	0.0561101	1
ENSG00000050344	NFE2L3	9.21632	1.19423	1.51744	0.611196	0.434338	1
ENSG00000050393	MCUR1	535.802	-0.535458	0.476656	1.25487	0.262624	1
ENSG00000050405	LIMA1	77.6131	0.566387	0.779126	0.523958	0.469158	1
ENSG00000050426	LETMD1	331.31	-0.224044	0.603402	0.137974	0.710303	1
ENSG00000050438	SLC4A8	381.372	0.10621	0.517667	0.0421106	0.837409	1
ENSG00000050555	LAMC3	14.0903	-0.778636	1.2938	0.361027	0.547936	1
ENSG00000050628	PTGER3	81.1292	-0.518755	2.08615	0.0615774	0.80402	1
ENSG00000050730	TNIP3	32.2945	-0.00691095	0.838281	0.000490469	0.982331	1
ENSG00000050748	MAPK9	771.793	0.0521926	0.556196	0.00884465	0.925073	1
ENSG00000050767	COL23A1	62.9161	0.797147	0.703987	1.27191	0.259409	1
ENSG00000050820	BCAR1	213.037	-0.063813	0.501814	0.0161978	0.898726	1
ENSG00000051009	FAM160A2	241.539	-0.0131088	0.55274	0.00056271	0.981075	1
ENSG00000051108	HERPUD1	1031.63	-0.635012	0.606554	1.08761	0.297001	1
ENSG00000051128	HOMER3	95.418	-1.35169	0.713461	3.46756	0.0625837	1
ENSG00000051180	RAD51	2.99501	2.93451	2.5685	1.25997	0.261656	1
ENSG00000051341	POLQ	37.107	1.87075	1.13547	2.53673	0.111225	1
ENSG00000051382	PIK3CB	282.929	0.390226	0.566571	0.472128	0.49201	1
ENSG00000051523	CYBA	233.002	0.488487	0.806901	0.364852	0.545824	1
ENSG00000051596	THOC3	605.529	-0.0303189	0.8919	0.00115852	0.972848	1
ENSG00000051620	HEBP2	495.003	-0.906129	0.620842	2.0948	0.147801	1
ENSG00000051825	MPHOSPH9	188.229	1.05546	0.608049	2.95208	0.0857671	1
ENSG00000052126	PLEKHA5	538.414	0.720382	0.593645	1.45747	0.227334	1
ENSG00000052344	PRSS8	0.130235	-1.03192	4.07916	0.0173769	0.895125	1
ENSG00000052723	SIKE1	201.15	-0.666965	0.588274	1.27352	0.259107	1
ENSG00000052749	RRP12	114.179	0.486267	0.545075	0.790459	0.373961	1
ENSG00000052795	FNIP2	402.426	0.5338	0.492636	1.16824	0.279763	1
ENSG00000052802	MSMO1	1597.46	-0.604703	0.614701	0.961008	0.326933	1
ENSG00000052841	TTC17	235.694	0.178718	0.674287	0.0703559	0.790819	1
ENSG00000052850	ALX4	0.306864	-1.15413	4.07427	0.295584	0.586664	1
ENSG00000053108	FSTL4	71.0798	-0.405854	0.721754	0.315131	0.574548	1
ENSG00000053254	FOXN3	281.085	-0.0691145	0.516224	0.0179305	0.893478	1
ENSG00000053328	METTL24	3.55554	-1.16992	2.46678	0.219638	0.639316	1
ENSG00000053371	AKR7A2	623.139	-0.923187	0.519666	3.10433	0.0780846	1
ENSG00000053372	MRTO4	586.345	0.439106	0.57664	0.578021	0.447089	1
ENSG00000053438	NNAT	2699.17	0.64304	0.912697	0.492422	0.482849	1
ENSG00000053501	USE1	435.072	-0.294021	0.531945	0.305072	0.58072	1
ENSG00000053524	MCF2L2	200.002	0.0988561	0.64662	0.0233606	0.878523	1
ENSG00000053702	NRIP2	19.9484	0.0892665	1.03153	0.00794884	0.928958	1
ENSG00000053747	LAMA3	29.4831	-0.550272	0.924952	0.349995	0.554116	1
ENSG00000053770	AP5M1	406.794	-0.778968	0.597617	1.67941	0.195003	1
ENSG00000053900	ANAPC4	197.699	0.248014	0.591329	0.175944	0.674882	1
ENSG00000053918	KCNQ1	4.70478	-1.28063	2.2034	0.338334	0.560792	1
ENSG00000054116	TRAPPC3	821.077	-0.0164641	0.683854	0.000583406	0.98073	1
ENSG00000054118	THRAP3	1024.44	0.0945472	0.518211	0.0332963	0.855212	1
ENSG00000054148	PHPT1	1666.7	-0.006621	0.462603	0.000205297	0.988568	1
ENSG00000054179	ENTPD2	10.3181	-0.682442	1.37804	0.242573	0.622354	1
ENSG00000054219	LY75	14.531	-2.74709	1.31799	4.00951	0.0452444	1
ENSG00000054267	ARID4B	840.608	0.352741	0.496551	0.503212	0.478092	1
ENSG00000054277	OPN3	651.12	0.152054	0.761326	0.0399022	0.841672	1
ENSG00000054282	SDCCAG8	428.534	0.0857653	0.568886	0.0227327	0.880154	1
ENSG00000054356	PTPRN	979.586	0.0538961	0.615558	0.00768607	0.930139	1
ENSG00000054392	HHAT	29.6002	-1.33443	0.967315	1.83721	0.175278	1
ENSG00000054523	KIF1B	1370.92	0.016696	0.439016	0.00144696	0.969657	1
ENSG00000054598	FOXC1	19.5392	-2.8526	1.23583	4.77061	0.0289495	1
ENSG00000054611	TBC1D22A	146.311	0.406942	0.567085	0.514128	0.473357	1
ENSG00000054654	SYNE2	88.6423	-1.69048	0.843762	3.79982	0.0512582	1
ENSG00000054690	PLEKHH1	133.602	-0.597897	0.736002	0.653355	0.418916	1
ENSG00000054793	ATP9A	979.08	0.360951	0.522757	0.475785	0.490338	1
ENSG00000054803	CBLN4	201.514	-1.00757	1.01653	0.964897	0.325956	1
ENSG00000054938	CHRDL2	2.42264	-0.808851	2.54782	0.0995809	0.752333	1
ENSG00000054965	FAM168A	586.258	-0.179049	0.532752	0.112824	0.736952	1
ENSG00000054967	RELT	57.3556	-0.103769	0.675258	0.0241133	0.876597	1
ENSG00000054983	GALC	193.643	0.373097	0.597134	0.390078	0.532258	1
ENSG00000055044	NOP58	572.382	0.0814645	0.470067	0.0300514	0.862374	1
ENSG00000055070	SZRD1	121.29	-0.879587	0.702292	1.54305	0.214165	1
ENSG00000055118	KCNH2	52.5999	-0.0503606	0.701211	0.00525615	0.942205	1
ENSG00000055130	CUL1	480.949	-0.231764	0.549611	0.177807	0.673265	1
ENSG00000055147	FAM114A2	146.719	-0.249621	0.591129	0.177771	0.673296	1
ENSG00000055163	CYFIP2	2520.54	0.259715	0.444156	0.341509	0.558959	1
ENSG00000055208	TAB2	213.28	0.0671564	0.629198	0.011425	0.914878	1
ENSG00000055211	GINM1	352.688	-0.279279	0.5361	0.270791	0.602802	1
ENSG00000055332	EIF2AK2	716.405	-0.373201	0.529135	0.495861	0.481325	1
ENSG00000055483	USP36	136.125	-0.0105338	0.551978	0.000366494	0.984726	1
ENSG00000055609	KMT2C	604.816	0.239334	0.682237	0.122858	0.725955	1
ENSG00000055732	MCOLN3	0.883056	-2.10294	3.97526	0.271766	0.60215	1
ENSG00000055813	CCDC85A	85.1707	0.373195	1.06221	0.123592	0.725171	1
ENSG00000055917	PUM2	398.726	0.152581	0.495684	0.0946807	0.758309	1
ENSG00000055950	MRPL43	669.888	-0.0687907	0.47424	0.0210363	0.88468	1
ENSG00000055955	ITIH4	18.783	-1.72545	1.14894	2.10155	0.14715	1
ENSG00000056050	HPF1	685.95	-0.0284613	0.540913	0.0027746	0.957991	1
ENSG00000056097	ZFR	1337.01	-0.179473	0.522725	0.117815	0.731416	1
ENSG00000056277	ZNF280C	32.0028	0.347619	0.980243	0.125484	0.723161	1
ENSG00000056291	NPFFR2	14.2671	0.242725	1.38399	0.0311102	0.859995	1
ENSG00000056487	PHF21B	4.94944	-2.99734	2.20638	1.70455	0.191693	1
ENSG00000056558	TRAF1	19.5994	-0.0393959	1.1339	0.00124068	0.971902	1
ENSG00000056586	RC3H2	455.026	0.711405	0.608896	1.34859	0.245525	1
ENSG00000056736	IL17RB	144.338	-0.779091	0.656663	1.39187	0.238089	1
ENSG00000056972	TRAF3IP2	148.958	-0.855057	0.658219	1.66	0.197603	1
ENSG00000056998	GYG2	24.9636	-1.56799	1.12114	1.90329	0.167711	1
ENSG00000057019	DCBLD2	132.625	0.777233	0.749965	1.05706	0.303886	1
ENSG00000057149	SERPINB3	0.833128	-1.84655	3.98897	0.182929	0.668868	1
ENSG00000057252	SOAT1	181.633	0.394656	0.702055	0.314888	0.574696	1
ENSG00000057294	PKP2	25.2697	0.856677	0.833137	1.0442	0.306848	1
ENSG00000057468	MSH4	0.34635	1.82551	4.02917	0.389056	0.532796	1
ENSG00000057593	F7	4.24596	0.862953	1.77789	0.232887	0.629392	1
ENSG00000057608	GDI2	1023.09	-0.473797	0.537815	0.772919	0.379316	1
ENSG00000057657	PRDM1	13.4469	2.86192	1.09952	6.26964	0.0122824	1
ENSG00000057663	ATG5	406.788	-0.283208	0.674694	0.176117	0.674732	1
ENSG00000057704	TMCC3	73.0361	-0.721031	0.728974	0.965926	0.325698	1
ENSG00000057757	PITHD1	1742.83	-0.105767	0.730317	0.020976	0.884844	1
ENSG00000057935	MTA3	298.908	0.311259	0.633008	0.240779	0.623644	1
ENSG00000058056	USP13	85.9212	-0.0734633	0.835592	0.00773601	0.929913	1
ENSG00000058063	ATP11B	88.2958	0.803277	0.682703	1.36487	0.242695	1
ENSG00000058085	LAMC2	1.76652	-2.88312	3.45083	0.749216	0.386724	1
ENSG00000058091	CDK14	660.606	0.368756	0.659989	0.311292	0.576889	1
ENSG00000058262	SEC61A1	223.996	-0.357182	0.620782	0.330081	0.565611	1
ENSG00000058272	PPP1R12A	1694.36	0.119704	0.532087	0.0505771	0.822062	1
ENSG00000058335	RASGRF1	230.028	0.123563	0.492603	0.062964	0.801871	1
ENSG00000058404	CAMK2B	4298.64	0.399788	0.596363	0.448073	0.503251	1
ENSG00000058453	CROCC	118.895	-0.775063	0.682028	1.27626	0.258596	1
ENSG00000058600	POLR3E	128.957	-0.181972	0.649427	0.0784848	0.779361	1
ENSG00000058668	ATP2B4	1086.69	0.594987	0.487086	1.48151	0.223539	1
ENSG00000058673	ZC3H11A	383.17	0.104741	0.469311	0.0497846	0.823438	1
ENSG00000058729	RIOK2	217.915	-0.92076	0.579424	2.48361	0.115038	1
ENSG00000058799	YIPF1	327.321	-0.346066	0.693957	0.248429	0.618183	1
ENSG00000058804	NDC1	58.6144	0.255708	0.648796	0.155956	0.692907	1
ENSG00000058866	DGKG	264.745	0.214287	0.604722	0.125428	0.723221	1
ENSG00000059122	FLYWCH1	365.13	-0.370426	0.529029	0.489267	0.484255	1
ENSG00000059145	UNKL	103.543	0.390056	0.611923	0.403553	0.52526	1
ENSG00000059377	TBXAS1	39.6196	0.124795	0.917381	0.0190138	0.890327	1
ENSG00000059378	PARP12	17.8442	-0.725881	1.2929	0.309555	0.577954	1
ENSG00000059573	ALDH18A1	146.809	-0.186421	0.543554	0.117531	0.731728	1
ENSG00000059588	TARBP1	190.515	1.16731	0.614347	3.52181	0.0605662	1
ENSG00000059691	GATB	950.42	-0.936364	0.752936	1.52077	0.217504	1
ENSG00000059728	MXD1	142.462	-0.568613	0.590661	0.918262	0.337932	1
ENSG00000059758	CDK17	428.777	0.110833	0.76696	0.0209077	0.885031	1
ENSG00000059769	DNAJC25	78.8482	0.690943	0.910695	0.573603	0.448831	1
ENSG00000059804	SLC2A3	638.51	-0.0936857	0.583908	0.0257635	0.872479	1
ENSG00000059915	PSD	751.668	0.435878	0.605563	0.516263	0.47244	1
ENSG00000060069	CTDP1	53.1868	0.553059	0.78457	0.495056	0.48168	1
ENSG00000060138	YBX3	198.98	-0.264768	1.00511	0.0691926	0.792516	1
ENSG00000060140	STYK1	131.662	0.367354	1.02172	0.129241	0.719221	1
ENSG00000060237	WNK1	867.045	0.11966	0.853737	0.0196326	0.888568	1
ENSG00000060339	CCAR1	550.238	0.651824	0.646447	1.00717	0.315582	1
ENSG00000060491	OGFR	294.853	0.110725	0.532288	0.0433184	0.835127	1
ENSG00000060558	GNA15	74.5917	1.51405	0.716784	4.31297	0.0378229	1
ENSG00000060566	CREB3L3	3.98334	2.92447	2.38861	1.43334	0.231221	1
ENSG00000060642	PIGV	182.869	-0.599345	0.511144	1.36448	0.242763	1
ENSG00000060656	PTPRU	98.7659	0.959376	0.62895	2.29255	0.129996	1
ENSG00000060688	SNRNP40	250.529	-0.241466	0.533493	0.205007	0.650709	1
ENSG00000060709	RIMBP2	300.834	0.835402	0.638845	1.6895	0.193667	1
ENSG00000060718	COL11A1	142.592	0.158415	0.909669	0.0304334	0.86151	1
ENSG00000060749	QSER1	70.0771	-0.278262	0.766608	0.131361	0.717026	1
ENSG00000060762	MPC1	1257.49	-0.653677	0.573839	1.28643	0.256707	1
ENSG00000060971	ACAA1	594.254	-0.666063	0.56783	1.36403	0.24284	1
ENSG00000060982	BCAT1	231.305	0.466114	0.542847	0.734688	0.391368	1
ENSG00000061273	HDAC7	59.4172	0.378077	0.779229	0.234201	0.628427	1
ENSG00000061337	LZTS1	151.882	0.469208	0.553552	0.715547	0.397609	1
ENSG00000061455	PRDM6	11.712	0.778604	1.4852	0.272345	0.601763	1
ENSG00000061492	WNT8A	0.665317	-0.267243	3.98003	0.00205336	0.963857	1
ENSG00000061656	SPAG4	22.6762	0.438599	0.929623	0.220514	0.638648	1
ENSG00000061676	NCKAP1	1104.01	0.199361	0.518538	0.147736	0.700708	1
ENSG00000061794	MRPS35	535.127	-0.236471	0.616933	0.146854	0.70156	1
ENSG00000061918	GUCY1B1	1333.49	-0.155142	0.812713	0.0364342	0.848622	1
ENSG00000061936	SFSWAP	329.405	0.25734	0.586863	0.191729	0.661481	1
ENSG00000061938	TNK2	311.01	0.242424	0.617109	0.153952	0.694787	1
ENSG00000061987	MON2	264.938	0.716967	0.593803	1.44139	0.229914	1
ENSG00000062038	CDH3	21.1147	0.959708	1.0522	0.831977	0.361701	1
ENSG00000062096	ARSF	12.0827	1.14259	1.45995	0.607048	0.435902	1
ENSG00000062194	GPBP1	1178.9	-0.192719	0.470013	0.16801	0.681886	1
ENSG00000062282	DGAT2	146.57	0.209353	0.883079	0.0563393	0.812378	1
ENSG00000062370	ZNF112	46.8435	1.02406	0.820679	1.5236	0.217075	1
ENSG00000062485	CS	948.859	-0.371178	0.522292	0.503886	0.477798	1
ENSG00000062524	LTK	5.388	2.1346	2.13883	0.963487	0.32631	1
ENSG00000062582	MRPS24	823.525	-0.446213	0.551104	0.653065	0.419019	1
ENSG00000062598	ELMO2	547.798	-0.587346	0.490921	1.42204	0.233068	1
ENSG00000062650	WAPL	423.414	-0.98825	0.638153	2.34576	0.125624	1
ENSG00000062716	VMP1	612.369	-0.199867	0.50951	0.153848	0.694885	1
ENSG00000062725	APPBP2	346.558	-0.289455	0.521105	0.308235	0.578765	1
ENSG00000062822	POLD1	23.4194	-2.40607	1.25379	3.36966	0.0664074	1
ENSG00000063015	SEZ6	120.103	0.189972	0.69331	0.0750551	0.784114	1
ENSG00000063046	EIF4B	591.637	0.321338	0.482831	0.442114	0.506104	1
ENSG00000063127	SLC6A16	6.79471	-1.83256	1.72525	1.10539	0.293087	1
ENSG00000063169	BICRA	21.9355	-0.149052	1.04443	0.0216619	0.88299	1
ENSG00000063176	SPHK2	118.836	0.405757	0.609843	0.441268	0.506511	1
ENSG00000063177	RPL18	1799.53	0.262417	0.463885	0.319559	0.571873	1
ENSG00000063180	CA11	1714.45	0.367705	0.468384	0.614262	0.433188	1
ENSG00000063241	ISOC2	478.237	-0.184103	0.483687	0.144728	0.703625	1
ENSG00000063244	U2AF2	59.1536	0.224624	0.698856	0.103002	0.748256	1
ENSG00000063245	EPN1	204.222	0.304619	0.679279	0.200876	0.654015	1
ENSG00000063322	MED29	854.954	-0.260522	0.530454	0.240879	0.623572	1
ENSG00000063438	AHRR	31.6744	2.34176	0.867513	6.72708	0.00949601	1
ENSG00000063587	ZNF275	115.133	0.0724862	0.576732	0.0159517	0.899494	1
ENSG00000063601	MTMR1	125.096	0.697903	0.569213	1.48882	0.2224	1
ENSG00000063660	GPC1	432.033	0.106258	0.542714	0.0383104	0.844821	1
ENSG00000063761	ADCK1	117.424	-0.231637	0.705195	0.108386	0.74199	1
ENSG00000063854	HAGH	2207.38	-0.125196	0.611931	0.0418503	0.837905	1
ENSG00000063978	RNF4	435.963	-0.533184	0.469198	1.28494	0.256982	1
ENSG00000064012	CASP8	7.68092	0.809953	1.5647	0.2699	0.603399	1
ENSG00000064042	LIMCH1	1034.86	-0.107539	0.483269	0.049494	0.823946	1
ENSG00000064102	INTS13	108.872	0.0349882	0.729247	0.00277522	0.957987	1
ENSG00000064115	TM7SF3	598.394	-0.333194	0.586002	0.3226	0.570049	1
ENSG00000064195	DLX3	0.351558	0.600464	4.06447	0.0817829	0.774896	1
ENSG00000064199	SPA17	213.358	0.472363	0.663718	0.504817	0.477391	1
ENSG00000064201	TSPAN32	0.625847	-2.948	3.98718	0.791744	0.373573	1
ENSG00000064205	CCN5	9.71816	0.624785	1.40348	0.196693	0.657404	1
ENSG00000064218	DMRT3	0.874538	-1.24018	3.95402	0.1087	0.741629	1
ENSG00000064225	ST3GAL6	185.004	-0.30029	0.664257	0.205107	0.65063	1
ENSG00000064270	ATP2C2	44.6363	0.0866054	0.971535	0.0092098	0.923546	1
ENSG00000064300	NGFR	10.8135	1.35651	1.27602	1.12162	0.289571	1
ENSG00000064309	CDON	29.9009	-0.63133	1.01626	0.384042	0.535448	1
ENSG00000064313	TAF2	144.259	0.326752	0.533207	0.375825	0.539846	1
ENSG00000064393	HIPK2	1076.57	0.0236099	0.853688	0.000766783	0.977909	1
ENSG00000064419	TNPO3	315.475	-0.501222	0.710447	0.495681	0.481404	1
ENSG00000064489	BORCS8-MEF2B	6.43858	1.95547	1.98141	0.926512	0.335771	1
ENSG00000064490	RFXANK	227.118	-0.390049	0.497556	0.612425	0.433876	1
ENSG00000064545	TMEM161A	242.729	-0.500942	0.590382	0.71744	0.396985	1
ENSG00000064547	LPAR2	16.8134	1.39335	0.951272	2.07321	0.149906	1
ENSG00000064601	CTSA	1011.72	-0.272817	0.484454	0.316733	0.573578	1
ENSG00000064607	SUGP2	773.432	0.491412	0.56024	0.765298	0.381676	1
ENSG00000064651	SLC12A2	170.477	-0.610014	0.74093	0.67097	0.412714	1
ENSG00000064652	SNX24	214.014	0.449743	0.494671	0.823217	0.364241	1
ENSG00000064655	EYA2	8.20354	-2.55051	1.49824	2.65082	0.103496	1
ENSG00000064666	CNN2	42.8911	0.516534	1.30186	0.155712	0.693136	1
ENSG00000064687	ABCA7	69.6483	-0.45552	0.762093	0.355234	0.551165	1
ENSG00000064692	SNCAIP	26.2961	1.4564	0.819511	3.05111	0.080682	1
ENSG00000064703	DDX20	106.974	0.124553	0.531121	0.0552148	0.814226	1
ENSG00000064726	BTBD1	628.71	0.174677	0.58615	0.0888231	0.765679	1
ENSG00000064763	FAR2	166.386	-0.226305	0.861283	0.0692001	0.792505	1
ENSG00000064787	BCAS1	2097.64	-0.741399	0.894717	0.6791	0.409897	1
ENSG00000064886	CHI3L2	17.9087	-0.275472	3.56676	0.00597422	0.93839	1
ENSG00000064932	SBNO2	2.2157	0.212466	2.24248	0.00919046	0.923626	1
ENSG00000064933	PMS1	200.07	0.173237	0.49241	0.123555	0.725211	1
ENSG00000064961	HMG20B	169.855	-0.237014	0.668186	0.125533	0.723109	1
ENSG00000064989	CALCRL	86.4419	-0.735996	0.688304	1.12558	0.28872	1
ENSG00000064995	TAF11	310.756	0.165769	0.532956	0.0967896	0.755717	1
ENSG00000064999	ANKS1A	102.18	0.954648	0.656113	2.08348	0.148901	1
ENSG00000065000	AP3D1	754.325	0.232236	0.459817	0.254845	0.613684	1
ENSG00000065029	ZNF76	180.385	0.378225	0.544064	0.482363	0.487354	1
ENSG00000065054	SLC9A3R2	232.992	-1.8867	0.764559	5.70743	0.0168932	1
ENSG00000065057	NTHL1	295.117	0.16954	0.650941	0.0678601	0.794478	1
ENSG00000065060	UHRF1BP1	61.0248	0.390812	0.63915	0.372493	0.541648	1
ENSG00000065135	GNAI3	320.958	-0.352788	0.599641	0.344879	0.557026	1
ENSG00000065150	IPO5	466.995	-0.190888	0.462944	0.169936	0.680168	1
ENSG00000065154	OAT	2073.44	-0.181346	0.66412	0.0745267	0.784856	1
ENSG00000065183	WDR3	142.976	0.2132	0.763009	0.0779434	0.780104	1
ENSG00000065243	PKN2	209.592	-1.09878	0.714923	2.30663	0.128823	1
ENSG00000065268	WDR18	358.864	0.194107	0.514281	0.142447	0.705861	1
ENSG00000065308	TRAM2	15.8778	-0.239548	1.12304	0.0467677	0.828786	1
ENSG00000065320	NTN1	14.392	-0.116908	1.58424	0.00567969	0.939925	1
ENSG00000065325	GLP2R	17.8648	-0.613959	1.17303	0.27595	0.599368	1
ENSG00000065328	MCM10	3.39293	-5.08635	2.45763	4.08336	0.0433074	1
ENSG00000065357	DGKA	151.017	0.154608	0.646796	0.0580994	0.809526	1
ENSG00000065361	ERBB3	88.1669	-1.20604	0.696229	2.92402	0.0872702	1
ENSG00000065371	ROPN1	3.13835	1.18678	1.94864	0.364012	0.546286	1
ENSG00000065413	ANKRD44	137.223	-0.495527	0.707152	0.487972	0.484833	1
ENSG00000065427	KARS1	670.203	-0.254436	0.564205	0.20329	0.652078	1
ENSG00000065457	ADAT1	89.7415	-1.16748	0.61696	3.50322	0.0612495	1
ENSG00000065485	PDIA5	11.4357	0.144237	1.06807	0.0183525	0.892239	1
ENSG00000065491	TBC1D22B	58.5573	-0.104329	0.817342	0.0166172	0.897431	1
ENSG00000065518	NDUFB4	2613.29	-0.523554	0.529284	0.973151	0.323895	1
ENSG00000065526	SPEN	359.847	0.324401	0.545201	0.35308	0.552375	1
ENSG00000065534	MYLK	383.289	-0.754709	0.738693	1.03155	0.309795	1
ENSG00000065548	ZC3H15	1763.92	0.0998823	0.578041	0.0298602	0.862808	1
ENSG00000065559	MAP2K4	1127.92	-0.0349097	0.639766	0.00298371	0.956439	1
ENSG00000065600	PACC1	140.255	-0.351228	0.75168	0.218177	0.640432	1
ENSG00000065609	SNAP91	1093.91	0.312652	0.606794	0.265114	0.606628	1
ENSG00000065613	SLK	515.275	-0.184169	0.465628	0.156341	0.692548	1
ENSG00000065615	CYB5R4	117.462	0.124262	0.634822	0.0382827	0.844877	1
ENSG00000065618	COL17A1	16.3328	-0.0218785	1.23671	0.00131401	0.971084	1
ENSG00000065621	GSTO2	204.626	-0.619531	0.587441	1.10365	0.293467	1
ENSG00000065665	SEC61A2	516.189	-0.138786	0.731474	0.0360174	0.84948	1
ENSG00000065675	PRKCQ	39.9418	-0.425669	0.743198	0.326329	0.567829	1
ENSG00000065717	TLE2	86.4376	0.45755	0.718165	0.402872	0.52561	1
ENSG00000065802	ASB1	120.435	-0.27408	0.614672	0.198352	0.656055	1
ENSG00000065809	FAM107B	320.943	-0.0108859	0.674357	0.000287344	0.986476	1
ENSG00000065833	ME1	372.95	-0.0172293	0.509203	0.00114479	0.973009	1
ENSG00000065882	TBC1D1	124.149	0.78801	0.616305	1.61677	0.203543	1
ENSG00000065883	CDK13	416.509	0.317478	0.714818	0.19659	0.657488	1
ENSG00000065911	MTHFD2	38.0283	0.944624	0.839823	1.25168	0.263233	1
ENSG00000065923	SLC9A7	254.947	0.183225	0.472643	0.150204	0.698341	1
ENSG00000065970	FOXJ2	71.6996	-0.115569	0.626871	0.0340129	0.853679	1
ENSG00000065978	YBX1	297.144	-0.0874526	0.755407	0.0134237	0.907763	1
ENSG00000065989	PDE4A	367.272	0.793871	0.599561	1.73411	0.187887	1
ENSG00000066027	PPP2R5A	236.566	-0.166695	0.697606	0.0570435	0.811231	1
ENSG00000066032	CTNNA2	1453.73	-0.198024	0.482209	0.168533	0.681419	1
ENSG00000066044	ELAVL1	287.682	-0.346527	0.528462	0.428553	0.5127	1
ENSG00000066056	TIE1	27.8198	-2.32119	1.26992	3.00847	0.0828307	1
ENSG00000066084	DIP2B	225.529	0.366657	0.578168	0.400699	0.526729	1
ENSG00000066117	SMARCD1	106.034	0.476264	0.669197	0.501684	0.478761	1
ENSG00000066135	KDM4A	21.3614	0.743411	1.0246	0.520241	0.470739	1
ENSG00000066136	NFYC	429.721	-0.170755	0.551573	0.0958453	0.756874	1
ENSG00000066185	ZMYND12	75.089	-0.249939	0.623723	0.160309	0.688872	1
ENSG00000066230	SLC9A3	51.9731	-0.518311	0.828073	0.392264	0.531112	1
ENSG00000066248	NGEF	1185.05	0.462843	0.732001	0.398246	0.527997	1
ENSG00000066279	ASPM	8.41159	0.391299	1.46743	0.0743846	0.785057	1
ENSG00000066294	CD84	47.9536	-0.0495425	0.996468	0.0026199	0.959178	1
ENSG00000066322	ELOVL1	227.291	-0.383938	0.528598	0.525387	0.468553	1
ENSG00000066336	SPI1	29.5679	1.35326	1.1181	1.4215	0.233156	1
ENSG00000066379	POLR1H	19.9235	-0.250653	0.91013	0.0759028	0.782929	1
ENSG00000066382	MPPED2	133.485	-0.063399	0.5528	0.0131549	0.908687	1
ENSG00000066405	CLDN18	1.36151	2.65224	3.85101	0.482985	0.487073	1
ENSG00000066422	ZBTB11	205.742	0.18247	0.499182	0.133653	0.714674	1
ENSG00000066427	ATXN3	244.174	-0.0722089	0.525988	0.0188477	0.890804	1
ENSG00000066455	GOLGA5	306.598	-0.269319	0.489242	0.302918	0.582059	1
ENSG00000066468	FGFR2	327.479	-0.175775	0.762406	0.0530744	0.817797	1
ENSG00000066557	LRRC40	216.967	-0.244124	0.561032	0.189517	0.663319	1
ENSG00000066583	ISOC1	343.424	-0.944863	0.64668	2.1002	0.14728	1
ENSG00000066629	EML1	107.292	-0.0192199	0.554926	0.00124967	0.9718	1
ENSG00000066651	TRMT11	279.242	0.143739	0.678234	0.0450271	0.831954	1
ENSG00000066654	THUMPD1	545.969	-0.222039	0.483663	0.210638	0.646268	1
ENSG00000066697	MSANTD3	205.557	0.188049	0.735108	0.0655249	0.797968	1
ENSG00000066735	KIF26A	1.19982	-2.54559	3.53011	0.466526	0.49459	1
ENSG00000066739	ATG2B	265.717	-0.0505352	0.609669	0.00755614	0.93073	1
ENSG00000066777	ARFGEF1	264.258	0.609883	0.601674	1.01866	0.312836	1
ENSG00000066813	ACSM2B	0.36319	-1.87907	4.02365	0.408193	0.522888	1
ENSG00000066827	ZFAT	18.4199	1.76206	1.29201	1.79463	0.180363	1
ENSG00000066855	MTFR1	16.2409	-0.148198	1.08786	0.0234976	0.87817	1
ENSG00000066923	STAG3	22.4953	-0.784663	0.960682	0.666273	0.414354	1
ENSG00000066926	FECH	105.74	0.491815	0.61652	0.6335	0.426074	1
ENSG00000066933	MYO9A	723.068	0.0784215	0.477393	0.0269821	0.869525	1
ENSG00000067057	PFKP	1726.82	-0.426701	0.685382	0.386341	0.534229	1
ENSG00000067064	IDI1	1600.53	-0.571038	0.605263	0.884549	0.346959	1
ENSG00000067066	SP100	51.893	-1.22014	0.971647	1.54566	0.213778	1
ENSG00000067082	KLF6	803.628	-0.641943	0.583777	1.19891	0.273541	1
ENSG00000067113	PLPP1	630.359	-0.565234	0.578893	0.947203	0.330432	1
ENSG00000067141	NEO1	110.512	-0.0162677	0.657873	0.000908238	0.975958	1
ENSG00000067167	TRAM1	501.941	-0.210015	0.609936	0.118349	0.730833	1
ENSG00000067177	PHKA1	47.4974	-2.31135	1.14693	3.69882	0.0544511	1
ENSG00000067182	TNFRSF1A	130.025	0.471165	0.815709	0.331604	0.564716	1
ENSG00000067191	CACNB1	491.733	-0.0608548	0.689596	0.00779964	0.929626	1
ENSG00000067208	EVI5	212.989	-0.122919	0.560235	0.0481129	0.82638	1
ENSG00000067221	STOML1	918.75	-0.0704378	0.715395	0.00969961	0.921546	1
ENSG00000067225	PKM	5429.62	-0.383537	0.591763	0.418863	0.517505	1
ENSG00000067248	DHX29	728.145	0.21072	0.536316	0.154142	0.694608	1
ENSG00000067334	DNTTIP2	685.696	-0.257274	0.46903	0.300546	0.58354	1
ENSG00000067365	METTL22	105.5	0.422938	0.582232	0.529461	0.466834	1
ENSG00000067369	TP53BP1	466.901	0.225176	0.481778	0.217933	0.640619	1
ENSG00000067445	TRO	472.229	0.316887	0.579659	0.298418	0.584876	1
ENSG00000067533	RRP15	179.117	0.610237	0.519853	1.36751	0.242241	1
ENSG00000067560	RHOA	2567.83	-0.443517	0.472223	0.878717	0.348553	1
ENSG00000067596	DHX8	210.289	0.197824	0.703855	0.0788718	0.778832	1
ENSG00000067601	PMS2P4	77.7236	0.603279	0.586645	1.0538	0.304635	1
ENSG00000067606	PRKCZ	1278.1	0.199345	0.829184	0.0577767	0.810045	1
ENSG00000067646	ZFY	31.4314	-0.814877	2.54699	0.101029	0.750598	1
ENSG00000067704	IARS2	243.62	0.0029938	0.575683	8.48437e-05	0.992651	1
ENSG00000067715	SYT1	20644	0.868408	0.682127	1.59692	0.20634	1
ENSG00000067798	NAV3	620.284	0.99546	0.586082	2.82997	0.0925203	1
ENSG00000067829	IDH3G	1198.68	-0.247065	0.649697	0.144483	0.703865	1
ENSG00000067836	ROGDI	1054.39	0.28378	0.587196	0.233296	0.629091	1
ENSG00000067840	PDZD4	266.259	0.980518	0.60306	2.5935	0.107303	1
ENSG00000067842	ATP2B3	290.064	0.0887141	0.574751	0.0238789	0.877194	1
ENSG00000067900	ROCK1	365.133	0.769451	0.632925	1.46117	0.226744	1
ENSG00000067955	CBFB	195.791	-0.323733	0.629278	0.263773	0.60754	1
ENSG00000067992	PDK3	417.091	-0.23311	0.837199	0.0774498	0.780784	1
ENSG00000068001	HYAL2	206.894	-1.43486	0.718776	3.83228	0.0502745	1
ENSG00000068024	HDAC4	134.074	0.868436	0.547424	2.48085	0.11524	1
ENSG00000068028	RASSF1	166.949	0.0777322	0.521683	0.0223189	0.881242	1
ENSG00000068078	FGFR3	380.028	-1.67283	0.817707	3.97086	0.0462942	1
ENSG00000068079	IFI35	129.835	-1.73571	0.795108	4.50829	0.033731	1
ENSG00000068097	HEATR6	106.47	-0.0906031	0.678584	0.0190818	0.890132	1
ENSG00000068120	COASY	392.06	-0.0131135	0.476755	0.000760864	0.977994	1
ENSG00000068137	PLEKHH3	28.735	-0.964328	0.82792	1.33915	0.247183	1
ENSG00000068305	MEF2A	551.347	0.529537	0.47354	1.24302	0.264889	1
ENSG00000068308	OTUD5	332.079	-0.0887046	0.619657	0.0205538	0.886001	1
ENSG00000068323	TFE3	153.865	-0.313181	0.566661	0.304637	0.58099	1
ENSG00000068354	TBC1D25	152.694	-0.197445	0.685454	0.0833309	0.772833	1
ENSG00000068366	ACSL4	259.42	-0.00531939	0.50184	0.000114574	0.99146	1
ENSG00000068383	INPP5A	330.325	-0.418931	0.613453	0.465325	0.495146	1
ENSG00000068394	GPKOW	331.633	-0.455317	0.478812	0.900844	0.342556	1
ENSG00000068400	GRIPAP1	711.641	1.12243	0.658966	2.83263	0.0923668	1
ENSG00000068438	FTSJ1	265.85	0.0814088	0.56678	0.0207301	0.885517	1
ENSG00000068489	PRR11	10.9155	-0.171251	1.22228	0.0200034	0.887527	1
ENSG00000068615	REEP1	779.82	0.242817	0.656241	0.136824	0.711459	1
ENSG00000068650	ATP11A	51.2085	-0.884774	0.711187	1.52951	0.216186	1
ENSG00000068654	POLR1A	107.023	-0.124419	0.691427	0.0323852	0.857185	1
ENSG00000068697	LAPTM4A	1791.96	-0.968584	0.491818	3.80809	0.0510056	1
ENSG00000068724	TTC7A	85.9469	0.475293	0.764763	0.382713	0.536155	1
ENSG00000068745	IP6K2	926.292	-0.184623	0.514791	0.128568	0.719921	1
ENSG00000068781	STON1-GTF2A1L	3.52982	-1.16552	2.00509	0.33811	0.560922	1
ENSG00000068784	SRBD1	62.0516	0.294861	0.73206	0.161449	0.687826	1
ENSG00000068796	KIF2A	681.507	0.27874	0.458547	0.369007	0.543546	1
ENSG00000068831	RASGRP2	118.709	1.05909	0.620407	2.85459	0.0911137	1
ENSG00000068878	PSME4	112.417	0.113424	0.569571	0.0396333	0.842199	1
ENSG00000068885	IFT80	145.671	0.1979	0.658262	0.0902698	0.763834	1
ENSG00000068903	SIRT2	703.652	-0.384123	0.467696	0.672633	0.412135	1
ENSG00000068912	ERLEC1	1112.73	0.17998	0.56631	0.100995	0.750639	1
ENSG00000068971	PPP2R5B	439.166	0.445089	0.559111	0.632012	0.426618	1
ENSG00000069011	PITX1	0.203593	1.23168	4.05944	0.17941	0.671881	1
ENSG00000069020	MAST4	341.096	0.233914	0.591587	0.155991	0.692875	1
ENSG00000069122	ADGRF5	154.368	-1.35657	0.781892	2.90664	0.0882155	1
ENSG00000069188	SDK2	53.1131	1.76741	0.770316	5.02029	0.0250519	1
ENSG00000069206	ADAM7	5.82514	-2.11246	2.59586	0.60008	0.438548	1
ENSG00000069248	NUP133	222.51	0.572578	0.536566	1.13033	0.287706	1
ENSG00000069275	NUCKS1	1618.59	0.446531	0.524325	0.722267	0.395401	1
ENSG00000069329	VPS35	2131.98	-0.441388	0.682384	0.416832	0.518522	1
ENSG00000069345	DNAJA2	1172.6	-0.367218	0.659199	0.309552	0.577955	1
ENSG00000069399	BCL3	38.5761	-0.324301	0.823852	0.154422	0.694345	1
ENSG00000069424	KCNAB2	508.412	0.599349	0.578298	1.06755	0.3015	1
ENSG00000069431	ABCC9	46.0513	0.302047	0.734139	0.168608	0.681352	1
ENSG00000069482	GAL	7.78412	0.117183	1.48558	0.00651787	0.935654	1
ENSG00000069493	CLEC2D	12.9412	0.41113	1.30075	0.0986585	0.753445	1
ENSG00000069509	FUNDC1	641.136	-0.338323	0.565531	0.357195	0.550068	1
ENSG00000069535	MAOB	987.337	-0.560329	0.564243	0.980494	0.322077	1
ENSG00000069667	RORA	197.937	-0.227088	0.503804	0.202869	0.652415	1
ENSG00000069696	DRD4	0.551095	-0.112497	3.98547	-0.00701258	1	1
ENSG00000069702	TGFBR3	55.1885	-1.67006	0.651939	6.27542	0.0122424	1
ENSG00000069764	PLA2G10	1.09862	-3.58921	3.54212	1.26858	0.260033	1
ENSG00000069812	HES2	0.119557	0.578429	4.05045	-0.0352723	1	1
ENSG00000069849	ATP1B3	813.324	-0.248681	0.569359	0.190676	0.662354	1
ENSG00000069869	NEDD4	27.9145	-0.845259	1.27454	0.431696	0.511158	1
ENSG00000069943	PIGB	89.6544	0.0799102	0.581528	0.0189072	0.890633	1
ENSG00000069956	MAPK6	319.452	-0.187753	0.544656	0.118685	0.730465	1
ENSG00000069966	GNB5	867.33	0.18848	0.561029	0.112846	0.736927	1
ENSG00000069974	RAB27A	33.2529	-1.03083	1.1091	0.84813	0.357082	1
ENSG00000069998	HDHD5	215.937	-0.27353	0.578921	0.22292	0.636824	1
ENSG00000070010	UFD1	578.577	-0.0868661	0.644233	0.0181844	0.892731	1
ENSG00000070018	LRP6	98.6974	0.141236	0.77202	0.0336058	0.854548	1
ENSG00000070019	GUCY2C	2.34874	1.80572	2.78948	0.421451	0.516214	1
ENSG00000070047	PHRF1	16.9279	2.11619	3.35191	0.369508	0.543272	1
ENSG00000070061	ELP1	170.814	-0.423333	0.65103	0.421328	0.516275	1
ENSG00000070081	NUCB2	572.381	-0.105305	0.543349	0.0375466	0.846356	1
ENSG00000070087	PFN2	2043.81	0.0322614	0.525717	0.00376684	0.951061	1
ENSG00000070159	PTPN3	106.752	-0.111816	0.654667	0.0292208	0.86427	1
ENSG00000070182	SPTB	66.943	0.375429	0.751251	0.247417	0.6189	1
ENSG00000070190	DAPP1	16.6645	1.04202	1.23568	0.698482	0.403294	1
ENSG00000070193	FGF10	10.5819	1.45752	1.28445	1.28389	0.257178	1
ENSG00000070214	SLC44A1	956.065	-0.26934	0.512475	0.275782	0.599479	1
ENSG00000070269	TMEM260	139.306	0.26679	0.603578	0.195062	0.658737	1
ENSG00000070366	SMG6	285.946	-0.10553	0.59496	0.0315453	0.859029	1
ENSG00000070367	EXOC5	432.401	-0.388819	0.569257	0.465261	0.495176	1
ENSG00000070371	CLTCL1	41.1971	-0.0172602	0.658819	0.000687724	0.979078	1
ENSG00000070388	FGF22	47.5083	1.23046	0.763842	2.52068	0.112362	1
ENSG00000070404	FSTL3	72.3567	-0.0139558	0.591869	0.000556033	0.981187	1
ENSG00000070413	DGCR2	480.144	-0.00946821	0.491263	0.000389038	0.984264	1
ENSG00000070423	RNF126	411.11	-0.00467171	0.594964	8.97046e-05	0.992443	1
ENSG00000070444	MNT	55.7453	0.822721	0.756231	1.16357	0.280727	1
ENSG00000070476	ZXDC	69.7672	0.294097	0.718937	0.166542	0.683204	1
ENSG00000070495	JMJD6	213.422	-0.935714	0.678936	1.86339	0.172234	1
ENSG00000070501	POLB	281.614	-0.19545	0.520785	0.14087	0.707417	1
ENSG00000070526	ST6GALNAC1	19.9698	-1.35116	1.33109	0.991841	0.319293	1
ENSG00000070540	WIPI1	141.826	-0.269139	0.75853	0.125522	0.723121	1
ENSG00000070601	FRMPD1	11.9147	0.410487	1.06082	0.148217	0.700245	1
ENSG00000070610	GBA2	420.839	0.00396688	0.480411	6.8226e-05	0.99341	1
ENSG00000070614	NDST1	148.787	-0.437072	0.741992	0.344914	0.557006	1
ENSG00000070669	ASNS	876.233	-0.232802	0.798089	0.0850524	0.770564	1
ENSG00000070718	AP3M2	903.516	-0.144974	0.759203	0.036451	0.848587	1
ENSG00000070731	ST6GALNAC2	1.34558	-0.947992	2.90791	0.111886	0.738007	1
ENSG00000070748	CHAT	0.464043	-1.55804	4.05479	0.483414	0.48688	1
ENSG00000070756	PABPC1	615.343	0.753307	0.586444	1.63047	0.201638	1
ENSG00000070759	TESK2	38.9524	0.193349	0.75559	0.0653612	0.798215	1
ENSG00000070761	CFAP20	770.831	-0.105625	0.724086	0.0212855	0.884004	1
ENSG00000070770	CSNK2A2	202.593	0.572443	0.504075	1.2814	0.25764	1
ENSG00000070778	PTPN21	33.0814	-1.42018	0.816142	2.92412	0.0872646	1
ENSG00000070785	EIF2B3	467.514	-0.402533	0.604133	0.44315	0.505606	1
ENSG00000070808	CAMK2A	1755.65	-0.020667	0.464665	0.00197827	0.964524	1
ENSG00000070814	TCOF1	232.126	0.337592	0.503491	0.448699	0.502953	1
ENSG00000070831	CDC42	2499.39	0.580988	0.745676	0.603089	0.437402	1
ENSG00000070882	OSBPL3	67.2664	-1.98361	0.65406	8.64071	0.00328733	1
ENSG00000070886	EPHA8	29.3081	-0.232398	1.16353	0.0399292	0.841619	1
ENSG00000070915	SLC12A3	2.14481	4.78452	3.69002	1.69812	0.192534	1
ENSG00000070950	RAD18	77.2901	1.05311	0.650087	2.55012	0.110286	1
ENSG00000070961	ATP2B1	6716.13	0.65817	0.649092	1.01939	0.312665	1
ENSG00000070985	TRPM5	0.445206	-2.40117	4.01239	0.599146	0.438904	1
ENSG00000071051	NCK2	274.859	0.181322	0.544707	0.110879	0.739146	1
ENSG00000071054	MAP4K4	964.019	0.242889	0.705807	0.11823	0.730962	1
ENSG00000071073	MGAT4A	253.628	0.332313	0.557377	0.354714	0.551456	1
ENSG00000071082	RPL31	2870.46	0.105002	0.45448	0.0533645	0.817309	1
ENSG00000071127	WDR1	641.311	-0.314247	0.573818	0.299514	0.584187	1
ENSG00000071189	SNX13	298.609	-0.344586	0.500431	0.47305	0.491588	1
ENSG00000071205	ARHGAP10	41.0617	0.0703015	0.756496	0.00875815	0.925439	1
ENSG00000071242	RPS6KA2	382.032	-0.260691	0.486711	0.286546	0.592442	1
ENSG00000071243	ING3	174.612	-0.109676	0.589632	0.0346085	0.852418	1
ENSG00000071246	VASH1	129.834	0.300554	0.668763	0.201242	0.65372	1
ENSG00000071282	LMCD1	56.586	-0.701929	0.689956	1.02207	0.31203	1
ENSG00000071462	BUD23	680.391	-0.308206	0.648982	0.225204	0.635103	1
ENSG00000071537	SEL1L	432.556	1.13537	0.536228	4.37229	0.0365278	1
ENSG00000071539	TRIP13	82.9613	-0.073885	0.853565	0.00775023	0.929849	1
ENSG00000071553	ATP6AP1	2393.67	-0.34134	0.724175	0.221693	0.637753	1
ENSG00000071564	TCF3	25.6592	-0.112209	0.974587	0.0135009	0.907499	1
ENSG00000071575	TRIB2	208.131	-0.322648	0.585649	0.302589	0.582264	1
ENSG00000071626	DAZAP1	57.3713	-0.0364318	0.815276	0.00231085	0.961659	1
ENSG00000071655	MBD3	183.366	0.420835	0.555751	0.571339	0.449727	1
ENSG00000071794	HLTF	557.241	0.865371	0.510724	2.83017	0.0925087	1
ENSG00000071859	FAM50A	675.917	0.171848	0.467261	0.135233	0.713066	1
ENSG00000071889	FAM3A	310.398	-0.0872053	0.485044	0.0323132	0.857342	1
ENSG00000071894	CPSF1	60.0877	0.515153	0.630441	0.663239	0.415419	1
ENSG00000071909	MYO3B	3.91031	-0.489758	1.92441	0.0653091	0.798293	1
ENSG00000071967	CYBRD1	175.65	-1.55818	0.787543	3.7378	0.0531943	1
ENSG00000071991	CDH19	25.0552	0.402847	0.850006	0.224286	0.635794	1
ENSG00000071994	PDCD2	325.556	-0.0726427	0.604532	0.0144417	0.904346	1
ENSG00000072041	SLC6A15	300.153	0.0729641	0.827197	0.00781207	0.92957	1
ENSG00000072042	RDH11	1266.4	-0.609617	0.608898	0.995122	0.318494	1
ENSG00000072062	PRKACA	163.98	0.569603	0.607024	0.874455	0.349725	1
ENSG00000072071	ADGRL1	574.744	0.722727	0.528063	1.85299	0.173436	1
ENSG00000072110	ACTN1	899.629	0.271262	0.534568	0.257258	0.61201	1
ENSG00000072121	ZFYVE26	51.555	1.50869	0.6613	5.0334	0.0248631	1
ENSG00000072133	RPS6KA6	64.954	0.642089	0.688948	0.866762	0.351853	1
ENSG00000072134	EPN2	846.911	-0.241724	0.621127	0.151167	0.697422	1
ENSG00000072135	PTPN18	276.691	-0.650151	0.615559	1.10345	0.293511	1
ENSG00000072163	LIMS2	75.878	-1.65631	0.83021	3.79428	0.0514281	1
ENSG00000072182	ASIC4	74.5685	-1.53101	2.06147	0.527115	0.467822	1
ENSG00000072195	SPEG	99.2516	0.10048	0.70184	0.0205411	0.886036	1
ENSG00000072201	LNX1	349.259	0.0407414	0.675306	0.00367146	0.951684	1
ENSG00000072210	ALDH3A2	366.779	-0.21851	0.643643	0.115197	0.734303	1
ENSG00000072274	TFRC	220.187	-0.582491	0.606481	0.91529	0.338715	1
ENSG00000072310	SREBF1	170.52	-0.601551	0.678549	0.779437	0.377313	1
ENSG00000072315	TRPC5	33.2827	2.38052	1.00687	5.21892	0.0223424	1
ENSG00000072364	AFF4	497.072	0.490089	0.512683	0.909452	0.34026	1
ENSG00000072401	UBE2D1	338.493	-0.55744	0.573382	0.938853	0.332573	1
ENSG00000072415	MPP5	239.89	-0.653442	0.584126	1.23928	0.26561	1
ENSG00000072422	RHOBTB1	44.8442	1.09853	0.724188	2.23459	0.134953	1
ENSG00000072501	SMC1A	238.015	0.637846	0.613119	1.07445	0.299941	1
ENSG00000072506	HSD17B10	423.321	-0.268596	0.563685	0.226531	0.634108	1
ENSG00000072518	MARK2	238.909	-0.0205301	0.604032	0.00118821	0.972502	1
ENSG00000072571	HMMR	6.81795	0.347247	1.66192	0.0456822	0.830754	1
ENSG00000072609	CHFR	113.011	0.864295	0.63873	1.80291	0.179361	1
ENSG00000072657	TRHDE	150.609	1.36719	0.553026	5.9209	0.0149623	1
ENSG00000072682	P4HA2	195.368	0.120599	0.637332	0.0359407	0.849638	1
ENSG00000072694	FCGR2B	12.2932	-2.66085	1.49582	2.88772	0.0892573	1
ENSG00000072736	NFATC3	58.251	0.60283	0.931486	0.414977	0.519454	1
ENSG00000072756	TRNT1	226.892	0.120186	0.631414	0.0363554	0.848783	1
ENSG00000072778	ACADVL	1477.99	0.0822718	0.560146	0.0215662	0.883247	1
ENSG00000072786	STK10	45.0103	-1.33224	0.983307	1.7759	0.182654	1
ENSG00000072803	FBXW11	461.708	0.222185	0.460991	0.232074	0.62999	1
ENSG00000072818	ACAP1	27.6862	-1.11522	0.857453	1.65192	0.198698	1
ENSG00000072832	CRMP1	1277.55	0.0815683	0.635002	0.0165087	0.897764	1
ENSG00000072840	EVC	4.81292	1.47509	1.65511	0.772747	0.379369	1
ENSG00000072849	DERL2	283.329	-0.299404	0.573397	0.272209	0.601854	1
ENSG00000072858	SIDT1	176.564	0.432827	0.52485	0.678858	0.40998	1
ENSG00000072864	NDE1	39.6087	-0.900201	1.03485	0.74088	0.389379	1
ENSG00000072954	TMEM38A	724.142	0.166896	0.609417	0.0749683	0.784236	1
ENSG00000072958	AP1M1	1257.03	-0.351214	0.719157	0.237924	0.62571	1
ENSG00000073008	PVR	130.684	0.023988	0.754526	0.00106027	0.974024	1
ENSG00000073050	XRCC1	213.724	0.184862	0.560477	0.108844	0.741464	1
ENSG00000073060	SCARB1	305.13	-0.343091	0.492629	0.484158	0.486545	1
ENSG00000073111	MCM2	32.7745	0.526917	1.00009	0.27575	0.5995	1
ENSG00000073146	MOV10L1	28.0026	1.0184	0.799027	1.60541	0.205139	1
ENSG00000073150	PANX2	46.1185	-0.0766832	0.653505	0.014089	0.905515	1
ENSG00000073169	SELENOO	145.356	-0.660862	0.508811	1.67405	0.195717	1
ENSG00000073282	TP63	0.594171	-2.77654	3.98648	0.737303	0.390526	1
ENSG00000073331	ALPK1	21.0801	1.10361	1.15106	0.913407	0.339212	1
ENSG00000073350	LLGL2	31.7484	0.429289	0.758275	0.323685	0.569401	1
ENSG00000073417	PDE8A	58.4832	-0.455047	0.734948	0.384029	0.535455	1
ENSG00000073464	CLCN4	486.592	-0.00327278	0.756015	2.88461e-05	0.995715	1
ENSG00000073536	NLE1	90.6861	0.587192	0.614879	0.910079	0.340093	1
ENSG00000073578	SDHA	1190.39	-0.679747	0.45894	2.17486	0.140282	1
ENSG00000073584	SMARCE1	588.562	-0.223059	0.47601	0.219344	0.63954	1
ENSG00000073605	GSDMB	51.5785	0.715544	0.969311	0.534763	0.464611	1
ENSG00000073614	KDM5A	527.836	0.568724	0.656378	0.745324	0.387961	1
ENSG00000073670	ADAM11	229.317	0.744148	0.527254	1.96816	0.160643	1
ENSG00000073711	PPP2R3A	169.897	0.165959	0.628088	0.0698673	0.79153	1
ENSG00000073712	FERMT2	490.835	-0.307791	0.76874	0.159841	0.689303	1
ENSG00000073737	DHRS9	28.7239	1.09719	1.08744	1.00585	0.3159	1
ENSG00000073756	PTGS2	47.046	0.85988	0.866305	0.967372	0.325336	1
ENSG00000073792	IGF2BP2	3.64134	-5.43053	2.41817	4.64527	0.0311392	1
ENSG00000073803	MAP3K13	828.535	-0.274033	0.545831	0.251515	0.61601	1
ENSG00000073849	ST6GAL1	181.504	0.560666	0.649938	0.739532	0.389811	1
ENSG00000073861	TBX21	3.34342	-3.58467	2.99441	0.789257	0.374325	1
ENSG00000073905	VDAC1P1	3.21652	-1.29538	2.21291	0.341438	0.559	1
ENSG00000073910	FRY	416.27	0.521539	0.591296	0.774089	0.378955	1
ENSG00000073921	PICALM	374.478	-0.0166282	0.462422	0.00129719	0.971269	1
ENSG00000073969	NSF	1617.43	-0.0758382	0.782632	0.00939169	0.922797	1
ENSG00000074047	GLI2	4.2331	-3.76227	2.47985	1.35495	0.244415	1
ENSG00000074054	CLASP1	337.224	0.675686	0.535654	1.57649	0.209267	1
ENSG00000074071	MRPS34	801.79	-0.0921631	0.618049	0.0222387	0.881454	1
ENSG00000074181	NOTCH3	45.5751	-0.0754276	0.951245	0.00646928	0.935894	1
ENSG00000074201	CLNS1A	697.35	-0.32012	0.566867	0.318255	0.572658	1
ENSG00000074211	PPP2R2C	221.866	0.00406762	0.558506	8.93993e-05	0.992456	1
ENSG00000074219	TEAD2	3.37096	2.43201	2.21925	1.13614	0.286469	1
ENSG00000074266	EED	175.409	-0.752417	0.56592	1.74964	0.185922	1
ENSG00000074276	CDHR2	9.47349	2.11048	1.35809	2.23477	0.134937	1
ENSG00000074317	SNCB	5861.03	0.397652	0.919339	0.186513	0.665835	1
ENSG00000074319	TSG101	1019.3	-0.297709	0.622204	0.228568	0.632588	1
ENSG00000074356	NCBP3	138.87	0.492823	0.679218	0.522542	0.469759	1
ENSG00000074370	ATP2A3	4.76878	0.42527	1.77976	0.0592712	0.807652	1
ENSG00000074410	CA12	41.2138	-1.67279	0.92244	3.14386	0.0762132	1
ENSG00000074416	MGLL	3214.21	-0.307475	0.638754	0.231239	0.630606	1
ENSG00000074527	NTN4	133.618	-0.452677	0.606856	0.555094	0.456244	1
ENSG00000074582	BCS1L	294.353	0.237012	0.485974	0.237716	0.625861	1
ENSG00000074590	NUAK1	667.946	0.439365	0.545989	0.645334	0.421786	1
ENSG00000074603	DPP8	654.013	0.0817033	0.463659	0.0310417	0.860147	1
ENSG00000074621	SLC24A1	24.5592	-0.383899	1.03705	0.141816	0.706483	1
ENSG00000074657	ZNF532	199.454	0.278101	0.656457	0.178789	0.672416	1
ENSG00000074660	SCARF1	10.1293	-1.66682	1.29729	1.5805	0.208688	1
ENSG00000074695	LMAN1	318.495	-0.0111946	0.473696	0.000559214	0.981134	1
ENSG00000074696	HACD3	1979.23	-0.282678	0.627719	0.202475	0.652731	1
ENSG00000074706	IPCEF1	609.749	-0.015947	0.680973	0.0005694	0.980963	1
ENSG00000074755	ZZEF1	133.023	0.894848	0.654434	1.83745	0.175251	1
ENSG00000074771	NOX3	0.925897	1.28189	3.93301	0.131352	0.717035	1
ENSG00000074800	ENO1	9293.33	-0.792097	0.48318	2.65447	0.103259	1
ENSG00000074803	SLC12A1	8.07915	-0.593704	1.73895	0.115839	0.733592	1
ENSG00000074842	MYDGF	842.896	-0.150226	0.52092	0.0831661	0.773052	1
ENSG00000074855	ANO8	15.4885	0.218298	1.00526	0.0474491	0.827563	1
ENSG00000074935	TUBE1	188.197	0.45606	0.520941	0.763377	0.382274	1
ENSG00000074964	ARHGEF10L	81.1173	-0.180329	0.773848	0.0547805	0.814944	1
ENSG00000074966	TXK	1.84623	0.747082	3.46294	0.0448635	0.832255	1
ENSG00000075035	WSCD2	160.726	0.265675	0.702015	0.142951	0.705365	1
ENSG00000075043	KCNQ2	634.664	0.208156	0.477634	0.189583	0.663264	1
ENSG00000075073	TACR2	41.0306	-0.490181	1.20092	0.166237	0.683478	1
ENSG00000075089	ACTR6	780.608	-0.205637	0.576804	0.127053	0.721507	1
ENSG00000075131	TIPIN	60.8089	0.0962456	0.813997	0.0142127	0.905104	1
ENSG00000075142	SRI	3924.02	-0.916005	0.565338	2.58229	0.108065	1
ENSG00000075151	EIF4G3	789.814	0.486502	0.484743	1.00275	0.316647	1
ENSG00000075188	NUP37	109.586	-0.713978	0.588809	1.45497	0.227733	1
ENSG00000075213	SEMA3A	164.706	1.41505	0.759188	3.35437	0.0670268	1
ENSG00000075218	GTSE1	6.06675	0.33013	1.56316	0.0447115	0.832535	1
ENSG00000075223	SEMA3C	43.4583	1.37506	0.978633	1.91135	0.166813	1
ENSG00000075234	TTC38	37.2325	-0.63236	1.05779	0.355575	0.550974	1
ENSG00000075239	ACAT1	889.735	-0.316734	0.500642	0.399496	0.52735	1
ENSG00000075240	GRAMD4	123.334	0.0735708	0.656236	0.0125798	0.910697	1
ENSG00000075275	CELSR1	2.10667	-0.802863	2.42068	0.107166	0.743394	1
ENSG00000075292	ZNF638	1104.18	0.375653	0.623821	0.361335	0.547766	1
ENSG00000075303	SLC25A40	154.671	-0.718596	0.812392	0.775013	0.378671	1
ENSG00000075336	TIMM21	668.207	-0.495519	0.590137	0.701571	0.402256	1
ENSG00000075340	ADD2	1069.9	0.693515	0.586809	1.38454	0.239329	1
ENSG00000075391	RASAL2	528.96	0.739177	0.538426	1.86511	0.172036	1
ENSG00000075399	VPS9D1	132.024	0.42299	0.538679	0.614605	0.433059	1
ENSG00000075407	ZNF37A	300.703	0.124564	0.51347	0.0588043	0.808396	1
ENSG00000075413	MARK3	526.28	0.132962	0.459337	0.0837635	0.772261	1
ENSG00000075415	SLC25A3	3982.99	-0.386787	0.553896	0.486223	0.485617	1
ENSG00000075420	FNDC3B	91.0974	-0.302454	0.84428	0.127944	0.720573	1
ENSG00000075426	FOSL2	113.367	-0.249401	0.670739	0.139029	0.709248	1
ENSG00000075429	CACNG5	8.1682	-1.06394	1.49751	0.492202	0.482947	1
ENSG00000075461	CACNG4	37.8327	-1.42691	0.860683	2.65097	0.103487	1
ENSG00000075539	FRYL	284.59	0.238944	0.597577	0.159585	0.689539	1
ENSG00000075568	TMEM131	239.837	0.276017	0.574793	0.229842	0.631641	1
ENSG00000075618	FSCN1	204.375	0.236931	0.521652	0.206252	0.649721	1
ENSG00000075624	ACTB	32484.9	-0.383577	0.616575	0.385885	0.53447	1
ENSG00000075643	MOCOS	0.791463	2.55831	3.94546	0.65633	0.417859	1
ENSG00000075651	PLD1	56.315	-0.413833	0.941544	0.192178	0.66111	1
ENSG00000075673	ATP12A	0.163642	0.783347	4.08047	0.0535683	0.816967	1
ENSG00000075702	WDR62	6.24676	-1.40374	1.96964	0.485036	0.48615	1
ENSG00000075711	DLG1	517.256	0.423177	0.467312	0.817354	0.365955	1
ENSG00000075785	RAB7A	2595.8	-0.427631	0.524503	0.662417	0.415708	1
ENSG00000075790	BCAP29	1708.9	0.103685	0.567771	0.033351	0.855094	1
ENSG00000075826	SEC31B	102.69	1.20237	0.794293	2.22929	0.135416	1
ENSG00000075856	SART3	276.327	-0.0204816	0.501979	0.00166623	0.96744	1
ENSG00000075884	ARHGAP15	26.7116	-0.0816419	1.17987	0.00563327	0.940171	1
ENSG00000075886	TUBA3D	15.8945	-0.508823	1.29005	0.156048	0.692821	1
ENSG00000075891	PAX2	0.126229	0.63272	4.08047	-0.041611	1	1
ENSG00000075914	EXOSC7	376.561	-0.117191	0.554605	0.0446866	0.832581	1
ENSG00000075945	KIFAP3	1784.48	0.405148	0.540293	0.560679	0.453987	1
ENSG00000075975	MKRN2	325.339	-0.0290257	0.668396	0.00192033	0.965047	1
ENSG00000076003	MCM6	119.203	0.170171	0.949546	0.0322287	0.857527	1
ENSG00000076043	REXO2	397.579	-0.186279	0.524973	0.125799	0.722828	1
ENSG00000076053	RBM7	186.495	-0.914685	0.592917	2.34131	0.125983	1
ENSG00000076067	RBMS2	37.4547	0.752605	0.906799	0.690828	0.405883	1
ENSG00000076108	BAZ2A	306.134	0.729883	0.69856	1.07873	0.298982	1
ENSG00000076201	PTPN23	108.074	0.695531	0.79618	0.748493	0.386954	1
ENSG00000076242	MLH1	171.851	-0.24708	0.528209	0.218565	0.640136	1
ENSG00000076248	UNG	274.615	-1.02621	0.551422	3.39483	0.065401	1
ENSG00000076258	FMO4	2.80601	2.28079	2.58954	0.778085	0.377728	1
ENSG00000076321	KLHL20	114.588	0.632682	0.605192	1.0832	0.297982	1
ENSG00000076344	RGS11	205.15	0.51889	0.583797	0.785162	0.375567	1
ENSG00000076351	SLC46A1	142.596	-0.391644	0.592518	0.434429	0.509824	1
ENSG00000076356	PLXNA2	533.871	0.214768	0.53809	0.159004	0.690075	1
ENSG00000076382	SPAG5	24.175	1.83025	0.890505	4.06992	0.0436534	1
ENSG00000076513	ANKRD13A	146.523	0.28957	0.700893	0.170041	0.680075	1
ENSG00000076554	TPD52	1488.39	-0.105944	0.860398	0.0151599	0.902008	1
ENSG00000076555	ACACB	64.4295	-1.57526	1.15982	1.7474	0.186204	1
ENSG00000076604	TRAF4	12.9712	-0.70127	1.11844	0.404961	0.524538	1
ENSG00000076641	PAG1	159.21	0.558255	0.76771	0.523458	0.46937	1
ENSG00000076650	GPATCH1	138.844	-0.0303097	0.568652	0.0029038	0.957025	1
ENSG00000076662	ICAM3	27.7687	-0.289287	0.829523	0.121403	0.727518	1
ENSG00000076685	NT5C2	210.476	-0.312765	0.543941	0.329792	0.565782	1
ENSG00000076706	MCAM	104.222	-0.591628	0.708297	0.69139	0.405692	1
ENSG00000076716	GPC4	144.109	-0.863107	0.572696	2.24205	0.134303	1
ENSG00000076770	MBNL3	35.964	-0.917709	1.34157	0.458361	0.498391	1
ENSG00000076826	CAMSAP3	108.582	0.884585	0.63725	1.90439	0.167588	1
ENSG00000076864	RAP1GAP	702.029	1.02072	0.550118	3.37624	0.0661426	1
ENSG00000076924	XAB2	53.5286	-0.621264	0.867492	0.510735	0.474821	1
ENSG00000076928	ARHGEF1	92.617	-0.492978	0.718106	0.467386	0.494192	1
ENSG00000076944	STXBP2	19.8178	-0.458183	1.02597	0.200353	0.654436	1
ENSG00000076984	MAP2K7	47.7545	0.530488	0.852553	0.382238	0.536408	1
ENSG00000077009	NMRK2	1.27001	0.97131	3.45215	0.0791546	0.778446	1
ENSG00000077044	DGKD	53.3241	-0.315879	0.777407	0.167114	0.68269	1
ENSG00000077063	CTTNBP2	261.17	0.440249	0.647314	0.459538	0.49784	1
ENSG00000077080	ACTL6B	630.221	0.184766	0.939193	0.0387138	0.844017	1
ENSG00000077092	RARB	101.401	-0.41527	0.630735	0.432711	0.510662	1
ENSG00000077097	TOP2B	642.648	0.277723	0.475457	0.340409	0.559593	1
ENSG00000077147	TM9SF3	596.234	-0.542478	0.60578	0.796293	0.372204	1
ENSG00000077150	NFKB2	4.09311	0.48291	1.96179	0.0615749	0.804024	1
ENSG00000077152	UBE2T	337.686	0.359489	0.732068	0.240863	0.623584	1
ENSG00000077157	PPP1R12B	553.305	0.284111	0.501112	0.320971	0.571025	1
ENSG00000077232	DNAJC10	432.6	0.246574	0.468802	0.276511	0.598997	1
ENSG00000077235	GTF3C1	441.283	0.576503	0.657879	0.761212	0.38295	1
ENSG00000077238	IL4R	28.3458	0.339944	1.23853	0.0749632	0.784243	1
ENSG00000077254	USP33	773.023	0.484391	0.568339	0.723505	0.394997	1
ENSG00000077264	PAK3	1727.51	0.228105	0.606575	0.141333	0.70696	1
ENSG00000077279	DCX	142.637	-0.188058	0.538398	0.121871	0.727014	1
ENSG00000077312	SNRPA	215.046	0.0396155	0.578928	0.00471149	0.945276	1
ENSG00000077327	SPAG6	7.74907	-0.369739	1.76032	0.0441321	0.833608	1
ENSG00000077348	EXOSC5	427.517	0.318834	0.625356	0.259704	0.610324	1
ENSG00000077380	DYNC1I2	1192.19	0.517845	0.516255	1.00053	0.317181	1
ENSG00000077420	APBB1IP	39.9187	1.60349	1.06943	2.18905	0.138995	1
ENSG00000077454	LRCH4	64.5347	-0.532797	0.669346	0.632449	0.426458	1
ENSG00000077458	FAM76B	87.9117	0.395253	0.715108	0.30377	0.581529	1
ENSG00000077463	SIRT6	18.4498	-0.0782717	0.914187	0.00733003	0.931772	1
ENSG00000077514	POLD3	156.623	0.276147	0.673702	0.167486	0.682356	1
ENSG00000077522	ACTN2	599.101	0.295688	0.805613	0.134435	0.713877	1
ENSG00000077549	CAPZB	1250.14	-0.040608	0.574957	0.00499092	0.943679	1
ENSG00000077585	GPR137B	403.54	-1.34373	0.732368	3.25054	0.0713999	1
ENSG00000077616	NAALAD2	65.8896	0.63218	0.664541	0.89935	0.342956	1
ENSG00000077684	JADE1	197.236	0.496043	0.532126	0.865307	0.352258	1
ENSG00000077713	SLC25A43	36.2333	-0.235923	0.740352	0.101482	0.750058	1
ENSG00000077721	UBE2A	528.147	-0.254772	0.528728	0.231966	0.63007	1
ENSG00000077782	FGFR1	371.683	-0.862648	0.647585	1.74683	0.186276	1
ENSG00000077800	FKBP6	0.36644	-2.19824	4.02329	0.506845	0.476508	1
ENSG00000077935	SMC1B	2.6317	-0.627989	2.39813	0.06982	0.791599	1
ENSG00000077942	FBLN1	133.338	-3.60271	0.971298	11.4002	0.000734365	1
ENSG00000077943	ITGA8	15.6566	0.126008	1.08125	0.0146672	0.903605	1
ENSG00000077984	CST7	3.4797	1.16571	2.51518	0.21187	0.645306	1
ENSG00000078018	MAP2	2570.05	0.0644564	0.533747	0.0145853	0.903874	1
ENSG00000078043	PIAS2	518.803	-0.0200017	0.579594	0.00119219	0.972456	1
ENSG00000078053	AMPH	1062.87	-0.00336302	0.664041	3.32224e-05	0.995401	1
ENSG00000078061	ARAF	107.91	-0.534311	0.609164	0.764986	0.381773	1
ENSG00000078070	MCCC1	196.593	-0.681967	0.531075	1.6369	0.200751	1
ENSG00000078081	LAMP3	0.519764	-1.66377	4.00031	0.247167	0.619077	1
ENSG00000078098	FAP	24.324	0.655406	1.06986	0.378003	0.538674	1
ENSG00000078114	NEBL	595.714	-1.01345	0.720884	1.93509	0.164203	1
ENSG00000078124	ACER3	253.689	-0.849295	0.476462	3.13503	0.0766272	1
ENSG00000078140	UBE2K	623.403	0.417177	0.517599	0.647478	0.421016	1
ENSG00000078142	PIK3C3	311.049	0.100141	0.656131	0.0232842	0.87872	1
ENSG00000078177	N4BP2	79.9982	1.11476	0.70886	2.42515	0.119402	1
ENSG00000078237	TIGAR	145.997	-0.436286	1.07893	0.163073	0.686343	1
ENSG00000078246	TULP3	82.2158	-0.704339	0.714826	0.958614	0.327536	1
ENSG00000078269	SYNJ2	286.351	0.522885	0.473834	1.21275	0.270789	1
ENSG00000078295	ADCY2	1345.34	-0.0371561	0.473888	0.00614837	0.937501	1
ENSG00000078304	PPP2R5C	755.734	0.0803795	0.492421	0.0266371	0.870354	1
ENSG00000078319	PMS2P1	132.318	-0.444418	0.549797	0.651296	0.41965	1
ENSG00000078328	RBFOX1	1900.78	0.0998276	0.616124	0.0262542	0.871281	1
ENSG00000078369	GNB1	1563.85	-0.0357394	0.507684	0.00495747	0.943868	1
ENSG00000078401	EDN1	97.6008	-1.82106	1.05097	2.82397	0.0928662	1
ENSG00000078403	MLLT10	157.036	0.686759	0.682663	1.00074	0.317133	1
ENSG00000078487	ZCWPW1	38.6289	-0.33491	0.777891	0.185402	0.666771	1
ENSG00000078549	ADCYAP1R1	337.939	-1.08493	0.644666	2.76738	0.0962036	1
ENSG00000078579	FGF20	8.20273	-2.33909	1.73482	1.65743	0.197951	1
ENSG00000078596	ITM2A	1053.5	-1.13763	0.73226	2.35316	0.125029	1
ENSG00000078618	NRDC	1050.61	0.170348	0.559977	0.0924307	0.761109	1
ENSG00000078668	VDAC3	4217.95	-0.0918985	0.712856	0.0166169	0.897432	1
ENSG00000078674	PCM1	1080.59	0.245943	0.512403	0.23002	0.631509	1
ENSG00000078687	TNRC6C	405.69	0.495338	0.613932	0.647264	0.421092	1
ENSG00000078699	CBFA2T2	411.454	-0.198111	0.468181	0.178888	0.67233	1
ENSG00000078725	BRINP1	711.497	-0.0634696	0.510991	0.0154331	0.901133	1
ENSG00000078747	ITCH	174.55	0.116627	0.720141	0.0264677	0.870763	1
ENSG00000078795	PKD2L2	10.2051	-1.21144	1.34169	0.797746	0.371768	1
ENSG00000078804	TP53INP2	497.07	0.439878	0.927118	0.22404	0.635978	1
ENSG00000078808	SDF4	541.055	-0.0614903	0.480733	0.0163683	0.898198	1
ENSG00000078814	MYH7B	64.8032	0.798302	0.731694	1.17285	0.278817	1
ENSG00000078900	TP73	1.98902	1.99472	3.36829	0.348987	0.554687	1
ENSG00000078902	TOLLIP	2485.37	-0.0729433	0.735688	0.00982917	0.921025	1
ENSG00000078967	UBE2D4	356.581	-0.304442	0.494974	0.37757	0.538906	1
ENSG00000079101	CLUL1	48.7205	0.195169	0.757689	0.0673584	0.795223	1
ENSG00000079102	RUNX1T1	587.074	0.526614	0.520567	1.0185	0.312875	1
ENSG00000079112	CDH17	1.66502	1.03761	3.19149	0.10198	0.749466	1
ENSG00000079134	THOC1	172.777	-0.0625451	0.65158	0.00930544	0.923152	1
ENSG00000079150	FKBP7	25.8194	-1.29506	0.949655	1.81599	0.177791	1
ENSG00000079156	OSBPL6	319.387	0.607979	0.516067	1.37784	0.24047	1
ENSG00000079215	SLC1A3	3319.83	-1.36793	0.74506	3.25161	0.0713532	1
ENSG00000079246	XRCC5	1348	-0.027791	0.541198	0.00263752	0.959041	1
ENSG00000079257	LXN	41.2689	-0.0866614	0.975003	0.00813294	0.928142	1
ENSG00000079263	SP140	6.65326	0.951207	1.51462	0.403801	0.525133	1
ENSG00000079277	MKNK1	199.625	1.06276	0.687471	2.3444	0.125734	1
ENSG00000079308	TNS1	70.7707	0.0919906	0.85176	0.0120582	0.91256	1
ENSG00000079313	REXO1	113.66	0.724653	0.611198	1.39058	0.238307	1
ENSG00000079332	SAR1A	517.052	0.378532	0.538166	0.493419	0.482406	1
ENSG00000079335	CDC14A	25.1006	-0.762418	1.1121	0.459793	0.497721	1
ENSG00000079337	RAPGEF3	162.282	-1.18757	0.808579	2.0956	0.147724	1
ENSG00000079385	CEACAM1	8.21734	-0.365914	2.10382	0.0304519	0.861469	1
ENSG00000079387	SENP1	38.3558	0.0228463	1.05087	0.000489612	0.982347	1
ENSG00000079393	DUSP13	4.4814	-1.51778	2.64724	0.318872	0.572286	1
ENSG00000079432	CIC	66.2667	0.724447	0.682155	1.11619	0.290741	1
ENSG00000079435	LIPE	8.14539	0.345805	1.34909	0.0663809	0.796681	1
ENSG00000079459	FDFT1	1189.18	-0.709278	0.527406	1.79145	0.180749	1
ENSG00000079462	PAFAH1B3	486.31	0.0865103	0.640208	0.0182859	0.892434	1
ENSG00000079482	OPHN1	194.813	-0.431646	0.573544	0.563966	0.452667	1
ENSG00000079616	KIF22	251.261	-0.0754859	0.48266	0.0244581	0.875725	1
ENSG00000079689	SCGN	5.21628	-1.0671	2.17617	0.238963	0.624956	1
ENSG00000079691	CARMIL1	82.4451	-0.819643	0.937613	0.750318	0.386376	1
ENSG00000079739	PGM1	518.27	-1.06201	0.6204	2.86721	0.0904014	1
ENSG00000079785	DDX1	1448.16	0.0527624	0.602033	0.0076859	0.93014	1
ENSG00000079805	DNM2	155.237	-0.17893	0.63971	0.0781385	0.779836	1
ENSG00000079819	EPB41L2	751.614	0.523645	0.771243	0.458017	0.498552	1
ENSG00000079841	RIMS1	403.437	0.0979573	0.50016	0.0383754	0.844691	1
ENSG00000079931	MOXD1	231.296	0.277924	0.69428	0.160184	0.688988	1
ENSG00000079950	STX7	879.242	0.079072	0.62036	0.0162469	0.898574	1
ENSG00000079974	RABL2B	291.13	0.279974	0.623415	0.201618	0.653418	1
ENSG00000079999	KEAP1	347.37	-0.201814	0.471919	0.182644	0.669111	1
ENSG00000080007	DDX43	1.32299	3.06087	3.39429	0.916723	0.338337	1
ENSG00000080031	PTPRH	12.4773	1.49193	1.85161	0.616857	0.432218	1
ENSG00000080166	DCT	24.4981	0.623792	1.07606	0.327522	0.567122	1
ENSG00000080189	SLC35C2	249.371	-0.583414	0.583866	0.992871	0.319042	1
ENSG00000080200	CRYBG3	97.3503	0.512884	0.876299	0.339624	0.560047	1
ENSG00000080224	EPHA6	15.2132	-1.43678	1.15761	1.47445	0.224645	1
ENSG00000080293	SCTR	0.288464	1.51862	4.03662	0.318412	0.572564	1
ENSG00000080298	RFX3	300.176	0.126475	0.624989	0.0409465	0.839641	1
ENSG00000080345	RIF1	505.366	0.195887	0.58656	0.111397	0.738559	1
ENSG00000080371	RAB21	435.216	-0.542008	0.517592	1.09041	0.296381	1
ENSG00000080493	SLC4A4	343.136	-0.546967	0.742179	0.539557	0.462616	1
ENSG00000080503	SMARCA2	823.277	-0.084866	0.560722	0.0229065	0.8797	1
ENSG00000080511	RDH8	0.972066	3.50652	3.97567	0.984929	0.320985	1
ENSG00000080546	SESN1	462.287	-0.440808	0.667256	0.435234	0.509432	1
ENSG00000080561	MID2	28.0248	-1.54848	1.21985	1.54674	0.213617	1
ENSG00000080573	COL5A3	29.1087	-0.534001	1.05639	0.253448	0.614658	1
ENSG00000080603	SRCAP	19.1036	-1.08995	0.975241	1.25333	0.262917	1
ENSG00000080608	PUM3	463.299	0.755102	0.569593	1.73785	0.187412	1
ENSG00000080618	CPB2	4.90542	-0.615074	1.67833	0.132898	0.715446	1
ENSG00000080644	CHRNA3	1.42894	-0.950866	3.7393	0.0634537	0.801118	1
ENSG00000080709	KCNN2	121.328	-0.517929	0.575222	0.80498	0.369608	1
ENSG00000080802	CNOT4	296.634	0.104923	0.491832	0.0454804	0.831123	1
ENSG00000080815	PSEN1	334.335	-0.213098	0.548638	0.150831	0.697742	1
ENSG00000080819	CPOX	111.046	0.110814	0.537512	0.0424773	0.836713	1
ENSG00000080822	CLDND1	2981.27	-0.156219	0.484411	0.10395	0.74714	1
ENSG00000080823	MOK	271.033	1.03659	0.564467	3.29785	0.0693706	1
ENSG00000080824	HSP90AA1	27012.4	-0.131361	0.599591	0.047979	0.826618	1
ENSG00000080839	RBL1	14.7497	0.138348	0.975148	0.0229845	0.879497	1
ENSG00000080845	DLGAP4	247.198	0.165918	0.54405	0.0928714	0.760558	1
ENSG00000080854	IGSF9B	11.364	0.057943	1.17658	0.00285358	0.957398	1
ENSG00000080947	CROCCP3	67.6323	0.810876	0.815334	0.977863	0.322727	1
ENSG00000080986	NDC80	1.33626	-4.04021	3.94728	1.21122	0.271091	1
ENSG00000081014	AP4E1	31.5858	1.7472	1.03238	2.71658	0.0993104	1
ENSG00000081019	RSBN1	470.538	0.414377	0.492441	0.70569	0.400878	1
ENSG00000081026	MAGI3	275.878	0.665674	0.542503	1.49445	0.221527	1
ENSG00000081041	CXCL2	12.8497	-2.65287	1.65769	2.34232	0.125902	1
ENSG00000081051	AFP	0.470721	-0.551804	4.06537	-0.00148274	1	1
ENSG00000081052	COL4A4	7.7468	0.159071	2.05357	0.01737	0.895146	1
ENSG00000081059	TCF7	12.5772	-3.17515	1.67261	3.26642	0.0707116	1
ENSG00000081087	OSTM1	327.371	-0.867564	0.588364	2.13875	0.143619	1
ENSG00000081138	CDH7	107.861	0.253199	0.697704	0.13176	0.716614	1
ENSG00000081148	IMPG2	1.01035	3.37947	3.67441	1.08726	0.29708	1
ENSG00000081154	PCNP	1276.93	-0.245916	0.487629	0.25409	0.61421	1
ENSG00000081177	EXD2	213.185	-0.0729944	0.560996	0.016961	0.896381	1
ENSG00000081181	ARG2	151.946	-0.628577	0.879575	0.507878	0.476059	1
ENSG00000081189	MEF2C	3334.24	0.851183	0.532083	2.52325	0.11218	1
ENSG00000081237	PTPRC	33.7877	-0.449329	1.13298	0.156928	0.692	1
ENSG00000081248	CACNA1S	6.01554	0.0906257	1.36677	0.00444806	0.946825	1
ENSG00000081277	PKP1	1.48144	1.28468	3.28164	0.150634	0.69793	1
ENSG00000081307	UBA5	397.868	-0.0464389	0.618054	0.00565181	0.940073	1
ENSG00000081320	STK17B	78.7403	-1.01699	0.953694	1.11071	0.291927	1
ENSG00000081377	CDC14B	157.616	-0.671032	0.738459	0.816756	0.36613	1
ENSG00000081386	ZNF510	107.607	0.71969	0.618097	1.34221	0.246645	1
ENSG00000081479	LRP2	17.5268	1.69413	1.00352	2.74725	0.0974218	1
ENSG00000081665	ZNF506	242.27	-0.246163	0.552523	0.198336	0.656068	1
ENSG00000081692	JMJD4	203.385	-0.15261	0.633532	0.0580749	0.809565	1
ENSG00000081721	DUSP12	219.02	-0.396386	0.539212	0.539127	0.462795	1
ENSG00000081760	AACS	370.856	0.0916286	0.537136	0.0291278	0.864484	1
ENSG00000081791	DELE1	135.355	0.104099	0.592836	0.0308327	0.860614	1
ENSG00000081803	CADPS2	452.246	1.1743	0.545566	4.51893	0.0335217	1
ENSG00000081818	PCDHB4	50.8326	0.778434	0.683074	1.27982	0.257932	1
ENSG00000081853	PCDHGA2	15.7304	-1.9055	1.59816	1.33125	0.248583	1
ENSG00000081870	HSPB11	534.049	0.156606	0.558089	0.0787502	0.778998	1
ENSG00000081913	PHLPP1	217.082	-1.19897	0.731157	2.61395	0.105928	1
ENSG00000081923	ATP8B1	25.8844	1.26565	0.982992	1.5751	0.209468	1
ENSG00000081985	IL12RB2	103.404	0.21277	0.83013	0.0657184	0.797676	1
ENSG00000082014	SMARCD3	1699.03	-0.0278956	0.557471	0.00250601	0.960075	1
ENSG00000082068	WDR70	256.248	0.609379	0.636733	0.906131	0.341143	1
ENSG00000082074	FYB1	142.568	1.21273	1.03204	1.34481	0.246188	1
ENSG00000082126	MPP4	1.74677	4.11254	3.36596	1.66119	0.197442	1
ENSG00000082146	STRADB	333.683	-0.289016	0.482573	0.35827	0.549469	1
ENSG00000082153	BZW1	1152.71	-0.118212	0.579981	0.0415288	0.838521	1
ENSG00000082175	PGR	4.93891	1.67311	1.85286	0.831974	0.361702	1
ENSG00000082196	C1QTNF3	65.4781	-1.41963	0.801085	3.02755	0.0818615	1
ENSG00000082212	ME2	433.919	-0.615765	0.576916	1.13	0.287775	1
ENSG00000082213	C5orf22	329.977	0.0167249	0.636243	0.000711402	0.978721	1
ENSG00000082258	CCNT2	331.549	0.215338	0.585157	0.135253	0.713046	1
ENSG00000082269	FAM135A	249.175	0.369859	0.651397	0.32097	0.571025	1
ENSG00000082293	COL19A1	35.2706	0.132514	0.864025	0.0265192	0.870639	1
ENSG00000082397	EPB41L3	920.141	0.399415	0.758228	0.276747	0.598841	1
ENSG00000082438	COBLL1	51.011	-1.38101	0.917078	2.16944	0.140777	1
ENSG00000082458	DLG3	236.956	0.688652	0.601026	1.3037	0.253539	1
ENSG00000082482	KCNK2	74.9478	0.976565	0.928548	1.09069	0.296318	1
ENSG00000082497	SERTAD4	41.9566	0.694253	0.867607	0.636009	0.42516	1
ENSG00000082512	TRAF5	86.6321	0.942573	0.639956	2.13564	0.14391	1
ENSG00000082515	MRPL22	470.186	-0.38318	0.519505	0.542899	0.461234	1
ENSG00000082516	GEMIN5	73.4068	0.0517393	0.61388	0.0074887	0.931039	1
ENSG00000082556	OPRK1	183.286	0.32281	0.969865	0.110576	0.73949	1
ENSG00000082641	NFE2L1	585.563	1.09226	0.64448	2.80263	0.0941098	1
ENSG00000082684	SEMA5B	93.1118	1.06583	0.709227	2.19979	0.13803	1
ENSG00000082701	GSK3B	348.65	0.452568	0.564676	0.638231	0.424352	1
ENSG00000082781	ITGB5	139.01	-0.0607984	0.862799	0.00501299	0.943555	1
ENSG00000082805	ERC1	330.486	-0.329239	0.553248	0.353128	0.552348	1
ENSG00000082898	XPO1	538.688	-0.340685	0.646317	0.276956	0.598703	1
ENSG00000082996	RNF13	1013.64	-0.616644	0.563925	1.18681	0.275975	1
ENSG00000083067	TRPM3	157.213	-0.946268	0.716358	1.71491	0.190349	1
ENSG00000083093	PALB2	92.9621	0.500361	0.672498	0.556753	0.455571	1
ENSG00000083097	DOP1A	226.183	0.747959	0.624181	1.41859	0.233636	1
ENSG00000083099	LYRM2	967.874	-0.220215	0.52673	0.174609	0.676047	1
ENSG00000083123	BCKDHB	116.764	-0.602778	0.633436	0.897256	0.343519	1
ENSG00000083168	KAT6A	225.31	-0.608133	0.682774	0.785949	0.375328	1
ENSG00000083223	TUT7	123.038	-0.247355	0.622861	0.157953	0.691048	1
ENSG00000083290	ULK2	195.766	0.950892	0.563406	2.80921	0.0937245	1
ENSG00000083307	GRHL2	3.83821	-1.47821	1.81342	0.645714	0.421649	1
ENSG00000083312	TNPO1	325.346	-0.265622	0.544316	0.237557	0.625976	1
ENSG00000083444	PLOD1	193.267	0.141598	0.55858	0.0641878	0.799995	1
ENSG00000083454	P2RX5	159.106	-0.374446	0.60321	0.386121	0.534345	1
ENSG00000083457	ITGAE	286.256	-0.289064	0.491051	0.345715	0.556549	1
ENSG00000083520	DIS3	297.474	0.461078	0.538402	0.729719	0.392974	1
ENSG00000083535	PIBF1	330.746	0.354857	0.66473	0.284056	0.594055	1
ENSG00000083544	TDRD3	111.358	-0.458255	0.768293	0.353332	0.552233	1
ENSG00000083635	NUFIP1	144.924	0.245514	0.518774	0.223729	0.636213	1
ENSG00000083642	PDS5B	869.586	1.3588	0.6357	4.40801	0.0357705	1
ENSG00000083720	OXCT1	935.585	-0.168104	0.740801	0.0514891	0.820492	1
ENSG00000083750	RRAGB	523.634	-0.60416	0.716572	0.706119	0.400735	1
ENSG00000083782	EPYC	0.197665	1.07772	4.08047	0.157207	0.691741	1
ENSG00000083799	CYLD	596.275	-0.124986	0.496821	0.0632763	0.801391	1
ENSG00000083807	SLC27A5	188.835	-0.195267	0.530206	0.135432	0.712865	1
ENSG00000083812	ZNF324	150.57	0.37055	0.548848	0.455804	0.499592	1
ENSG00000083814	ZNF671	147.435	-0.203996	0.595804	0.117038	0.732269	1
ENSG00000083817	ZNF416	48.9916	-0.311584	0.638464	0.237836	0.625774	1
ENSG00000083828	ZNF586	15.35	-0.0880776	0.970161	0.00824446	0.927652	1
ENSG00000083838	ZNF446	96.5503	0.142452	0.627554	0.051602	0.820299	1
ENSG00000083844	ZNF264	115.872	-0.33604	0.711383	0.222326	0.637273	1
ENSG00000083845	RPS5	1199.36	0.0116405	0.496936	0.00055132	0.981267	1
ENSG00000083857	FAT1	62.9673	-1.02757	0.952342	1.13265	0.287211	1
ENSG00000083896	YTHDC1	265	0.402236	0.67434	0.353707	0.552022	1
ENSG00000083937	CHMP2B	1005.78	0.110056	0.552383	0.0396913	0.842085	1
ENSG00000084070	SMAP2	1173.99	-0.0428361	0.606109	0.00500298	0.943611	1
ENSG00000084072	PPIE	454.036	-0.109528	0.600907	0.0332413	0.85533	1
ENSG00000084073	ZMPSTE24	304.002	-0.40025	0.561371	0.507428	0.476254	1
ENSG00000084090	STARD7	1022.99	-0.382299	0.59625	0.410098	0.52192	1
ENSG00000084092	NOA1	132.681	-0.267441	0.554587	0.232458	0.629707	1
ENSG00000084093	REST	124.336	-0.637194	0.852357	0.553431	0.456919	1
ENSG00000084110	HAL	0.895481	2.00964	3.93849	0.295059	0.586997	1
ENSG00000084112	SSH1	174.152	0.429951	0.662961	0.417558	0.518158	1
ENSG00000084207	GSTP1	2283.04	-0.395989	0.522865	0.571681	0.449592	1
ENSG00000084234	APLP2	4162.98	0.644435	0.649194	0.977268	0.322874	1
ENSG00000084444	FAM234B	422.212	0.0561057	0.651298	0.00744351	0.931247	1
ENSG00000084453	SLCO1A2	168.838	-0.254549	0.732494	0.120507	0.728486	1
ENSG00000084463	WBP11	715.438	0.549548	0.651794	0.70696	0.400455	1
ENSG00000084623	EIF3I	1413.72	-0.192291	0.561783	0.117104	0.732197	1
ENSG00000084628	NKAIN1	26.6327	-0.31905	0.788504	0.164299	0.685229	1
ENSG00000084636	COL16A1	219.776	-0.0800487	0.591471	0.0183131	0.892354	1
ENSG00000084652	TXLNA	230.369	-0.01678	0.474291	0.00125223	0.971771	1
ENSG00000084674	APOB	1.26875	-4.09958	3.85417	1.29694	0.254772	1
ENSG00000084676	NCOA1	874.325	0.183366	0.471074	0.15137	0.697229	1
ENSG00000084693	AGBL5	128.077	-0.963997	0.663797	2.0766	0.149573	1
ENSG00000084710	EFR3B	605.304	-0.229978	0.473233	0.235972	0.627131	1
ENSG00000084731	KIF3C	909.179	0.040102	0.490438	0.00669092	0.934807	1
ENSG00000084733	RAB10	999.669	-0.0548224	0.535847	0.010471	0.918496	1
ENSG00000084734	GCKR	8.37496	2.33096	1.43911	2.49239	0.114398	1
ENSG00000084754	HADHA	851.096	-0.65465	0.556244	1.37289	0.241316	1
ENSG00000084764	MAPRE3	1136.55	0.0706985	0.741923	0.00908685	0.924057	1
ENSG00000084774	CAD	82.9842	-0.877635	1.02728	0.714961	0.397802	1
ENSG00000085063	CD59	3127.68	-0.801862	0.442708	3.23967	0.0718751	1
ENSG00000085117	CD82	418.949	-0.947025	0.630767	2.21447	0.136722	1
ENSG00000085185	BCORL1	31.1941	1.65284	0.731804	4.91723	0.0265902	1
ENSG00000085224	ATRX	2354.8	0.519743	0.461085	1.26377	0.260939	1
ENSG00000085231	AK6	184.347	-0.704012	0.638176	1.20645	0.272035	1
ENSG00000085265	FCN1	10.1744	3.09339	2.32385	1.5063	0.219704	1
ENSG00000085274	MYNN	119.479	-0.638223	0.603455	1.11021	0.292037	1
ENSG00000085365	SCAMP1	947.807	-0.0584446	0.679347	0.00740207	0.931438	1
ENSG00000085377	PREP	266.414	-0.352891	0.79966	0.19453	0.659173	1
ENSG00000085382	HACE1	120.08	0.183069	0.608513	0.0909937	0.762918	1
ENSG00000085415	SEH1L	353.792	-0.283454	0.595604	0.22642	0.634191	1
ENSG00000085433	WDR47	842.966	0.216183	0.65223	0.109845	0.740321	1
ENSG00000085449	WDFY1	180.09	0.992888	0.649571	2.29822	0.129523	1
ENSG00000085465	OVGP1	35.7503	0.651224	0.976598	0.441136	0.506575	1
ENSG00000085491	SLC25A24	29.5174	-0.776617	0.836727	0.850901	0.356298	1
ENSG00000085511	MAP3K4	150.038	0.262477	0.532292	0.242319	0.622537	1
ENSG00000085514	PILRA	20.583	0.683357	1.20735	0.32273	0.569972	1
ENSG00000085552	IGSF9	1.79559	-1.46087	3.02171	0.228998	0.632268	1
ENSG00000085563	ABCB1	58.1637	-2.65273	0.945387	7.0317	0.00800795	1
ENSG00000085644	ZNF213	76.4367	0.155505	0.620087	0.0628973	0.801974	1
ENSG00000085662	AKR1B1	1442.93	-0.00703468	0.569915	0.000154347	0.990088	1
ENSG00000085719	CPNE3	427.351	-1.59628	0.591951	6.9377	0.00843974	1
ENSG00000085721	RRN3	39.2499	-0.143626	1.05452	0.0200306	0.887452	1
ENSG00000085733	CTTN	373.319	0.171753	0.482207	0.126882	0.721687	1
ENSG00000085741	WNT11	0.900338	0.642509	3.84272	0.0475539	0.827376	1
ENSG00000085760	MTIF2	253.996	-0.115455	0.540517	0.0457503	0.83063	1
ENSG00000085788	DDHD2	390.929	0.269881	0.56562	0.227681	0.633249	1
ENSG00000085831	TTC39A	64.4285	0.745312	0.78218	0.906571	0.341026	1
ENSG00000085832	EPS15	851.839	0.180493	0.512864	0.123829	0.724919	1
ENSG00000085840	ORC1	12.5087	3.72326	2.00537	2.97724	0.0844429	1
ENSG00000085871	MGST2	208.126	0.121074	0.533268	0.0515102	0.820456	1
ENSG00000085872	CHERP	226.985	1.03569	0.502186	4.1738	0.0410536	1
ENSG00000085978	ATG16L1	96.6393	0.617761	0.695255	0.78889	0.374436	1
ENSG00000085982	USP40	94.5796	-0.157965	0.696232	0.0514837	0.820501	1
ENSG00000085998	POMGNT1	448.074	-0.380538	0.595119	0.407185	0.523402	1
ENSG00000085999	RAD54L	2.80245	-0.740512	2.33945	0.0998402	0.752021	1
ENSG00000086015	MAST2	148.896	-0.039256	0.655094	0.00378881	0.950919	1
ENSG00000086061	DNAJA1	3634.63	-0.373777	0.61767	0.365202	0.545632	1
ENSG00000086062	B4GALT1	10.8442	-0.133739	1.33973	0.0115809	0.914301	1
ENSG00000086065	CHMP5	1755.13	-0.252273	0.628487	0.160933	0.688299	1
ENSG00000086102	NFX1	244.962	0.151193	0.513362	0.0866547	0.768474	1
ENSG00000086159	AQP6	4.58767	-1.45687	1.85824	0.60431	0.436938	1
ENSG00000086189	DIMT1	349.447	-0.34748	0.560597	0.383404	0.535787	1
ENSG00000086200	IPO11	114.128	-0.472121	0.543651	0.749953	0.386491	1
ENSG00000086205	FOLH1	100.303	0.936066	0.731979	1.61507	0.20378	1
ENSG00000086232	EIF2AK1	903.9	-0.34088	0.625725	0.296111	0.586331	1
ENSG00000086288	NME8	0.859567	3.29986	3.97938	0.906445	0.341059	1
ENSG00000086289	EPDR1	1572.07	-0.518366	0.804118	0.413464	0.520217	1
ENSG00000086300	SNX10	2326.62	0.308943	0.753253	0.167931	0.681957	1
ENSG00000086475	SEPHS1	204.624	-0.742883	0.521174	2.01177	0.156083	1
ENSG00000086504	MRPL28	1222.28	0.212811	0.615358	0.11953	0.729545	1
ENSG00000086506	HBQ1	78.5624	0.184954	0.772382	0.0577338	0.810114	1
ENSG00000086544	ITPKC	89.3788	0.32284	0.696469	0.21442	0.643325	1
ENSG00000086548	CEACAM6	0.843357	-2.98585	3.95477	0.808013	0.368708	1
ENSG00000086570	FAT2	7.0458	-1.28414	1.59541	0.623082	0.429904	1
ENSG00000086589	RBM22	315.279	-0.504759	0.58416	0.743821	0.38844	1
ENSG00000086598	TMED2	1544.51	-0.536984	0.571938	0.876754	0.349092	1
ENSG00000086619	ERO1B	126.256	-0.26978	0.731123	0.135739	0.712554	1
ENSG00000086666	ZFAND6	614.509	-0.621917	0.50604	1.49913	0.220805	1
ENSG00000086696	HSD17B2	1.72981	-3.47189	3.48121	1.12134	0.289631	1
ENSG00000086712	TXLNG	219.588	0.0233904	0.522323	0.00204513	0.963929	1
ENSG00000086717	PPEF1	69.1713	-0.785393	1.04013	0.566834	0.45152	1
ENSG00000086730	LAT2	76.2438	0.676332	1.00555	0.448941	0.502838	1
ENSG00000086758	HUWE1	423.631	0.380462	0.488682	0.604501	0.436866	1
ENSG00000086827	ZW10	84.3726	-1.27449	0.662858	3.59102	0.0580927	1
ENSG00000086848	ALG9	134.181	-0.119298	0.525269	0.051816	0.819933	1
ENSG00000086967	MYBPC2	5.80156	-0.600164	1.70378	0.298255	0.584979	1
ENSG00000086991	NOX4	3.95327	2.08246	2.12806	0.787837	0.374755	1
ENSG00000087008	ACOX3	108.012	-0.553326	0.620619	0.792267	0.373416	1
ENSG00000087053	MTMR2	235.872	-0.102732	0.634529	0.0263437	0.871064	1
ENSG00000087074	PPP1R15A	237.94	0.157254	0.571996	0.0755123	0.783474	1
ENSG00000087076	HSD17B14	154.184	-0.361915	0.534356	0.457132	0.498967	1
ENSG00000087077	TRIP6	167.614	-0.458529	0.79514	0.330562	0.565328	1
ENSG00000087085	ACHE	160.525	-0.257467	0.713245	0.130444	0.717972	1
ENSG00000087086	FTL	44409.6	-0.708598	0.695593	1.02746	0.310757	1
ENSG00000087087	SRRT	289.939	0.100168	0.567351	0.0313718	0.859414	1
ENSG00000087088	BAX	148.901	-0.268802	0.599574	0.200797	0.654078	1
ENSG00000087095	NLK	441.434	0.7278	0.506279	2.0474	0.152466	1
ENSG00000087111	PIGS	313.589	-0.140434	0.55913	0.0631027	0.801658	1
ENSG00000087116	ADAMTS2	10.9807	0.0206418	1.78521	0.00150533	0.969051	1
ENSG00000087152	ATXN7L3	151.574	0.132534	0.624385	0.0465125	0.829247	1
ENSG00000087157	PGS1	268.62	-0.0212781	0.567086	0.00144198	0.969709	1
ENSG00000087191	PSMC5	1894.81	-0.0673417	0.560214	0.0144513	0.904314	1
ENSG00000087206	UIMC1	84.3799	0.230305	0.729823	0.09932	0.752647	1
ENSG00000087237	CETP	14.6923	-7.27365	1.94074	11.4708	0.000706975	1
ENSG00000087245	MMP2	21.3284	0.711028	1.01832	0.479055	0.488851	1
ENSG00000087250	MT3	9743.18	-1.55526	0.72557	4.38798	0.0361932	1
ENSG00000087253	LPCAT2	68.939	0.340979	1.14552	0.0885148	0.766074	1
ENSG00000087258	GNAO1	1784.12	0.573655	0.598158	0.913985	0.339059	1
ENSG00000087263	OGFOD1	449.31	-0.899071	0.589316	2.29184	0.130056	1
ENSG00000087266	SH3BP2	50.4848	-0.44277	1.04746	0.178832	0.672379	1
ENSG00000087269	NOP14	55.5963	-0.284882	0.64148	0.197315	0.656897	1
ENSG00000087274	ADD1	1227.5	0.173052	0.558075	0.0960383	0.756637	1
ENSG00000087299	L2HGDH	102.723	-0.10121	0.61525	0.0270584	0.869342	1
ENSG00000087301	TXNDC16	139.258	1.02103	0.594281	2.89799	0.0886899	1
ENSG00000087302	RTRAF	757.568	-0.415599	0.523434	0.628408	0.42794	1
ENSG00000087303	NID2	8.80438	0.181459	1.64309	0.0142933	0.904836	1
ENSG00000087338	GMCL1	149.652	-0.176277	0.536063	0.108013	0.742418	1
ENSG00000087365	SF3B2	651.477	-0.110098	0.463654	0.056374	0.812322	1
ENSG00000087448	KLHL42	559.893	-0.266293	0.536298	0.246154	0.619796	1
ENSG00000087460	GNAS	11932.3	0.241594	0.556175	0.188481	0.664184	1
ENSG00000087470	DNM1L	1016.13	0.785547	0.537972	2.10747	0.146582	1
ENSG00000087494	PTHLH	51.4485	-1.13099	1.22482	0.835905	0.360571	1
ENSG00000087495	PHACTR3	585.425	-0.254757	0.564025	0.20361	0.651823	1
ENSG00000087502	ERGIC2	735.381	-0.121115	0.562079	0.0464254	0.829404	1
ENSG00000087510	TFAP2C	4.75675	-0.175327	1.65835	0.0119827	0.912833	1
ENSG00000087586	AURKA	20.5653	0.0294721	0.987966	0.000917011	0.975842	1
ENSG00000087589	CASS4	5.11215	-0.836787	2.00824	0.171305	0.678955	1
ENSG00000087842	PIR	291.842	-1.18819	0.778011	2.26771	0.132095	1
ENSG00000087884	AAMDC	136.075	-0.391584	0.787637	0.245879	0.619992	1
ENSG00000087903	RFX2	31.9566	1.29149	0.819074	2.42569	0.11936	1
ENSG00000087995	METTL2A	158.596	-0.515716	0.508676	1.02333	0.311731	1
ENSG00000088002	SULT2B1	27.4236	1.72872	1.23627	1.86633	0.171896	1
ENSG00000088035	ALG6	75.5834	-0.552438	0.636614	0.749264	0.386709	1
ENSG00000088038	CNOT3	32.4225	1.411	0.821258	2.8811	0.0896249	1
ENSG00000088053	GP6	2.45539	0.404639	2.23155	0.0324882	0.85696	1
ENSG00000088179	PTPN4	294.91	0.845637	0.529385	2.51684	0.112636	1
ENSG00000088205	DDX18	1078.51	0.300084	0.528363	0.321927	0.570452	1
ENSG00000088247	KHSRP	96.4419	0.62463	0.611079	1.03652	0.308632	1
ENSG00000088256	GNA11	573.639	0.404705	0.461006	0.768351	0.380728	1
ENSG00000088280	ASAP3	42.6444	-1.7431	0.923737	3.3771	0.0661081	1
ENSG00000088298	EDEM2	95.8437	0.340691	0.557755	0.372872	0.541443	1
ENSG00000088305	DNMT3B	5.89067	-0.15049	1.43068	0.0111435	0.915929	1
ENSG00000088320	REM1	3.85505	-4.40588	2.85101	1.93409	0.164311	1
ENSG00000088325	TPX2	44.2402	0.796951	1.04749	0.5766	0.447648	1
ENSG00000088340	FER1L4	6.84956	1.20432	1.50388	0.637844	0.424492	1
ENSG00000088356	PDRG1	397.378	-0.332243	0.582327	0.325002	0.568617	1
ENSG00000088367	EPB41L1	814.145	0.333831	0.517381	0.415565	0.519159	1
ENSG00000088386	SLC15A1	0.392843	2.00671	4.00733	0.465503	0.495063	1
ENSG00000088387	DOCK9	231.968	0.451185	0.564979	0.633928	0.425918	1
ENSG00000088448	ANKRD10	339.104	0.434756	0.569892	0.579904	0.44635	1
ENSG00000088451	TGDS	79.7037	-0.253889	0.658372	0.148392	0.700076	1
ENSG00000088538	DOCK3	554.681	0.551574	0.540785	1.03495	0.309	1
ENSG00000088543	C3orf18	226.235	-0.219628	0.548853	0.159956	0.689197	1
ENSG00000088682	COQ9	537.573	-0.222776	0.466538	0.227785	0.633171	1
ENSG00000088726	TMEM40	9.23455	-2.49785	1.86123	1.63208	0.201415	1
ENSG00000088727	KIF9	104.678	0.236392	0.601217	0.155118	0.693691	1
ENSG00000088756	ARHGAP28	23.5252	-0.921357	1.01254	0.813591	0.367061	1
ENSG00000088766	CRLS1	334.569	-0.214652	0.480265	0.199583	0.655058	1
ENSG00000088808	PPP1R13B	313.343	-1.08614	0.737024	2.11951	0.145433	1
ENSG00000088812	ATRN	219.605	0.844522	0.489636	2.93987	0.0864175	1
ENSG00000088826	SMOX	353.747	-1.433	0.718106	3.82719	0.0504274	1
ENSG00000088827	SIGLEC1	1.13878	-3.70166	3.95734	1.07109	0.3007	1
ENSG00000088832	FKBP1A	703.425	-0.0861288	0.604606	0.0203015	0.886698	1
ENSG00000088833	NSFL1C	1613.53	-0.120106	0.579753	0.0429144	0.835887	1
ENSG00000088836	SLC4A11	14.9029	-1.24286	1.36345	0.819802	0.365238	1
ENSG00000088854	C20orf194	426.811	0.217848	0.551978	0.155473	0.693359	1
ENSG00000088876	ZNF343	63.919	0.297258	0.686325	0.187624	0.664902	1
ENSG00000088881	EBF4	46.1934	-0.21599	0.932497	0.0561012	0.812768	1
ENSG00000088882	CPXM1	6.41772	1.13992	1.80244	0.395359	0.529496	1
ENSG00000088888	MAVS	230.793	-0.109255	0.784645	0.019418	0.889175	1
ENSG00000088899	LZTS3	740.759	0.416113	0.478303	0.753964	0.385224	1
ENSG00000088926	F11	1.44447	-3.33295	3.34437	0.67419	0.411595	1
ENSG00000088930	XRN2	226.773	0.113256	0.511733	0.0490435	0.824736	1
ENSG00000088970	KIZ	345.667	0.501738	0.530331	0.891065	0.345189	1
ENSG00000088986	DYNLL1	14514.8	-0.0511158	0.606371	0.00710518	0.932824	1
ENSG00000088992	TESC	411.382	0.0107189	0.695777	0.000247042	0.98746	1
ENSG00000089006	SNX5	579.436	-0.425915	0.486576	0.763321	0.382291	1
ENSG00000089009	RPL6	2042.57	0.211289	0.50166	0.177273	0.673727	1
ENSG00000089022	MAPKAPK5	186.293	-0.486042	0.658245	0.54219	0.461527	1
ENSG00000089041	P2RX7	553.475	-0.332174	0.572299	0.336062	0.562111	1
ENSG00000089048	ESF1	840.88	0.326299	0.539161	0.365353	0.545548	1
ENSG00000089050	RBBP9	46.5548	-0.8061	0.684662	1.37328	0.241249	1
ENSG00000089053	ANAPC5	964.113	-0.209592	0.595309	0.123927	0.724814	1
ENSG00000089057	SLC23A2	432.372	0.444868	0.505018	0.773289	0.379201	1
ENSG00000089060	SLC8B1	59.793	0.631612	0.685096	0.845749	0.357758	1
ENSG00000089063	TMEM230	1428.59	-0.559739	0.559528	0.994799	0.318572	1
ENSG00000089091	DZANK1	66.5839	0.583046	0.625548	0.86659	0.351901	1
ENSG00000089094	KDM2B	87.0818	0.377819	0.629506	0.35823	0.549491	1
ENSG00000089101	CFAP61	15.1289	0.651648	1.34937	0.234508	0.628201	1
ENSG00000089123	TASP1	113.387	-0.206257	0.792943	0.0679148	0.794397	1
ENSG00000089127	OAS1	74.9825	-1.98119	1.08118	3.14222	0.0762901	1
ENSG00000089154	GCN1	118.683	-0.0959844	0.601308	0.0256336	0.872798	1
ENSG00000089157	RPLP0	1252.93	0.178759	0.494532	0.130564	0.717848	1
ENSG00000089159	PXN	100.277	0.612632	0.949522	0.411808	0.521053	1
ENSG00000089163	SIRT4	62.8069	-0.16839	0.636301	0.0711246	0.789706	1
ENSG00000089169	RPH3A	716.616	0.278915	0.636645	0.191717	0.661491	1
ENSG00000089177	KIF16B	89.2821	0.197994	0.663398	0.0889565	0.765508	1
ENSG00000089195	TRMT6	294.082	0.595235	0.636376	0.8701	0.350928	1
ENSG00000089199	CHGB	2076.93	-0.0398979	0.895477	0.00198531	0.964461	1
ENSG00000089220	PEBP1	19334.1	-0.141025	0.597992	0.0555926	0.813603	1
ENSG00000089225	TBX5	0.40308	-2.04665	4.01606	0.46299	0.49623	1
ENSG00000089234	BRAP	241.487	-0.17881	0.585122	0.0934307	0.75986	1
ENSG00000089248	ERP29	754.927	-0.224742	0.585935	0.147029	0.701391	1
ENSG00000089250	NOS1	58.7191	1.56981	1.04264	2.14795	0.142761	1
ENSG00000089280	FUS	556.997	0.442864	0.4531	0.951565	0.329321	1
ENSG00000089289	IGBP1	408.901	-0.490002	0.666362	0.538708	0.462969	1
ENSG00000089327	FXYD5	51.8686	-0.909858	0.998656	0.8143	0.366852	1
ENSG00000089335	ZNF302	530.368	-0.0778869	0.527833	0.0217677	0.882707	1
ENSG00000089351	GRAMD1A	131.813	-0.521239	0.783383	0.438897	0.507656	1
ENSG00000089356	FXYD3	26.458	-0.786566	1.21828	0.408616	0.522673	1
ENSG00000089472	HEPH	105.442	-3.28319	0.953304	10.0927	0.00148855	1
ENSG00000089486	CDIP1	179.242	-1.23308	0.694965	3.06661	0.079916	1
ENSG00000089505	CMTM1	3.88533	0.789926	1.62943	0.234427	0.62826	1
ENSG00000089558	KCNH4	12.4855	1.58849	1.3063	1.39863	0.236953	1
ENSG00000089597	GANAB	234.297	-0.271707	0.583631	0.21652	0.641705	1
ENSG00000089639	GMIP	17.4618	0.193767	1.22127	0.0266158	0.870405	1
ENSG00000089682	RBM41	159.549	0.104641	0.676832	0.0238944	0.877154	1
ENSG00000089685	BIRC5	4.54393	-2.47503	2.11349	1.26634	0.260455	1
ENSG00000089692	LAG3	7.74421	1.08306	2.0361	0.279989	0.596709	1
ENSG00000089693	MLF2	4277.17	-0.130612	0.627097	0.0433683	0.835033	1
ENSG00000089723	OTUB2	52.0066	0.220734	1.0029	0.0488261	0.825119	1
ENSG00000089737	DDX24	1334.59	0.749254	0.583036	1.63375	0.201185	1
ENSG00000089775	ZBTB25	162.218	-0.193126	0.599709	0.103519	0.747647	1
ENSG00000089818	NECAP1	1787.21	-0.292135	0.770606	0.143497	0.704829	1
ENSG00000089820	ARHGAP4	37.1456	-0.0597449	0.743619	0.00754805	0.930767	1
ENSG00000089847	ANKRD24	209.776	0.99794	0.613711	2.59222	0.10739	1
ENSG00000089876	DHX32	113.211	-0.213646	0.578069	0.136402	0.711885	1
ENSG00000089902	RCOR1	64.7121	1.51486	0.837095	3.1271	0.0770007	1
ENSG00000089916	GPATCH2L	378.039	0.684094	0.5565	1.49657	0.221199	1
ENSG00000090006	LTBP4	135.575	0.713351	0.589016	1.45202	0.228203	1
ENSG00000090013	BLVRB	636.273	-0.171718	0.494253	0.120641	0.72834	1
ENSG00000090020	SLC9A1	142.96	0.583949	0.610031	0.909248	0.340314	1
ENSG00000090054	SPTLC1	433.291	-0.505045	0.492432	1.0473	0.306129	1
ENSG00000090060	PAPOLA	590.882	-0.171362	0.476279	0.129351	0.719106	1
ENSG00000090061	CCNK	139.453	-0.149358	0.652858	0.0523243	0.819067	1
ENSG00000090097	PCBP4	267.954	0.000340257	0.574434	1.61193e-05	0.996797	1
ENSG00000090238	YPEL3	3071.79	0.502246	0.518007	0.935528	0.333431	1
ENSG00000090263	MRPS33	722.823	-0.167614	0.535387	0.0979703	0.754279	1
ENSG00000090266	NDUFB2	2794.99	-0.380756	0.522265	0.529964	0.466622	1
ENSG00000090273	NUDC	2942.84	-0.101459	0.583352	0.0302456	0.861934	1
ENSG00000090316	MAEA	684.274	-0.161824	0.719573	0.0505842	0.82205	1
ENSG00000090339	ICAM1	27.2009	-1.82113	0.894495	4.00308	0.0454172	1
ENSG00000090372	STRN4	338.782	0.758316	0.582882	1.67617	0.195434	1
ENSG00000090376	IRAK3	10.9131	-1.40072	1.6715	0.678951	0.409948	1
ENSG00000090382	LYZ	7.81986	5.95834	1.87297	9.18831	0.00243566	1
ENSG00000090432	MUL1	395.936	-1.0786	0.573257	3.46302	0.0627554	1
ENSG00000090447	TFAP4	11.5498	-0.0207377	1.32114	0.00396675	0.949781	1
ENSG00000090470	PDCD7	706.973	0.490439	0.514614	0.903676	0.341798	1
ENSG00000090487	SPG21	639.923	-0.774418	0.538906	2.04231	0.152978	1
ENSG00000090512	FETUB	1.44369	-4.13588	3.59208	1.49677	0.22117	1
ENSG00000090520	DNAJB11	416.761	-0.343589	0.697214	0.24227	0.622571	1
ENSG00000090530	P3H2	23.0802	0.0523561	0.990938	0.00332021	0.95405	1
ENSG00000090534	THPO	23.6303	-0.82691	1.01665	0.662178	0.415792	1
ENSG00000090539	CHRD	180.345	0.277946	0.606047	0.209724	0.646984	1
ENSG00000090554	FLT3LG	15.5452	0.475553	1.18368	0.159668	0.689462	1
ENSG00000090565	RAB11FIP3	100.742	1.14597	0.659078	2.95983	0.0853568	1
ENSG00000090581	GNPTG	1434.13	-0.0227106	0.543306	0.0017475	0.966656	1
ENSG00000090612	ZNF268	152.806	0.0813223	0.575366	0.0200184	0.887486	1
ENSG00000090615	GOLGA3	251.489	0.869449	0.491294	3.0877	0.0788863	1
ENSG00000090621	PABPC4	169.111	0.692229	0.608906	1.27755	0.258355	1
ENSG00000090659	CD209	0.122683	0.601421	4.05094	-0.02746	1	1
ENSG00000090661	CERS4	127.107	-0.389409	0.619393	0.394407	0.529992	1
ENSG00000090674	MCOLN1	214.389	0.163695	0.487992	0.112629	0.73717	1
ENSG00000090686	USP48	462.021	-0.189808	0.466755	0.165174	0.684437	1
ENSG00000090776	EFNB1	23.4828	-0.617186	0.999109	0.377702	0.538836	1
ENSG00000090857	PDPR	155.378	0.212742	0.868695	0.0598222	0.806777	1
ENSG00000090861	AARS1	1129.52	-0.283987	0.659682	0.185115	0.667014	1
ENSG00000090863	GLG1	1139.34	0.342347	0.514298	0.441946	0.506185	1
ENSG00000090889	KIF4A	4.50169	0.0444848	1.80563	0.00121649	0.972177	1
ENSG00000090905	TNRC6A	436.208	0.595042	0.618799	0.917607	0.338104	1
ENSG00000090924	PLEKHG2	8.84505	-2.01856	1.92624	0.991902	0.319278	1
ENSG00000090932	DLL3	197.049	-0.112426	0.510507	0.0485094	0.825678	1
ENSG00000090971	NAT14	425.143	-0.0278767	0.512798	0.00299496	0.956357	1
ENSG00000090975	PITPNM2	70.0032	0.768876	0.773655	0.952795	0.329009	1
ENSG00000090989	EXOC1	403.493	-0.0844606	0.469936	0.0323006	0.85737	1
ENSG00000091009	RBM27	163.638	0.0752711	0.543818	0.0192141	0.889754	1
ENSG00000091010	POU4F3	1.27721	0.134734	3.8788	0.00137112	0.970462	1
ENSG00000091039	OSBPL8	919.093	0.207964	0.593927	0.122486	0.726353	1
ENSG00000091073	DTX2	6.8519	-0.593078	1.64818	0.129906	0.718529	1
ENSG00000091106	NLRC4	8.09252	2.25355	1.62098	1.86876	0.171618	1
ENSG00000091127	PUS7	86.5967	0.553484	0.680587	0.658507	0.417088	1
ENSG00000091128	LAMB4	0.783473	-3.16409	3.97556	0.864753	0.352412	1
ENSG00000091129	NRCAM	1842.81	0.460622	0.434314	1.12006	0.289906	1
ENSG00000091136	LAMB1	144.626	0.580605	0.649954	0.788212	0.374641	1
ENSG00000091137	SLC26A4	77.714	1.50637	0.90867	2.64515	0.103866	1
ENSG00000091140	DLD	1036.64	-0.526018	0.653714	0.643939	0.422288	1
ENSG00000091157	WDR7	431.618	0.605805	0.541966	1.24124	0.265232	1
ENSG00000091164	TXNL1	1402.65	-0.323915	0.575363	0.316306	0.573836	1
ENSG00000091181	IL5RA	12.1914	-0.819045	1.3695	0.352311	0.552808	1
ENSG00000091262	ABCC6	7.33648	1.46797	1.74824	0.67286	0.412056	1
ENSG00000091317	CMTM6	203.097	-0.617847	0.50477	1.4871	0.222667	1
ENSG00000091409	ITGA6	161.691	-1.19748	0.801818	2.1678	0.140928	1
ENSG00000091428	RAPGEF4	608.074	0.470728	0.479866	0.957824	0.327736	1
ENSG00000091436	MAP3K20	104.685	-0.524519	0.735735	0.503946	0.477771	1
ENSG00000091482	SMPX	25.9693	0.992881	1.10251	0.803512	0.370045	1
ENSG00000091483	FH	628.247	-0.666862	0.574273	1.33733	0.247506	1
ENSG00000091490	SEL1L3	117.317	-1.27982	0.776122	2.63157	0.104758	1
ENSG00000091513	TF	1174.59	-0.0100076	0.625111	0.000256252	0.987228	1
ENSG00000091527	CDV3	258.159	-0.0811515	0.490164	0.0274248	0.868468	1
ENSG00000091536	MYO15A	42.4241	0.0271028	0.863261	0.00109752	0.973572	1
ENSG00000091542	ALKBH5	573.905	-0.127974	0.491402	0.0678554	0.794485	1
ENSG00000091592	NLRP1	2961.92	-0.071888	0.685392	0.0110013	0.916465	1
ENSG00000091622	PITPNM3	149.785	0.147228	0.583542	0.0636506	0.800816	1
ENSG00000091640	SPAG7	1115.18	0.161289	0.512648	0.0989573	0.753084	1
ENSG00000091651	ORC6	111.827	0.161784	0.70107	0.0536637	0.816807	1
ENSG00000091656	ZFHX4	190.304	0.0151442	1.01595	0.000411314	0.983819	1
ENSG00000091664	SLC17A6	164.639	-0.0537632	0.728404	0.00554054	0.940664	1
ENSG00000091732	ZC3HC1	207.067	-0.230876	0.587298	0.154707	0.694077	1
ENSG00000091831	ESR1	5.20831	-3.53564	1.9982	2.89125	0.0890616	1
ENSG00000091844	RGS17	275.671	0.178676	0.534498	0.111663	0.738259	1
ENSG00000091879	ANGPT2	55.2687	-0.577948	1.04387	0.303753	0.581539	1
ENSG00000091947	TMEM101	218.974	-0.188783	0.575292	0.107691	0.742788	1
ENSG00000091972	CD200	1546.15	-0.15327	0.865641	0.0313422	0.859479	1
ENSG00000091986	CCDC80	12.685	-0.202984	1.09547	0.0395367	0.842389	1
ENSG00000092010	PSME1	597.579	-0.635965	0.48793	1.68478	0.19429	1
ENSG00000092020	PPP2R3C	661.582	-0.360259	0.483571	0.553884	0.456735	1
ENSG00000092036	HAUS4	84.3272	0.0397401	0.64333	0.00443356	0.946912	1
ENSG00000092051	JPH4	927.876	0.593353	0.475378	1.5476	0.213489	1
ENSG00000092054	MYH7	19.0734	-0.576381	1.35482	0.181649	0.66996	1
ENSG00000092068	SLC7A8	76.4238	0.824994	0.661204	1.54788	0.213449	1
ENSG00000092094	OSGEP	262.598	0.0563995	0.505026	0.0124811	0.911046	1
ENSG00000092096	SLC22A17	1622.25	-0.161823	0.566105	0.0816923	0.775017	1
ENSG00000092098	RNF31	88.3342	0.558916	0.728925	0.581093	0.445884	1
ENSG00000092108	SCFD1	616.291	-0.0130576	0.520102	0.000654239	0.979594	1
ENSG00000092140	G2E3	163.516	0.035696	0.743807	0.00268429	0.95868	1
ENSG00000092148	HECTD1	433.402	-0.233549	0.486416	0.230332	0.631278	1
ENSG00000092199	HNRNPC	3784.67	-0.59769	0.533042	1.24845	0.263849	1
ENSG00000092200	RPGRIP1	0.326173	-2.05407	4.02574	0.447533	0.503509	1
ENSG00000092201	SUPT16H	703.667	0.477153	0.477502	0.994362	0.318679	1
ENSG00000092203	TOX4	728.696	-0.101202	0.495587	0.041706	0.838181	1
ENSG00000092208	GEMIN2	187.758	0.00992509	0.549093	0.000347631	0.985124	1
ENSG00000092295	TGM1	1.00829	0.512275	3.72229	0.0314795	0.859175	1
ENSG00000092330	TINF2	175.677	-0.517753	0.54517	0.896619	0.34369	1
ENSG00000092377	TBL1Y	0.626497	-2.76697	3.99116	0.714226	0.398045	1
ENSG00000092421	SEMA6A	145.72	0.231646	0.765211	0.0915923	0.762163	1
ENSG00000092439	TRPM7	96.1327	-0.36629	0.665576	0.301329	0.58305	1
ENSG00000092445	TYRO3	926.592	0.578581	0.45591	1.60066	0.205809	1
ENSG00000092470	WDR76	25.1096	0.802211	1.00071	0.632999	0.426258	1
ENSG00000092529	CAPN3	330.97	0.0605495	0.52454	0.0133373	0.908059	1
ENSG00000092531	SNAP23	211.334	-1.1017	0.876479	1.54054	0.214538	1
ENSG00000092607	TBX15	1.14303	1.45408	3.91758	0.152962	0.695721	1
ENSG00000092621	PHGDH	748.581	-0.663975	0.656936	1.01212	0.314394	1
ENSG00000092758	COL9A3	131.268	0.201191	0.676327	0.0883163	0.766329	1
ENSG00000092820	EZR	694.626	-0.987236	0.724518	1.82064	0.177238	1
ENSG00000092841	MYL6	4682.94	0.0851105	0.454964	0.0349902	0.851616	1
ENSG00000092847	AGO1	228.927	-0.202039	0.598345	0.113829	0.735827	1
ENSG00000092850	TEKT2	9.67596	0.0787366	1.32051	0.00374956	0.951173	1
ENSG00000092853	CLSPN	19.6329	-0.21816	0.87494	0.0621058	0.803198	1
ENSG00000092871	RFFL	66.5152	-1.01984	0.609191	2.75499	0.0969514	1
ENSG00000092929	UNC13D	16.6399	0.87433	1.3628	0.408298	0.522835	1
ENSG00000092931	MFSD11	155.141	-0.405234	0.525552	0.593035	0.441248	1
ENSG00000092964	DPYSL2	5157.64	0.0271197	0.501365	0.00292666	0.956857	1
ENSG00000092969	TGFB2	107.822	-0.570796	0.862251	0.43375	0.510154	1
ENSG00000092978	GPATCH2	338.839	0.311623	0.578155	0.289657	0.59044	1
ENSG00000093000	NUP50	328.86	-0.0610803	0.607941	0.0101193	0.919872	1
ENSG00000093009	CDC45	0.419939	-2.28582	4.00957	0.556172	0.455807	1
ENSG00000093010	COMT	1165.94	-0.627022	0.538771	1.34366	0.246389	1
ENSG00000093072	ADA2	54.3126	-0.281122	0.834282	0.113154	0.736582	1
ENSG00000093100	NA	229.344	0.666894	0.598506	1.22945	0.267514	1
ENSG00000093144	ECHDC1	494.768	-0.104245	0.587447	0.0315179	0.85909	1
ENSG00000093167	LRRFIP2	240.768	0.285542	0.534562	0.284573	0.593719	1
ENSG00000093183	SEC22C	550.409	-1.11812	0.568407	3.77574	0.0520009	1
ENSG00000093217	XYLB	34.1674	-0.383457	0.830696	0.211968	0.64523	1
ENSG00000094631	HDAC6	162.193	-0.0122675	0.515678	0.000621683	0.980108	1
ENSG00000094661	OR1I1	0.117729	0.561956	4.08047	-0.0695517	1	1
ENSG00000094755	GABRP	0.266347	1.38658	4.03494	0.276862	0.598765	1
ENSG00000094796	KRT31	1.62545	-4.23517	3.9374	1.29526	0.255081	1
ENSG00000094804	CDC6	45.9722	-0.751595	0.937255	0.638868	0.424121	1
ENSG00000094841	UPRT	149.186	-0.559254	0.760292	0.539124	0.462796	1
ENSG00000094880	CDC23	294.767	-0.458408	0.560381	0.666374	0.414319	1
ENSG00000094914	AAAS	236.615	-1.18942	0.558616	4.41446	0.0356356	1
ENSG00000094916	CBX5	978.804	0.0634623	0.492535	0.0166046	0.897469	1
ENSG00000094963	FMO2	0.75958	-3.37043	4.00419	0.948132	0.330195	1
ENSG00000094975	SUCO	196.052	0.398823	0.550928	0.5219	0.470032	1
ENSG00000095002	MSH2	265.657	-0.120257	0.539442	0.0497875	0.823433	1
ENSG00000095015	MAP3K1	52.8892	-0.598069	0.917222	0.420783	0.516547	1
ENSG00000095059	DHPS	958.442	-0.0499545	0.599839	0.00694658	0.933576	1
ENSG00000095066	HOOK2	198.667	1.45951	0.609684	5.52347	0.018763	1
ENSG00000095110	NXPE1	0.268933	0.0273792	4.0698	-0.018156	1	1
ENSG00000095139	ARCN1	566.138	0.144803	0.482822	0.0899581	0.76423	1
ENSG00000095203	EPB41L4B	251.702	0.257892	0.472996	0.296824	0.585881	1
ENSG00000095209	TMEM38B	80.3872	-0.570497	0.650567	0.761689	0.382801	1
ENSG00000095261	PSMD5	158.505	-0.376639	0.538905	0.490385	0.483756	1
ENSG00000095303	PTGS1	21.8634	-0.0668536	1.27576	0.00274477	0.958218	1
ENSG00000095319	NUP188	58.6702	0.557655	0.702915	0.620141	0.430995	1
ENSG00000095321	CRAT	411.958	-0.597124	0.479378	1.54108	0.214457	1
ENSG00000095370	SH2D3C	153.718	0.221165	0.625455	0.125355	0.723297	1
ENSG00000095380	NANS	518.809	-0.00204779	0.621353	1.97514e-05	0.996454	1
ENSG00000095383	TBC1D2	35.488	-1.06281	0.793552	1.75219	0.185601	1
ENSG00000095397	WHRN	54.1214	-0.17146	0.702847	0.0596939	0.80698	1
ENSG00000095464	PDE6C	0.56544	2.2832	3.97044	0.561518	0.453649	1
ENSG00000095485	CWF19L1	142.573	-0.649251	0.704571	0.843241	0.358471	1
ENSG00000095539	SEMA4G	19.4429	-0.976843	1.08741	0.79073	0.37388	1
ENSG00000095564	BTAF1	156.345	0.344581	0.536725	0.411255	0.521333	1
ENSG00000095574	IKZF5	232.691	-0.383881	0.564947	0.460149	0.497555	1
ENSG00000095585	BLNK	31.2115	-0.0451415	0.847076	0.00408626	0.949031	1
ENSG00000095587	TLL2	39.0551	2.00175	1.11205	3.08735	0.078903	1
ENSG00000095596	CYP26A1	13.102	0.761689	1.0285	0.545692	0.460083	1
ENSG00000095627	TDRD1	1.34757	0.115504	3.43251	0.00217107	0.962836	1
ENSG00000095637	SORBS1	525.099	-0.0710748	0.680055	0.0109316	0.916729	1
ENSG00000095713	CRTAC1	276.024	0.545539	0.601575	0.81897	0.365482	1
ENSG00000095739	BAMBI	131.791	-1.24672	0.658727	3.47641	0.0622497	1
ENSG00000095752	IL11	4.85654	-0.528386	1.80323	0.0857753	0.769618	1
ENSG00000095777	MYO3A	0.744043	2.76378	3.95736	0.732717	0.392004	1
ENSG00000095787	WAC	779.68	-0.00450035	0.477483	8.93315e-05	0.992459	1
ENSG00000095794	CREM	500.918	-0.575291	0.486576	1.38861	0.23864	1
ENSG00000095906	NUBP2	445.696	-0.121801	0.491637	0.0613546	0.804368	1
ENSG00000095932	SMIM24	166.686	1.43411	0.967815	2.11401	0.145957	1
ENSG00000095951	HIVEP1	154.615	-0.162943	0.715026	0.0535595	0.816981	1
ENSG00000095970	TREM2	118.928	0.599154	1.13048	0.27955	0.596996	1
ENSG00000096060	FKBP5	213.484	-0.74612	0.812078	0.834692	0.360919	1
ENSG00000096063	SRPK1	418.587	1.34496	0.552836	5.72358	0.0167385	1
ENSG00000096070	BRPF3	119.729	1.04283	0.540591	3.65957	0.0557481	1
ENSG00000096080	MRPS18A	674.066	-0.217332	0.526016	0.170577	0.6796	1
ENSG00000096088	PGC	0.18698	-0.821076	4.08047	0.0977596	0.754535	1
ENSG00000096092	TMEM14A	2110.17	0.327351	0.681507	0.230278	0.631318	1
ENSG00000096093	EFHC1	258.882	0.553266	0.537361	1.0543	0.30452	1
ENSG00000096150	RPS18	265.667	0.264083	0.534609	0.243386	0.621771	1
ENSG00000096171	VARS1	5.93071	0.288399	1.34377	0.046084	0.830023	1
ENSG00000096384	HSP90AB1	13309	-0.0708866	0.585434	0.0146594	0.903631	1
ENSG00000096401	CDC5L	795.263	0.173312	0.485808	0.127234	0.721317	1
ENSG00000096433	ITPR3	5.35577	-2.84083	1.8069	2.27449	0.131518	1
ENSG00000096654	ZNF184	254.946	0.00456451	0.56316	0.000131938	0.990835	1
ENSG00000096696	DSP	11.5961	-0.434885	1.3343	0.1061	0.744629	1
ENSG00000096717	SIRT1	134.991	0.78105	0.560628	1.91774	0.166106	1
ENSG00000096746	HNRNPH3	679.537	0.0453274	0.475145	0.00910226	0.923993	1
ENSG00000096872	IFT74	207.313	0.0292285	0.539539	0.00302322	0.956151	1
ENSG00000096968	JAK2	76.8185	0.64633	0.58731	1.20197	0.272928	1
ENSG00000096996	IL12RB1	4.07223	2.93064	1.99654	2.10953	0.146384	1
ENSG00000097007	ABL1	121.667	0.254654	0.660867	0.14807	0.700386	1
[truncated: 31,732 more rows]

## Sheet: white matter glial cells
Supplementary Table 3. Differential gene expression in CNS cells from DM1 patients and disease controls.
ens_gene	ext_gene	baseMean	log2FoldChange	lfcSE	stat	pvalue	padj
ENSG00000165457	FOLR2	151.035	3.211	0.498957	36.3236	1.6713e-09	3.94728e-05
ENSG00000154262	ABCA6	71.1126	3.71364	0.63466	30.5009	3.3372e-08	0.000394089
ENSG00000271824	SMIM32	42.5267	5.56128	1.02022	26.7292	2.34056e-07	0.00184265
ENSG00000166682	TMPRSS5	568.805	-3.01156	0.549765	25.9866	3.43792e-07	0.00202992
ENSG00000284057	NA	12.7054	-7.01326	1.45641	25.1915	5.19101e-07	0.00245202
ENSG00000005379	TSPOAP1	507.861	2.88145	0.583605	21.2727	3.98365e-06	0.0120399
ENSG00000165124	SVEP1	182.463	-2.32108	0.48054	21.5796	3.39435e-06	0.0120399
ENSG00000273079	GRIN2B	140.781	2.71706	0.557975	21.2277	4.0782e-06	0.0120399
ENSG00000166473	PKD1L2	78.5993	-2.33202	0.495006	20.7294	5.28982e-06	0.0138817
ENSG00000105048	TNNT1	135.291	2.87221	0.631568	18.2977	1.88938e-05	0.0446233
ENSG00000160282	FTCD	71.357	-2.38172	0.5671	16.5695	4.68982e-05	0.0923036
ENSG00000282092	MED16	39.359	4.48762	1.29586	16.6859	4.41068e-05	0.0923036
ENSG00000164061	BSN	265.148	2.0649	0.493774	16.286	5.44639e-05	0.0989483
ENSG00000196353	CPNE4	79.5229	2.24016	0.54097	15.9916	6.36235e-05	0.104081
ENSG00000259171	NA	11.9881	-5.10029	1.35419	15.9192	6.6103e-05	0.104081
ENSG00000010438	PRSS3	123.197	2.03764	0.511954	14.8221	0.00011814	0.126829
ENSG00000012223	LTF	22.3968	-3.41498	0.85912	14.8883	0.000114067	0.126829
ENSG00000151229	SLC2A13	145.461	1.99985	0.499668	15.011	0.000106884	0.126829
ENSG00000204792	LINC01291	12.5107	-6.31914	1.60462	15.1161	0.000101095	0.126829
ENSG00000221988	PPT2	11.487	6.62434	1.5615	14.8797	0.000114591	0.126829
ENSG00000267053	NA	16.5964	4.54167	1.11069	15.0805	0.000103021	0.126829
ENSG00000273686	B2M	2174.95	2.55863	0.620519	15.1661	9.84553e-05	0.126829
ENSG00000187094	CCK	745.964	1.5058	0.391413	14.2051	0.000163924	0.15186
ENSG00000203618	GP1BB	236.446	2.38683	0.604429	14.1869	0.00016552	0.15186
ENSG00000228793	NA	80.0577	-2.23034	0.569945	14.387	0.00014883	0.15186
ENSG00000271880	NA	7.17986	6.36544	1.65251	14.1682	0.000167176	0.15186
ENSG00000127585	FBXL16	564.455	2.52512	0.659518	13.1333	0.000290091	0.178214
ENSG00000135439	AGAP2	94.7893	2.30731	0.61295	13.059	0.000301827	0.178214
ENSG00000137766	UNC13C	286.36	2.6174	0.683867	13.066	0.000300704	0.178214
ENSG00000138061	CYP1B1	136.005	2.44902	0.6391	13.3158	0.000263178	0.178214
ENSG00000141449	GREB1L	93.108	-1.88604	0.509962	13.1102	0.000293688	0.178214
ENSG00000152217	SETBP1	78.763	2.25112	0.593113	13.3351	0.000260484	0.178214
ENSG00000152413	HOMER1	202.413	1.81903	0.481934	13.4753	0.000241723	0.178214
ENSG00000167889	MGAT5B	82.1799	2.62735	0.680467	13.3737	0.00025518	0.178214
ENSG00000177511	ST8SIA3	217.475	3.03492	0.773703	13.2883	0.000267065	0.178214
ENSG00000184349	EFNA5	75.8505	2.19547	0.575632	13.6159	0.000224282	0.178214
ENSG00000197134	ZNF257	12.618	3.45137	0.912121	13.2976	0.000265742	0.178214
ENSG00000204428	LY6G5C	12.0931	6.27598	1.63871	13.1647	0.000285274	0.178214
ENSG00000232326	TAP2	6.35943	-6.49528	1.71612	13.3836	0.000253837	0.178214
ENSG00000272933	NA	21.923	2.67089	0.71745	13.2286	0.000275702	0.178214
ENSG00000131951	LRRC9	5.24211	6.52248	1.763	12.6281	0.000379983	0.21733
ENSG00000145743	FBXL17	85.5683	1.72623	0.477341	12.5823	0.000389426	0.21733
ENSG00000146250	PRSS35	40.7298	2.47819	0.676818	12.5525	0.000395681	0.21733
ENSG00000162065	TBC1D24	140.369	1.61006	0.447361	12.4215	0.000424419	0.227817
ENSG00000073150	PANX2	24.2659	3.03282	0.839442	12.0739	0.000511319	0.25159
ENSG00000079102	RUNX1T1	210.651	1.7181	0.481554	12.0869	0.000507779	0.25159
ENSG00000152582	SPEF2	66.9902	2.33333	0.642127	12.1736	0.000484697	0.25159
ENSG00000198216	CACNA1E	115.335	1.83192	0.513224	12.1195	0.000498985	0.25159
ENSG00000133519	ZDHHC8P1	67.1099	2.28997	0.647522	11.6214	0.000651983	0.264378
ENSG00000145934	TENM2	50.6876	2.17973	0.620758	11.6693	0.000635408	0.264378
ENSG00000174226	SNX31	12.2625	4.0071	1.15223	11.7948	0.00059396	0.264378
ENSG00000179520	SLC17A8	9.72463	4.08557	1.18914	11.8215	0.000585495	0.264378
ENSG00000181418	DDN	269.141	2.18017	0.605957	11.9238	0.000554208	0.264378
ENSG00000203685	STUM	149.119	1.8582	0.526647	11.762	0.000604522	0.264378
ENSG00000204764	RANBP17	24.1965	2.52353	0.714306	11.653	0.000640991	0.264378
ENSG00000224501	HSPA1B	9.96151	-5.65681	1.66489	11.5974	0.000660441	0.264378
ENSG00000281076	ZDHHC8P1	67.1099	2.28997	0.647522	11.6214	0.000651983	0.264378
ENSG00000282712	DEAF1	256.395	1.88647	0.530924	11.8717	0.000569927	0.264378
ENSG00000283674	NA	47.7773	2.30655	0.647709	11.8349	0.000581293	0.264378
ENSG00000260537	NA	6.30516	-6.57129	1.83308	11.5187	0.000688994	0.271211
ENSG00000067840	PDZD4	346.279	2.02818	0.578949	11.4134	0.000729172	0.282321
ENSG00000211592	IGKC	10.9725	3.46513	1.02423	11.3721	0.000745546	0.284005
ENSG00000105738	SIPA1L3	60.7341	-2.32632	0.672026	11.128	0.000850364	0.285993
ENSG00000108352	RAPGEFL1	78.8759	1.87235	0.548677	11.0676	0.000878501	0.285993
ENSG00000123104	ITPR2	290.119	2.35965	0.670976	11.2207	0.000808913	0.285993
ENSG00000130635	COL5A1	8.2417	4.12514	1.22812	11.2676	0.000788699	0.285993
ENSG00000134874	DZIP1	241.083	1.94506	0.564562	11.1179	0.000854996	0.285993
ENSG00000135749	PCNX2	105.22	2.52961	0.715265	11.1731	0.000829902	0.285993
ENSG00000164794	KCNV1	35.5113	2.0273	0.596806	11.1446	0.000842753	0.285993
ENSG00000166664	CHRFAM7A	5.94255	5.65403	1.67001	11.2781	0.000784289	0.285993
ENSG00000167680	SEMA6B	183.625	1.97404	0.573786	11.0648	0.000879826	0.285993
ENSG00000221995	TIAF1	249.293	-1.4145	0.418522	11.0561	0.000883964	0.285993
ENSG00000276886	GREM1	379.65	-1.61573	0.471526	11.2123	0.000812575	0.285993
ENSG00000160221	GATD3A	171.847	-2.98103	0.838928	10.997	0.000912578	0.287377
ENSG00000169035	KLK7	118.381	1.81251	0.532337	11.0219	0.000900441	0.287377
ENSG00000171992	SYNPO	284.672	1.77625	0.526358	10.7636	0.00103513	0.321682
ENSG00000067715	SYT1	3441.53	1.70312	0.50926	10.5938	0.00113465	0.336964
ENSG00000135426	TESPA1	79.6946	2.06276	0.614539	10.5829	0.00114138	0.336964
ENSG00000171532	NEUROD2	112.276	1.64516	0.495062	10.6075	0.0011263	0.336964
ENSG00000183775	KCTD16	157.786	1.75811	0.526767	10.5876	0.00113846	0.336964
ENSG00000011083	SLC6A7	32.5065	2.10363	0.638709	10.4093	0.00125384	0.340203
ENSG00000082556	OPRK1	43.7625	2.44646	0.73219	10.3112	0.00132229	0.340203
ENSG00000101098	RIMS4	105.191	1.91738	0.58235	10.2095	0.00139723	0.340203
ENSG00000116254	CHD5	193.766	2.10069	0.62403	10.4792	0.00120727	0.340203
ENSG00000120645	IQSEC3	145.318	2.51554	0.742617	10.3483	0.00129597	0.340203
ENSG00000121905	HPCA	231.521	1.5091	0.461463	10.2957	0.00133338	0.340203
ENSG00000160097	FNDC5	98.4135	1.80053	0.545262	10.3453	0.00129803	0.340203
ENSG00000165553	NGB	183.143	2.21839	0.66502	10.2522	0.00136521	0.340203
ENSG00000165802	NSMF	2072.54	1.51182	0.455826	10.5361	0.00117066	0.340203
ENSG00000169851	PCDH7	355.863	1.33179	0.406578	10.3991	0.0012608	0.340203
ENSG00000185483	ROR1	69.3755	-1.7677	0.536708	10.3731	0.00127867	0.340203
ENSG00000214595	EML6	43.0218	2.53162	0.751499	10.4042	0.00125727	0.340203
ENSG00000215030	RPL13P12	94.2704	-3.04487	0.884264	10.2804	0.00134449	0.340203
ENSG00000236700	LINC01010	175.387	-2.12515	0.635619	10.3894	0.00126743	0.340203
ENSG00000239704	CDRT4	9.8493	5.35835	1.53078	10.2462	0.00136969	0.340203
ENSG00000262576	PCDHGA4	48.1187	-2.23531	0.674517	10.5085	0.00118826	0.340203
ENSG00000275482	EPHB6	234.824	1.91922	0.581352	10.2283	0.00138299	0.340203
ENSG00000145920	CPLX2	631.436	2.31677	0.693183	10.1579	0.00143686	0.346284
ENSG00000164100	NDST3	12.0855	3.31947	1.01179	10.1173	0.00146887	0.350423
ENSG00000081189	MEF2C	823.052	1.74635	0.535783	10.038	0.00153343	0.355065
ENSG00000116106	EPHA4	112.534	2.15365	0.651271	10.0598	0.00151542	0.355065
ENSG00000179915	NRXN1	790.116	1.57782	0.486308	10.0449	0.00152773	0.355065
ENSG00000162631	NTNG1	45.3613	2.25102	0.690822	9.8924	0.00165963	0.371648
ENSG00000170004	CHD3	239.954	1.76402	0.545352	9.89885	0.00165382	0.371648
ENSG00000175471	MCTP1	222.3	1.64836	0.512456	9.86587	0.00168373	0.371648
ENSG00000183186	C2CD4C	78.2921	1.88457	0.583009	9.90231	0.00165071	0.371648
ENSG00000270909	NA	16.6546	4.94297	1.46447	9.8711	0.00167895	0.371648
ENSG00000059915	PSD	985.397	1.72803	0.536075	9.83157	0.00171542	0.372429
ENSG00000091664	SLC17A6	8.35117	4.1965	1.39142	9.68924	0.0018535	0.372429
ENSG00000116544	DLGAP3	60.2677	1.97295	0.619778	9.64034	0.0019035	0.372429
ENSG00000124772	CPNE5	227.968	1.76911	0.553849	9.65979	0.00188345	0.372429
ENSG00000128422	KRT17	309.586	1.78014	0.55908	9.591	0.00195534	0.372429
ENSG00000130477	UNC13A	182.643	1.75321	0.548265	9.70467	0.00183801	0.372429
ENSG00000142408	CACNG8	128.405	1.90367	0.591424	9.75079	0.00179246	0.372429
ENSG00000161082	CELF5	103.782	1.95947	0.610138	9.67525	0.00186766	0.372429
ENSG00000164236	ANKRD33B	66.0062	1.79535	0.562601	9.69317	0.00184954	0.372429
ENSG00000188803	SHISA6	18.8554	2.43841	0.761639	9.71581	0.00182689	0.372429
ENSG00000196230	TUBB	163.545	1.96123	0.612431	9.60118	0.00194452	0.372429
ENSG00000224156	TUBB	163.545	1.96123	0.612431	9.60118	0.00194452	0.372429
ENSG00000229684	TUBB	163.545	1.96123	0.612431	9.60118	0.00194452	0.372429
ENSG00000232421	TUBB	163.545	1.96123	0.612431	9.60118	0.00194452	0.372429
ENSG00000232575	TUBB	163.545	1.96123	0.612431	9.60118	0.00194452	0.372429
ENSG00000235067	TUBB	163.545	1.96123	0.612431	9.60118	0.00194452	0.372429
ENSG00000276458	LENG8	3.60979	6.52841	2.0286	9.61245	0.00193263	0.372429
ENSG00000075213	SEMA3A	91.2879	1.56948	0.499118	9.53522	0.00201566	0.37485
ENSG00000223481	TAP2	9.66651	-4.44979	1.43228	9.54597	0.00200389	0.37485
ENSG00000225967	TAP2	9.66651	-4.44979	1.43228	9.54597	0.00200389	0.37485
ENSG00000135519	KCNH3	384.34	1.51993	0.483624	9.47593	0.00208186	0.375695
ENSG00000163013	FBXO41	205.007	1.74014	0.549525	9.50459	0.00204959	0.375695
ENSG00000170390	DCLK2	231.666	1.24219	0.398188	9.48999	0.00206595	0.375695
ENSG00000196358	NTNG2	225.69	1.49751	0.476793	9.47418	0.00208384	0.375695
ENSG00000124507	PACSIN1	619.013	1.78341	0.564067	9.43759	0.00212583	0.376235
ENSG00000139714	MORN3	28.4853	2.07656	0.659616	9.42823	0.0021367	0.376235
ENSG00000171435	KSR2	263.748	1.83787	0.581194	9.41638	0.00215055	0.376235
ENSG00000172209	GPR22	64.9268	1.72956	0.550484	9.45695	0.0021035	0.376235
ENSG00000006016	CRLF1	38.1634	2.04323	0.650982	9.3537	0.00222536	0.38335
ENSG00000092051	JPH4	591.504	1.47921	0.474185	9.34652	0.0022341	0.38335
ENSG00000145451	GLRA3	16.5531	2.95296	0.94375	9.33851	0.00224388	0.38335
ENSG00000225465	RFPL1S	197.958	1.62782	0.521116	9.32852	0.00225614	0.38335
ENSG00000113100	CDH9	53.2921	2.5247	0.786279	9.28862	0.00230582	0.387318
ENSG00000163873	GRIK3	104.962	1.813	0.579077	9.28348	0.0023123	0.387318
ENSG00000162706	CADM3	89.2358	1.84118	0.589883	9.2313	0.00237913	0.395649
ENSG00000244041	LINC01011	211.928	-1.22932	0.400301	9.21871	0.00239554	0.395649
ENSG00000270641	TSIX	5.25154	5.9198	1.86941	9.19915	0.00242127	0.397122
ENSG00000154146	NRGN	830.413	1.32101	0.429742	9.14708	0.00249115	0.405766
ENSG00000145087	STXBP5L	121.74	1.79594	0.580505	9.08455	0.00257778	0.416499
ENSG00000254126	CD8B2	6.17248	-4.55343	1.50759	9.07427	0.00259232	0.416499
ENSG00000149970	CNKSR2	231.753	1.48033	0.483725	9.02129	0.00266853	0.423035
ENSG00000278741	ABR	393.787	1.52835	0.498298	9.02109	0.00266882	0.423035
ENSG00000198910	L1CAM	145.904	1.56362	0.512158	8.96672	0.00274942	0.432906
ENSG00000105419	MEIS3	581.17	1.51019	0.49647	8.87209	0.00289563	0.452907
ENSG00000101746	NOL4	121.874	1.58588	0.523375	8.81816	0.00298247	0.457403
ENSG00000105642	KCNN1	197.912	1.8442	0.602268	8.82454	0.00297206	0.457403
ENSG00000260878	NA	19.4969	2.7347	0.890193	8.83942	0.00294793	0.457403
ENSG00000134853	PDGFRA	341.895	1.07204	0.358026	8.78123	0.00304345	0.460771
ENSG00000235021	NA	7.06888	5.33556	1.77646	8.78912	0.00303032	0.460771
ENSG00000173110	HSPA6	139.351	-2.44567	0.786265	8.75921	0.00308042	0.463397
ENSG00000076356	PLXNA2	144.159	1.55735	0.515902	8.7257	0.00313755	0.469005
ENSG00000119125	GDA	300.052	1.56871	0.523147	8.60773	0.0033474	0.492262
ENSG00000186472	PCLO	1035.45	1.53502	0.51173	8.60517	0.0033521	0.492262
ENSG00000273656	NA	170.483	-1.53603	0.512675	8.60323	0.00335567	0.492262
ENSG00000108309	RUNDC3A	1057.06	1.36143	0.457192	8.56054	0.00343527	0.497756
ENSG00000137843	PAK6	110.014	1.36967	0.461801	8.56699	0.00342312	0.497756
ENSG00000227617	CERS6-AS1	14.4238	4.19454	1.35199	8.5368	0.00348037	0.501216
ENSG00000105926	MPP6	358.979	1.82147	0.605	8.51583	0.00352071	0.503952
ENSG00000182621	PLCB1	219.905	1.72357	0.575645	8.49402	0.00356316	0.506956
ENSG00000173898	SPTBN2	84.3321	1.60834	0.540758	8.4745	0.0036016	0.50718
ENSG00000241945	PWP2	73.8722	-2.48933	0.815902	8.47143	0.00360768	0.50718
ENSG00000179593	ALOX15B	8.62098	4.18016	1.42386	8.46014	0.00363014	0.507317
ENSG00000281775	FTCD	7.21669	-4.52886	1.95977	8.43005	0.0036907	0.512747
ENSG00000185352	HS6ST3	73.0658	1.48616	0.505424	8.40474	0.00374243	0.516894
ENSG00000184156	KCNQ3	144.509	1.7766	0.597436	8.38854	0.00377593	0.518488
ENSG00000163624	CDS1	68.7389	1.61572	0.54949	8.34677	0.00386374	0.527479
ENSG00000157193	LRP8	232.863	1.28461	0.438933	8.32354	0.00391347	0.531197
ENSG00000171798	KNDC1	105.668	1.5406	0.525433	8.30108	0.00396214	0.534731
ENSG00000283812	GPR22	56.9864	1.59157	0.544543	8.23658	0.00410544	0.550922
ENSG00000133048	CHI3L1	1004.64	-2.1126	0.708914	8.19717	0.00419558	0.553582
ENSG00000183092	BEGAIN	98.9133	1.49703	0.513318	8.19992	0.00418922	0.553582
ENSG00000273156	NA	25.8346	2.36654	0.798084	8.21615	0.00415191	0.553582
ENSG00000074621	SLC24A1	32.9907	2.18328	0.739005	8.18129	0.00423246	0.555346
ENSG00000134775	FHOD3	35.9907	1.9818	0.679873	8.1522	0.00430089	0.561207
ENSG00000169884	WNT10B	96.6118	1.77785	0.60837	8.12859	0.00435726	0.563326
ENSG00000176697	BDNF	29.9517	1.94118	0.669841	8.12544	0.00436483	0.563326
ENSG00000187672	ERC2	327.945	1.80959	0.616244	8.11391	0.00439268	0.563839
ENSG00000010282	HHATL	1610.65	-1.64145	0.56785	7.94955	0.00480993	0.56971
ENSG00000070808	CAMK2A	674.462	1.63737	0.564372	8.0114	0.00464839	0.56971
ENSG00000088340	FER1L4	7.46776	4.44587	1.5491	7.99393	0.00469343	0.56971
ENSG00000151012	SLC7A11	213.932	1.73858	0.597385	8.02148	0.00462258	0.56971
ENSG00000152104	PTPN14	77.5831	1.42091	0.496498	7.94742	0.0048156	0.56971
ENSG00000153234	NR4A2	164	1.52499	0.529847	7.96597	0.0047665	0.56971
ENSG00000157216	SSBP3	464.787	1.49487	0.516475	8.03551	0.00458691	0.56971
ENSG00000159335	PTMS	338.503	1.16964	0.408388	7.99997	0.00467781	0.56971
ENSG00000164199	ADGRV1	149.485	1.54069	0.53528	7.94439	0.00482366	0.56971
ENSG00000166689	PLEKHA7	61.9475	-1.61981	0.561292	8.01066	0.00465029	0.56971
ENSG00000177238	TRIM72	3.64784	5.85458	1.97967	8.0042	0.0046669	0.56971
ENSG00000179388	EGR3	42.1634	1.61368	0.564698	7.92741	0.00486914	0.56971
ENSG00000183036	PCP4	145.07	1.25994	0.43878	8.05249	0.00454412	0.56971
ENSG00000197321	SVIL	70.9185	2.72161	0.90968	7.92612	0.00487262	0.56971
ENSG00000231834	HLA-A	196.399	-5.54899	1.64074	7.94211	0.00482975	0.56971
ENSG00000244444	EGFL8	11.4089	-3.51319	1.22226	7.94695	0.00481684	0.56971
ENSG00000259946	NA	5.41642	5.94043	1.98731	8.00912	0.00465425	0.56971
ENSG00000272398	CD24	49.2856	1.92317	0.664493	7.98279	0.00472241	0.56971
ENSG00000182022	CHST15	166.792	1.25568	0.441015	7.89953	0.00494476	0.575297
ENSG00000144229	THSD7B	6.41922	3.89198	1.39875	7.86075	0.00505194	0.582033
ENSG00000188070	C11orf95	78.3249	2.18005	0.742777	7.8641	0.0050426	0.582033
ENSG00000077279	DCX	53.0168	1.73111	0.605146	7.83617	0.00512109	0.584558
ENSG00000145198	VWA5B2	416.05	1.71451	0.596432	7.83091	0.00513603	0.584558
ENSG00000154529	CNTNAP3B	61.6371	2.2408	0.769591	7.82666	0.00514811	0.584558
ENSG00000164122	ASB5	7.65069	4.05663	1.40665	7.81342	0.00518597	0.586039
ENSG00000107147	KCNT1	49.757	1.64453	0.579885	7.77208	0.00530599	0.596747
ENSG00000113749	HRH2	137.647	1.71187	0.600076	7.73634	0.00541204	0.600101
ENSG00000129159	KCNC1	54.2396	2.23047	0.770015	7.73642	0.00541179	0.600101
ENSG00000146674	IGFBP3	211.389	1.6906	0.592651	7.73771	0.00540794	0.600101
ENSG00000164506	STXBP5	210.057	1.60823	0.56482	7.72058	0.00545948	0.602532
ENSG00000100181	TPTEP1	150.831	-1.51621	0.537465	7.68817	0.00555841	0.610598
ENSG00000165434	PGM2L1	573.41	1.28976	0.459165	7.65845	0.00565069	0.615014
ENSG00000184678	H2BC21	1628.16	-1.28491	0.456978	7.66206	0.0056394	0.615014
ENSG00000011347	SYT7	132.501	1.57979	0.559836	7.63251	0.00573255	0.616466
ENSG00000069188	SDK2	57.248	1.35303	0.488063	7.50547	0.0061512	0.616466
ENSG00000079841	RIMS1	265.885	1.4195	0.50771	7.53333	0.00605679	0.616466
ENSG00000100285	NEFH	73.4811	1.38222	0.496859	7.56497	0.00595137	0.616466
ENSG00000104888	SLC17A7	1147.77	1.63888	0.582967	7.51816	0.00610799	0.616466
ENSG00000134709	HOOK1	44.9073	1.90416	0.670902	7.63643	0.00572009	0.616466
ENSG00000151952	TMEM132D	42.1659	1.86494	0.666799	7.52405	0.00608808	0.616466
ENSG00000160408	ST6GALNAC6	1927.93	1.33606	0.477736	7.55903	0.005971	0.616466
ENSG00000164056	SPRY1	78.8137	1.70955	0.607482	7.54472	0.00601862	0.616466
ENSG00000164989	CCDC171	137.897	1.9091	0.674448	7.50803	0.00614245	0.616466
ENSG00000167100	SAMD14	116.878	1.48647	0.530584	7.56964	0.00593596	0.616466
ENSG00000178826	TMEM139	118.722	-1.24329	0.446726	7.55153	0.0059959	0.616466
ENSG00000183317	EPHA10	31.1917	2.05215	0.725399	7.62714	0.00574966	0.616466
ENSG00000186297	GABRA5	589.749	1.64953	0.587442	7.5029	0.00615996	0.616466
ENSG00000188573	FBLL1	56.7338	1.68197	0.598472	7.5456	0.00601567	0.616466
ENSG00000213578	CPLX3	528.668	1.87935	0.660272	7.60038	0.0058356	0.616466
ENSG00000250366	TUNAR	22.9013	1.96116	0.702823	7.54968	0.00600208	0.616466
ENSG00000284859	MIR124-1HG	113.591	1.63955	0.581679	7.59544	0.00585162	0.616466
ENSG00000150667	FSIP1	16.7292	2.83219	0.997588	7.47099	0.00627009	0.62484
ENSG00000111057	KRT18	24.3947	2.22653	0.790402	7.45417	0.00632898	0.628058
ENSG00000104722	NEFM	833.429	1.24351	0.450081	7.41806	0.00645725	0.63281
ENSG00000160188	RSPH1	126.399	1.40811	0.508255	7.42271	0.00644057	0.63281
ENSG00000174145	NWD2	9.35444	3.67299	1.30126	7.42931	0.00641698	0.63281
ENSG00000197386	HTT	267.446	1.38682	0.500801	7.39589	0.00653731	0.638009
ENSG00000106327	TFR2	49.5787	1.75864	0.637193	7.35879	0.00667356	0.646977
ENSG00000279668	NA	13.3866	4.3734	1.51806	7.35423	0.0066905	0.646977
ENSG00000281703	NA	38.513	-2.25725	0.806844	7.34863	0.00671138	0.646977
ENSG00000153246	PLA2R1	8.76442	3.05593	1.10493	7.33954	0.00674541	0.647614
ENSG00000178573	MAF	101.28	1.41273	0.514139	7.30728	0.0068676	0.651401
ENSG00000183632	TP53TG3	4.27087	5.93452	2.07656	7.31636	0.00683297	0.651401
ENSG00000225937	PCA3	44.465	-2.14807	0.765655	7.3138	0.00684271	0.651401
ENSG00000019505	SYT13	126.877	1.38104	0.503591	7.29471	0.00691579	0.653348
ENSG00000177679	SRRM3	106.817	1.98177	0.709872	7.28291	0.00696137	0.655034
ENSG00000204257	HLA-DMA	12.8978	4.25405	1.48499	7.2714	0.00700613	0.65663
ENSG00000196872	CRACDL	278.468	1.56563	0.568264	7.25459	0.00707201	0.660185
ENSG00000104112	SCG3	1227.99	1.21129	0.444704	7.21547	0.00722779	0.661201
ENSG00000122547	EEPD1	317.738	-1.26897	0.466653	7.19755	0.00730032	0.661201
ENSG00000157087	ATP2B2	200.824	1.34701	0.493557	7.21073	0.0072469	0.661201
ENSG00000159409	CELF3	58.6025	1.80705	0.656754	7.2278	0.00717833	0.661201
ENSG00000163630	SYNPR	793.155	1.68255	0.611973	7.17543	0.00739085	0.661201
ENSG00000167207	NOD2	16.0837	2.91565	1.04877	7.18525	0.00735054	0.661201
ENSG00000171951	SCG2	757.013	1.22075	0.449169	7.19342	0.00731715	0.661201
ENSG00000186260	MRTFB	284.176	1.32659	0.486731	7.19141	0.00732535	0.661201
ENSG00000186439	TRDN	16.3545	2.29306	0.837866	7.18119	0.00736717	0.661201
ENSG00000236560	PPP1R11	382.572	-1.2737	0.468091	7.194	0.00731478	0.661201
ENSG00000285628	NA	8.30381	4.81178	1.74894	7.19939	0.00729284	0.661201
ENSG00000132026	RTBDN	40.3577	1.79625	0.657556	7.14957	0.00749818	0.665
ENSG00000136928	GABBR2	381.352	1.40315	0.516369	7.12486	0.00760225	0.665
ENSG00000138814	PPP3CA	798.855	1.39992	0.513837	7.15172	0.00748922	0.665
ENSG00000168135	KCNJ4	23.8166	2.23924	0.814568	7.13099	0.00757628	0.665
ENSG00000172020	GAP43	2178.86	1.2217	0.450645	7.14104	0.00753392	0.665
ENSG00000285629	NA	21.3047	2.81051	1.00735	7.13415	0.00756296	0.665
ENSG00000174705	SH3PXD2B	133.454	-1.05335	0.391463	7.11484	0.00764482	0.666256
ENSG00000185551	NR2F2	104.876	1.25279	0.464414	7.0887	0.00775714	0.67356
ENSG00000007264	MATK	245.175	1.39932	0.518	7.04702	0.00793973	0.685665
ENSG00000197921	HES5	16.4121	2.3842	0.872669	7.04366	0.00795462	0.685665
ENSG00000250264	NA	5.01798	-5.66749	2.03963	7.02879	0.00802093	0.688867
ENSG00000130508	PXDN	46.0668	1.64986	0.611858	7.00562	0.00812543	0.68972
ENSG00000132031	MATN3	60.7525	1.75899	0.648687	6.98916	0.00820049	0.68972
ENSG00000134121	CHL1	565.489	1.22243	0.45595	6.9849	0.00822002	0.68972
ENSG00000134242	PTPN22	4.80459	4.35209	1.67642	6.98158	0.00823528	0.68972
ENSG00000243708	PLA2G4B	41.1128	-1.58809	0.589757	6.99937	0.00815386	0.68972
ENSG00000273238	TMEM271	81.2601	1.3591	0.505936	7.0148	0.00808386	0.68972
ENSG00000285492	NA	6.61672	-5.49954	1.96741	7.00414	0.00813214	0.68972
ENSG00000091428	RAPGEF4	2945.21	1.12433	0.420611	6.97194	0.00827975	0.690993
ENSG00000061337	LZTS1	136.367	1.24528	0.465515	6.96111	0.00833004	0.691235
ENSG00000143013	LMO4	662.77	1.08652	0.407379	6.95872	0.00834118	0.691235
ENSG00000188042	ARL4C	249.891	1.31309	0.491405	6.92923	0.0084798	0.700266
ENSG00000258702	NA	35.6912	1.73192	0.647231	6.88205	0.00870659	0.716489
ENSG00000078018	MAP2	1275.46	1.12615	0.424566	6.86889	0.00877091	0.719014
ENSG00000176840	MIR7-3HG	43.1954	1.65129	0.619514	6.86335	0.00879816	0.719014
ENSG00000091622	PITPNM3	122.258	1.71287	0.638357	6.84609	0.00888353	0.721983
ENSG00000144583	MARCHF4	12.6725	2.49218	0.935808	6.84366	0.00889563	0.721983
ENSG00000159450	TCHH	5.03873	4.83315	1.7717	6.83463	0.00894071	0.723156
ENSG00000052126	PLEKHA5	231.492	1.31434	0.4951	6.82361	0.00899603	0.723512
ENSG00000106852	LHX6	58.7961	1.2716	0.4823	6.82078	0.00901031	0.723512
ENSG00000118194	TNNT2	9.09808	2.91269	1.08757	6.8155	0.00903701	0.723512
ENSG00000158747	NBL1	603.449	0.959297	0.364965	6.79302	0.00915148	0.730202
ENSG00000074317	SNCB	995.355	1.35335	0.511123	6.77375	0.00925081	0.733173
ENSG00000180638	SLC47A2	12.0678	3.1338	1.16383	6.77629	0.00923768	0.733173
ENSG00000006283	CACNA1G	19.7702	2.18019	0.816036	6.75303	0.00935889	0.734346
ENSG00000125744	RTN2	160.084	1.28049	0.485719	6.75466	0.00935029	0.734346
ENSG00000156042	CFAP70	34.5287	1.92465	0.718908	6.76484	0.00929714	0.734346
ENSG00000137269	LRRC1	496.963	-1.09296	0.416512	6.74446	0.00940393	0.735437
ENSG00000118160	SLC8A2	73.7951	1.44256	0.548152	6.71761	0.00954653	0.739246
ENSG00000159239	NA	138.027	-1.17756	0.448346	6.72881	0.0094868	0.739246
ENSG00000196090	PTPRT	157.692	1.25403	0.477767	6.72053	0.00953094	0.739246
ENSG00000165966	PDZRN4	70.1026	1.25366	0.480359	6.68981	0.00969654	0.748408
ENSG00000176907	TCIM	209.094	-1.2335	0.470653	6.68198	0.00973926	0.749256
ENSG00000130511	SSBP4	505.45	1.2241	0.467439	6.66624	0.00982562	0.753167
ENSG00000142611	PRDM16	39.3893	1.6309	0.622972	6.66112	0.00985387	0.753167
ENSG00000148082	SHC3	757.84	1.3239	0.504857	6.64945	0.00991862	0.754193
ENSG00000174871	CNIH2	171.441	1.37239	0.523716	6.6472	0.00993116	0.754193
ENSG00000161682	FAM171A2	139.128	1.36419	0.521542	6.64137	0.00996372	0.754241
ENSG00000112782	CLIC5	41.654	1.74884	0.661256	6.62243	0.0100702	0.755044
ENSG00000166257	SCN3B	552.206	1.37357	0.524381	6.62844	0.0100363	0.755044
ENSG00000247137	NA	79.5784	-1.1898	0.458448	6.62677	0.0100457	0.755044
ENSG00000154240	CEP112	68.6409	1.51348	0.577206	6.61369	0.0101198	0.756355
ENSG00000172893	DHCR7	1805.29	-1.50484	0.573888	6.59026	0.0102538	0.762115
ENSG00000183760	ACP7	49.3034	-1.60389	0.614278	6.58895	0.0102613	0.762115
ENSG00000176165	FOXG1	150.742	1.50258	0.5737	6.57855	0.0103215	0.76418
ENSG00000108830	RND2	423.759	1.02273	0.396229	6.54252	0.0105326	0.774949
ENSG00000165757	JCAD	166.639	1.58182	0.603904	6.54491	0.0105185	0.774949
ENSG00000167535	CACNB3	140.059	1.47897	0.56606	6.53169	0.0105969	0.777263
ENSG00000104059	FAM189A1	18.2579	2.30203	0.882467	6.51116	0.01072	0.781432
ENSG00000121207	LRAT	32.5435	1.63379	0.630907	6.51261	0.0107112	0.781432
ENSG00000178445	GLDC	103.822	1.09394	0.425162	6.49749	0.0108027	0.78263
ENSG00000179299	NSUN7	10.5474	2.65529	1.02405	6.502	0.0107753	0.78263
ENSG00000007047	MARK4	63.2408	1.40837	0.544634	6.4811	0.0109027	0.782678
ENSG00000101210	EEF1A2	361.721	1.27585	0.493639	6.49044	0.0108456	0.782678
ENSG00000174521	TTC9B	473.336	1.13207	0.439189	6.48536	0.0108766	0.782678
ENSG00000137815	RTF1	814.927	1.18934	0.461031	6.47552	0.0109371	0.782762
ENSG00000150275	PCDH15	54.9051	1.48245	0.572915	6.4631	0.0110137	0.785867
ENSG00000075391	RASAL2	145.392	1.20641	0.470191	6.42302	0.011265	0.785898
ENSG00000107105	ELAVL2	96.8076	1.49159	0.578293	6.41652	0.0113064	0.785898
ENSG00000145864	GABRB2	253.722	1.35724	0.527083	6.41016	0.0113469	0.785898
ENSG00000152760	DYNLT5	17.1226	1.95469	0.7596	6.45236	0.0110805	0.785898
ENSG00000186487	MYT1L	225.675	1.29372	0.502025	6.43831	0.0111685	0.785898
ENSG00000188038	NRN1L	46.6802	-1.63257	0.633086	6.41104	0.0113413	0.785898
ENSG00000235527	HIPK1-AS1	71.8539	-1.29896	0.508061	6.42757	0.0112362	0.785898
ENSG00000237036	ZEB1-AS1	32.9809	1.59037	0.617823	6.41881	0.0112918	0.785898
ENSG00000255082	GRM5-AS1	78.7673	1.78647	0.684154	6.44999	0.0110953	0.785898
ENSG00000265579	NA	38.5278	1.81219	0.69852	6.42222	0.0112701	0.785898
ENSG00000185532	PRKG1	85.0093	1.55017	0.600642	6.39683	0.0114324	0.789507
ENSG00000180113	TDRD6	24.7097	1.69236	0.659646	6.38403	0.0115151	0.7929
ENSG00000145819	ARHGAP26	346.4	1.42606	0.553817	6.37572	0.0115692	0.794195
ENSG00000276966	H4C5	108.787	-1.38231	0.539638	6.37082	0.0116012	0.794195
ENSG00000033867	SLC4A7	116.107	1.84771	0.711074	6.32581	0.0118993	0.805269
ENSG00000176406	RIMS2	564.103	1.46217	0.56964	6.32744	0.0118884	0.805269
ENSG00000176928	GCNT4	21.9877	2.28856	0.881931	6.33393	0.0118449	0.805269
ENSG00000241360	PDXP	2788.94	1.14942	0.450712	6.33937	0.0118087	0.805269
ENSG00000004848	ARX	37.6843	1.47949	0.582064	6.31564	0.0119678	0.805285
ENSG00000038382	TRIO	129.979	1.35773	0.531501	6.32047	0.0119352	0.805285
ENSG00000100346	CACNA1I	25.4876	2.16292	0.839656	6.27799	0.0122247	0.806947
ENSG00000106123	EPHB6	88.0956	1.69226	0.66191	6.24753	0.0124367	0.806947
ENSG00000116191	RALGPS2	61.0274	2.13877	0.819341	6.28743	0.0121597	0.806947
ENSG00000134532	SOX5	71.9983	1.57068	0.615145	6.25491	0.012385	0.806947
ENSG00000149927	DOC2A	198.735	1.23998	0.489702	6.24987	0.0124203	0.806947
ENSG00000158806	NPM2	120.547	1.43896	0.564083	6.3063	0.012031	0.806947
ENSG00000175782	SLC35E3	288.366	0.98818	0.391692	6.25403	0.0123911	0.806947
ENSG00000178233	TMEM151B	102.014	1.22564	0.484951	6.25177	0.0124069	0.806947
ENSG00000185742	C11orf87	78.9926	1.34982	0.532701	6.2544	0.0123885	0.806947
ENSG00000185924	RTN4RL1	47.6352	1.53673	0.604209	6.29769	0.0120895	0.806947
ENSG00000241015	TPM3P9	144.49	1.08856	0.430016	6.28103	0.0122037	0.806947
ENSG00000273564	FAM189A1	75.0096	1.66452	0.65229	6.25939	0.0123537	0.806947
ENSG00000078295	ADCY2	948.736	1.17922	0.466071	6.23727	0.0125089	0.808861
ENSG00000107954	NEURL1	204.991	1.34538	0.530395	6.2288	0.0125689	0.808861
ENSG00000125755	SYMPK	276.581	-1.2479	0.492908	6.23132	0.012551	0.808861
ENSG00000023445	BIRC3	135.834	-1.15128	0.459085	6.15818	0.0130805	0.815968
ENSG00000101298	SNPH	304.804	1.28729	0.509176	6.20001	0.012775	0.815968
ENSG00000105887	MTPN	810.488	0.956103	0.382324	6.14599	0.013171	0.815968
ENSG00000113645	WWC1	187.032	1.22889	0.488553	6.12447	0.0133323	0.815968
ENSG00000124140	SLC12A5	192.916	1.25973	0.499766	6.17774	0.0129368	0.815968
ENSG00000136267	DGKB	91.0222	1.4677	0.583226	6.15288	0.0131198	0.815968
ENSG00000146147	MLIP	68.1476	1.5897	0.628823	6.136	0.0132456	0.815968
ENSG00000167964	RAB26	235.175	1.29307	0.51131	6.2078	0.0127189	0.815968
ENSG00000183077	AFMID	167.214	-1.08845	0.433533	6.16846	0.0130048	0.815968
ENSG00000183309	ZNF623	88.9651	-1.51848	0.598097	6.18566	0.012879	0.815968
ENSG00000189136	UBE2Q2P1	20.354	2.0814	0.818842	6.14887	0.0131496	0.815968
ENSG00000214530	STARD10	590.031	-0.950986	0.380067	6.1523	0.0131242	0.815968
ENSG00000223774	NA	2.99791	-5.06045	2.00945	6.12402	0.0133357	0.815968
ENSG00000255920	CCND2-AS1	9.75	2.66438	1.05313	6.1575	0.0130856	0.815968
ENSG00000260196	NA	10.8362	2.98479	1.16137	6.1961	0.0128032	0.815968
ENSG00000273831	LRRC56	16.2005	2.01062	0.799025	6.15428	0.0131095	0.815968
ENSG00000281708	ERC2-IT1	8.32841	4.0662	1.57469	6.14304	0.013193	0.815968
ENSG00000285243	SLC39A4	33.8677	1.6341	0.649828	6.14239	0.0131979	0.815968
ENSG00000285646	NA	3.13792	5.21116	2.05166	6.1313	0.0132809	0.815968
ENSG00000159842	ABR	131.489	1.37555	0.547678	6.09626	0.0135468	0.816255
ENSG00000167702	KIFC2	478.769	1.22862	0.490805	6.09419	0.0135627	0.816255
ENSG00000182463	TSHZ2	64.509	1.74025	0.685461	6.11288	0.01342	0.816255
ENSG00000215217	C5orf49	110.576	1.25259	0.501213	6.09163	0.0135824	0.816255
ENSG00000221986	MYBPHL	36.6886	-1.60677	0.636399	6.10279	0.0134969	0.816255
ENSG00000271723	MROH7-TTC4	3.67482	5.56042	2.15978	6.09451	0.0135603	0.816255
ENSG00000274488	LY6H	456.623	1.47591	0.586531	6.08596	0.013626	0.8168
ENSG00000141258	SGSM2	617.255	1.12046	0.449309	6.06805	0.0137649	0.817901
ENSG00000183023	SLC8A1	381.339	1.50471	0.597308	6.07819	0.0136861	0.817901
ENSG00000228463	NA	16.689	-2.08877	0.830012	6.06151	0.013816	0.817901
ENSG00000275019	LILRB3	3.31275	5.07989	2.0194	6.06131	0.0138175	0.817901
ENSG00000276042	LILRB4	7.79802	-4.35444	1.67781	6.06267	0.0138069	0.817901
ENSG00000008735	MAPK8IP2	897.279	1.22387	0.491281	6.03075	0.0140588	0.818828
ENSG00000074416	MGLL	2024.21	1.11177	0.447242	6.03266	0.0140436	0.818828
ENSG00000104435	STMN2	1418.57	1.42017	0.56756	6.02705	0.0140883	0.818828
ENSG00000117114	ADGRL2	60.2384	1.49557	0.597209	6.02993	0.0140653	0.818828
ENSG00000120049	KCNIP2	189.789	1.20492	0.484217	6.03937	0.0139903	0.818828
ENSG00000121742	GJB6	125.505	1.81569	0.720496	6.0007	0.0143002	0.818828
ENSG00000137501	SYTL2	1201.17	1.27063	0.510719	6.00211	0.0142888	0.818828
ENSG00000143061	IGSF3	8.00831	2.79531	1.12874	6.00479	0.0142671	0.818828
ENSG00000176868	NA	259.82	1.36239	0.544295	6.04564	0.0139407	0.818828
ENSG00000184611	KCNH7	28.8127	1.65278	0.663423	6.00706	0.0142487	0.818828
ENSG00000205221	VIT	7.10183	4.40131	1.73623	6.01172	0.0142112	0.818828
ENSG00000218336	TENM3	84.072	1.63255	0.650976	6.00626	0.0142552	0.818828
ENSG00000233110	NA	4.09212	5.54294	2.16356	5.99844	0.0143186	0.818828
ENSG00000270885	RASL10B	145.891	1.24182	0.499793	6.01021	0.0142233	0.818828
ENSG00000113721	PDGFRB	151.191	1.24775	0.503622	5.9471	0.0147415	0.8313
ENSG00000138758	SEPTIN11	1082.77	1.0438	0.423627	5.94697	0.0147426	0.8313
ENSG00000138944	SHISAL1	143.822	1.49577	0.604043	5.89882	0.015151	0.8313
ENSG00000154556	SORBS2	336.482	1.07962	0.438683	5.91578	0.0150058	0.8313
ENSG00000160145	KALRN	378.918	1.25017	0.505252	5.94847	0.01473	0.8313
ENSG00000174428	GTF2IRD2B	442.486	-0.843585	0.344874	5.90335	0.0151121	0.8313
ENSG00000179241	LDLRAD3	371.589	1.23108	0.497367	5.95589	0.0146682	0.8313
ENSG00000182230	FAM153B	19.3604	2.52538	1.00018	5.93373	0.0148538	0.8313
ENSG00000187123	LYPD6	32.7133	1.74844	0.70811	5.89659	0.0151702	0.8313
ENSG00000196126	HLA-DRB1	314.187	8.80584	2.64681	5.91988	0.014971	0.8313
ENSG00000212866	HSPA1B	125.472	-2.08186	0.824426	5.93145	0.014873	0.8313
ENSG00000221890	NPTXR	220.309	1.22443	0.49733	5.89919	0.0151479	0.8313
ENSG00000223573	TINCR	39.3192	1.68052	0.680605	5.91133	0.0150438	0.8313
ENSG00000234232	PDE4DIPP7	5.31982	3.9786	1.60522	5.90218	0.0151222	0.8313
ENSG00000259834	NA	11.5496	2.62502	1.045	5.94553	0.0147546	0.8313
ENSG00000269096	CT45A3	7.84481	4.4693	1.75811	5.92428	0.0149336	0.8313
ENSG00000285392	NA	6.8698	3.76585	1.51071	5.91448	0.0150169	0.8313
ENSG00000285547	NA	3.91436	-5.35139	2.12423	5.92571	0.0149215	0.8313
ENSG00000168993	CPLX1	134.669	1.31643	0.53409	5.8897	0.0152297	0.831478
ENSG00000180573	H2AC6	1385.24	-1.20918	0.491999	5.8759	0.0153495	0.831478
ENSG00000182348	ZNF804B	3.24742	5.1448	2.07006	5.88218	0.0152949	0.831478
ENSG00000187122	SLIT1	178.664	1.08519	0.442976	5.87879	0.0153244	0.831478
ENSG00000236279	CLEC2L	59.6506	1.58142	0.640226	5.88099	0.0153052	0.831478
ENSG00000040608	RTN4R	101.277	1.22611	0.502728	5.82957	0.0157589	0.831756
ENSG00000110076	NRXN2	189.068	1.62195	0.653908	5.85154	0.0155634	0.831756
ENSG00000122778	KIAA1549	44.9474	1.83445	0.739001	5.83698	0.0156927	0.831756
ENSG00000129991	TNNI3	6.43804	3.47877	1.43898	5.83601	0.0157014	0.831756
ENSG00000130226	DPP6	331.622	0.987888	0.40541	5.82753	0.0157772	0.831756
ENSG00000137486	ARRB1	366.354	-1.03266	0.423022	5.84699	0.0156037	0.831756
ENSG00000145242	EPHA5	71.7243	1.33833	0.545574	5.8704	0.0153976	0.831756
ENSG00000154118	JPH3	304.098	1.31373	0.534998	5.8378	0.0156855	0.831756
ENSG00000165655	ZNF503	28.6158	2.17998	0.874201	5.83191	0.015738	0.831756
ENSG00000176771	NCKAP5	295.261	-0.915706	0.375225	5.86234	0.0154683	0.831756
ENSG00000203710	CR1	37.5853	-1.46686	0.598361	5.83915	0.0156734	0.831756
ENSG00000270953	NA	18.0176	2.22547	0.894839	5.83431	0.0157166	0.831756
ENSG00000153993	SEMA3D	29.2532	1.54965	0.63567	5.80956	0.0159393	0.832864
ENSG00000232871	SEC1P	5.73338	-3.22001	1.31976	5.81787	0.0158642	0.832864
ENSG00000236653	LINC01923	3.02533	5.19044	2.10137	5.81124	0.0159241	0.832864
ENSG00000105784	RUNDC3B	234.214	1.03333	0.424898	5.80327	0.0159964	0.834002
ENSG00000275118	MBOAT7	185.232	0.99165	0.408542	5.79789	0.0160455	0.834717
ENSG00000171385	KCND3	130.377	1.26011	0.516313	5.79179	0.0161012	0.835777
ENSG00000155754	C2CD6	4.56617	-3.96549	1.67308	5.7721	0.0162826	0.843339
ENSG00000147804	SLC39A4	28.621	1.63419	0.671286	5.7575	0.0164184	0.846659
ENSG00000173267	SNCG	355.456	1.07205	0.442028	5.75909	0.0164036	0.846659
ENSG00000103257	SLC7A5	1232.57	1.58824	0.648455	5.71951	0.0167774	0.848599
ENSG00000137513	NARS2	189.091	-1.03353	0.428257	5.72261	0.0167478	0.848599
ENSG00000144857	BOC	61.4833	1.68423	0.686181	5.73309	0.0166482	0.848599
ENSG00000162105	SHANK2	76.1311	1.28288	0.526372	5.73096	0.0166684	0.848599
ENSG00000180385	EMC3-AS1	13.814	2.22707	0.909488	5.7259	0.0167164	0.848599
ENSG00000206172	HBA1	537.169	1.4946	0.611484	5.72712	0.0167048	0.848599
ENSG00000215375	MYL5	76.6443	1.30992	0.53991	5.7193	0.0167794	0.848599
ENSG00000229807	XIST	1149.54	9.8744	2.85338	5.73047	0.016673	0.848599
ENSG00000277429	SERF1B	193.432	-1.15797	0.476585	5.73956	0.0165869	0.848599
ENSG00000008853	RHOBTB2	263.2	1.10507	0.458308	5.68949	0.0170668	0.851514
ENSG00000121406	ZNF549	42.3061	1.34588	0.557937	5.67982	0.0171611	0.851514
ENSG00000131080	EDA2R	54.0259	-1.40512	0.583357	5.69611	0.0170026	0.851514
ENSG00000136848	DAB2IP	92.7783	1.35599	0.558231	5.70735	0.016894	0.851514
ENSG00000148604	RGR	129.954	1.86878	0.763588	5.68651	0.0170958	0.851514
ENSG00000150637	CD226	25.0133	2.6851	1.06853	5.68656	0.0170953	0.851514
ENSG00000166862	CACNG2	53.7712	1.40125	0.580054	5.67978	0.0171615	0.851514
ENSG00000196405	EVL	411.329	1.33354	0.549995	5.68113	0.0171483	0.851514
ENSG00000234665	LERFS	35.5576	2.54755	1.01552	5.70055	0.0169596	0.851514
ENSG00000091262	ABCC6	3.58557	4.87689	1.99575	5.67549	0.0172036	0.851811
ENSG00000183044	ABAT	570.833	0.847605	0.353843	5.66411	0.0173155	0.852607
ENSG00000188322	SBK1	77.7677	1.49193	0.61569	5.66621	0.0172948	0.852607
ENSG00000261227	NA	43.9956	1.87434	0.76467	5.66285	0.0173279	0.852607
ENSG00000111670	GNPTAB	472.189	1.09446	0.455026	5.65078	0.0174477	0.856712
ENSG00000135046	ANXA1	321.548	1.02353	0.426586	5.63932	0.017562	0.857949
ENSG00000162772	ATF3	247.41	-1.08451	0.452422	5.64047	0.0175505	0.857949
ENSG00000243197	TUSC7	9.16294	3.14247	1.28133	5.63734	0.0175818	0.857949
ENSG00000011332	DPF1	119.953	1.19738	0.504437	5.49938	0.0190232	0.859326
ENSG00000048740	CELF2	795.358	1.00588	0.42263	5.55703	0.0184067	0.859326
ENSG00000048991	R3HDM1	274.999	1.21671	0.51167	5.49551	0.0190654	0.859326
ENSG00000058404	CAMK2B	1182.95	1.1813	0.49232	5.60846	0.0178739	0.859326
ENSG00000089041	P2RX7	2505.91	-0.944185	0.395954	5.58929	0.0180706	0.859326
ENSG00000091136	LAMB1	25.3679	2.16375	0.877439	5.56073	0.0183677	0.859326
ENSG00000092068	SLC7A8	56.3913	1.46566	0.614158	5.53475	0.0186424	0.859326
ENSG00000095383	TBC1D2	197.897	-0.940644	0.397608	5.52013	0.0187989	0.859326
ENSG00000104814	MAP4K1	15.9334	-1.87978	0.78787	5.53632	0.0186257	0.859326
ENSG00000104951	IL4I1	22.0255	2.505	1.02102	5.57584	0.0182099	0.859326
ENSG00000123352	SPATS2	154.737	1.19604	0.502075	5.51301	0.0188756	0.859326
ENSG00000125931	CITED1	23.9752	2.03686	0.840723	5.57066	0.0182639	0.859326
ENSG00000129951	PLPPR3	42.9929	1.77714	0.742455	5.49581	0.0190621	0.859326
ENSG00000132535	DLG4	41.8639	1.59432	0.66569	5.52901	0.0187036	0.859326
ENSG00000133026	MYH10	266.375	0.998661	0.41931	5.56943	0.0182767	0.859326
ENSG00000136883	KIF12	10.8325	2.70905	1.12094	5.62157	0.0177408	0.859326
ENSG00000139767	SRRM4	128.029	1.41646	0.588797	5.57973	0.0181695	0.859326
ENSG00000140563	MCTP2	5.42165	3.88885	1.51088	5.57297	0.0182398	0.859326
ENSG00000145703	IQGAP2	29.4021	1.988	0.820185	5.51058	0.0189017	0.859326
ENSG00000149311	ATM	287.903	-0.880671	0.372377	5.51442	0.0188604	0.859326
ENSG00000154479	CCDC173	35.427	1.63873	0.682162	5.5398	0.0185887	0.859326
ENSG00000163239	TDRD10	8.67335	2.81776	1.16763	5.5629	0.018345	0.859326
ENSG00000164116	GUCY1A1	451.763	1.4765	0.614287	5.55359	0.0184428	0.859326
ENSG00000165983	PTER	64.6624	1.57891	0.657469	5.54349	0.0185495	0.859326
ENSG00000170160	CCDC144A	201.406	1.45547	0.608275	5.50524	0.0189595	0.859326
ENSG00000183662	TAFA1	33.4896	1.45696	0.608451	5.61381	0.0178195	0.859326
ENSG00000183908	LRRC55	5.1242	3.88336	1.62734	5.61741	0.0177829	0.859326
ENSG00000187134	AKR1C1	118.848	1.6257	0.67579	5.52413	0.0187559	0.859326
ENSG00000188536	HBA2	2800.19	1.3444	0.561379	5.53924	0.0185946	0.859326
ENSG00000240219	NA	9.6642	3.63106	1.4512	5.57695	0.0181984	0.859326
ENSG00000240393	NA	9.79031	3.72013	1.4965	5.50083	0.0190075	0.859326
ENSG00000253203	GUSBP3	12.6412	-2.10399	0.885456	5.49793	0.019039	0.859326
ENSG00000259370	NA	58.5626	5.78915	2.03989	5.50747	0.0189355	0.859326
ENSG00000260042	NA	8.14137	-2.93088	1.21402	5.54148	0.0185709	0.859326
ENSG00000271614	ATP2B1-AS1	140.506	1.23661	0.518004	5.54094	0.0185767	0.859326
ENSG00000273859	RASSF7	22.913	2.29378	0.944833	5.59466	0.0180153	0.859326
ENSG00000275581	SERF1A	191.662	-1.1283	0.474416	5.50599	0.0189514	0.859326
ENSG00000276023	DUSP14	77.9455	1.60917	0.669035	5.55287	0.0184504	0.859326
ENSG00000277086	MTMR10	4.49782	5.91114	2.36313	5.51522	0.0188517	0.859326
ENSG00000279897	BIRC6-AS2	16.8297	1.85547	1.5114	5.54577	0.0185254	0.859326
ENSG00000172575	RASGRP1	114.051	1.44166	0.605062	5.48885	0.0191381	0.860959
ENSG00000149926	TLCD3B	15.2808	2.07735	0.866543	5.47182	0.0193255	0.866092
ENSG00000233948	TRIM27	101.937	-1.31011	0.551018	5.47267	0.0193161	0.866092
ENSG00000161681	SHANK1	14.979	2.70571	1.09975	5.46647	0.0193848	0.866863
ENSG00000196876	SCN8A	125.195	1.19439	0.504749	5.46364	0.0194161	0.866863
ENSG00000204442	FAM155A	137.766	1.28786	0.542559	5.46029	0.0194534	0.866887
ENSG00000180884	ZNF792	27.2169	-1.88283	0.794199	5.44824	0.019588	0.871242
ENSG00000036448	MYOM2	18.6743	2.33222	0.981367	5.44097	0.0196697	0.873233
ENSG00000106211	HSPB1	1558.59	-1.06825	0.454305	5.40836	0.0200405	0.875054
ENSG00000131016	AKAP12	614.384	1.29338	0.546004	5.43338	0.0197554	0.875054
ENSG00000165495	PKNOX2	45.2521	1.25856	0.53547	5.42255	0.0198783	0.875054
ENSG00000175766	EIF4E1B	18.4659	2.4041	0.990546	5.41954	0.0199126	0.875054
ENSG00000205704	LINC00634	36.9112	1.88455	0.788275	5.40804	0.0200442	0.875054
ENSG00000224223	VSTM2A-OT1	9.67273	3.14875	1.29868	5.40814	0.0200431	0.875054
ENSG00000237218	HLA-H	3.7908	-5.25918	2.18488	5.42369	0.0198654	0.875054
ENSG00000249700	SRD5A3-AS1	66.0174	-1.19888	0.509447	5.4281	0.0198152	0.875054
ENSG00000285815	GET1-SH3BGR	97.0138	-1.53879	0.650568	5.41383	0.0199778	0.875054
ENSG00000104936	DMPK	172.729	-1.05487	0.449656	5.39724	0.0201686	0.875631
ENSG00000106683	LIMK1	126.102	1.25875	0.534601	5.39901	0.0201481	0.875631
ENSG00000251126	NA	10.3332	-2.41687	1.02707	5.39792	0.0201608	0.875631
ENSG00000072195	SPEG	63.9757	1.30774	0.557336	5.38645	0.0202938	0.877835
ENSG00000237599	TAP2	3.20373	5.26803	2.20672	5.38936	0.0202599	0.877835
ENSG00000148408	CACNA1B	46.4528	1.6058	0.680422	5.37188	0.020464	0.879777
ENSG00000154760	SLFN13	9.6548	2.81168	1.15939	5.37314	0.0204491	0.879777
ENSG00000159625	DRC7	3.9511	4.52856	1.92939	5.37187	0.0204641	0.879777
ENSG00000260941	LINC00622	9.56941	3.28624	1.34927	5.36986	0.0204876	0.879777
ENSG00000108819	PPP1R9B	110.872	1.46117	0.618637	5.36026	0.0206007	0.883025
ENSG00000188158	NHS	42.6182	1.8635	0.783265	5.35178	0.0207011	0.885698
ENSG00000206452	HLA-C	156.538	4.28636	1.62479	5.34867	0.020738	0.885698
ENSG00000099139	PCSK5	85.9476	1.34121	0.572184	5.3406	0.0208343	0.887338
ENSG00000141622	RNF165	52.746	1.31383	0.55977	5.33915	0.0208516	0.887338
ENSG00000164112	SMIM43	128.564	1.44895	0.617251	5.33072	0.0209527	0.88865
ENSG00000171056	SOX7	21.2494	-1.94735	0.825909	5.33031	0.0209577	0.88865
ENSG00000106236	NPTX2	416.73	-1.36421	0.581354	5.32597	0.02101	0.889033
ENSG00000138378	STAT4	51.453	1.65897	0.704493	5.32025	0.021079	0.889033
ENSG00000279122	NA	3.65984	5.37786	2.24266	5.3202	0.0210796	0.889033
ENSG00000100592	DAAM1	297.129	0.971416	0.418246	5.29251	0.0214174	0.889554
ENSG00000162782	TDRD5	4.46297	4.53581	1.87561	5.2914	0.021431	0.889554
ENSG00000198785	GRIN3A	17.1036	2.11886	0.906719	5.30446	0.0212708	0.889554
ENSG00000204789	ZNF204P	106.429	1.1489	0.494026	5.30492	0.0212652	0.889554
ENSG00000230885	MOG	229.192	1.73408	0.733828	5.29594	0.0213752	0.889554
ENSG00000235049	LINC00940	39.2311	-1.39758	0.601527	5.2999	0.0213266	0.889554
ENSG00000260342	NA	476.416	1.11353	0.477973	5.30212	0.0212995	0.889554
ENSG00000261553	NA	20.0359	-2.05972	0.866156	5.31462	0.0211472	0.889554
ENSG00000285233	LINC00940	39.2311	-1.39758	0.601527	5.2999	0.0213266	0.889554
ENSG00000060709	RIMBP2	84.4982	1.33168	0.571349	5.28631	0.0214937	0.890595
ENSG00000154162	CDH12	30.0949	1.95782	0.836371	5.27811	0.0215952	0.893233
ENSG00000167588	GPD1	505.493	1.06603	0.459553	5.26895	0.0217091	0.894087
ENSG00000230202	NA	44.3736	2.19767	0.921544	5.26127	0.0218052	0.894087
ENSG00000236494	NA	21.2843	1.86342	0.800591	5.26339	0.0217785	0.894087
ENSG00000256566	NA	2.72865	-4.80517	2.07831	5.26637	0.0217413	0.894087
ENSG00000256771	ZNF253	144.935	-1.00791	0.435264	5.26882	0.0217108	0.894087
ENSG00000151612	ZNF827	150.572	1.33902	0.574348	5.24514	0.0220082	0.895077
ENSG00000152128	TMEM163	75.1019	1.12282	0.485601	5.2443	0.0220188	0.895077
ENSG00000171680	PLEKHG5	36.6264	1.65385	0.709901	5.24981	0.0219492	0.895077
ENSG00000186907	RTN4RL2	46.223	1.55631	0.665563	5.24684	0.0219867	0.895077
ENSG00000233831	ZNF311	14.8978	2.1081	0.903448	5.25603	0.0218709	0.895077
ENSG00000054690	PLEKHH1	1928.76	-0.898622	0.389786	5.23406	0.0221488	0.897273
ENSG00000163545	NUAK2	96.1984	-1.09245	0.473913	5.23427	0.0221461	0.897273
ENSG00000072858	SIDT1	68.7519	1.50663	0.646745	5.22031	0.0223245	0.8993
ENSG00000128564	VGF	20.0839	1.84622	0.792936	5.21533	0.0223886	0.8993
ENSG00000129990	SYT5	222.302	1.05023	0.455427	5.22583	0.0222538	0.8993
ENSG00000156076	WIF1	28.5758	2.25089	0.958971	5.20938	0.0224654	0.8993
ENSG00000183248	PRR36	72.0963	1.36658	0.589342	5.20994	0.0224581	0.8993
ENSG00000248101	NA	3.34337	5.27069	2.23627	5.2104	0.0224521	0.8993
ENSG00000258484	SPESP1	44.8704	1.91	0.818896	5.21228	0.0224279	0.8993
ENSG00000277449	CEBPB-AS1	7.08376	3.21722	1.38479	5.20025	0.0225837	0.902507
ENSG00000162817	C1orf115	355.212	1.02538	0.446181	5.18724	0.0227533	0.904683
ENSG00000170091	NSG2	435.041	1.11779	0.485365	5.18434	0.0227914	0.904683
ENSG00000171450	CDK5R2	66.8999	1.33885	0.580813	5.1856	0.0227748	0.904683
ENSG00000206052	DOK6	290.644	1.4711	0.633177	5.19052	0.0227104	0.904683
ENSG00000198734	F5	12.1939	2.91667	1.2376	5.17721	0.022885	0.906876
ENSG00000139364	TMEM132B	287.042	0.98396	0.429055	5.16754	0.0230127	0.90737
ENSG00000169668	BCRP2	20.1493	2.15782	0.921802	5.17249	0.0229473	0.90737
ENSG00000196167	COLCA1	33.5866	2.25421	0.935475	5.16906	0.0229927	0.90737
ENSG00000110799	VWF	423.309	1.4601	0.630736	5.14818	0.0232708	0.913063
ENSG00000206492	GNL1	16.4888	-2.35105	1.01475	5.148	0.0232731	0.913063
ENSG00000280334	NA	45.8871	-1.50696	0.653979	5.15101	0.0232328	0.913063
ENSG00000125864	BFSP1	32.4544	1.44919	0.631437	5.13379	0.0234645	0.913734
ENSG00000155850	SLC26A2	207.154	1.88697	0.805653	5.13841	0.023402	0.913734
ENSG00000164164	OTUD4	218.961	-0.93347	0.408786	5.12644	0.023564	0.913734
ENSG00000172247	C1QTNF4	80.6918	1.35205	0.589442	5.12627	0.0235663	0.913734
ENSG00000241218	CSP2	13.7563	-2.12258	0.919906	5.12381	0.0235997	0.913734
ENSG00000254701	NA	3.41237	-5.13328	2.211	5.12413	0.0235953	0.913734
ENSG00000282230	ADAM9	4.76892	5.7708	2.39598	5.13213	0.0234868	0.913734
ENSG00000284838	C1QTNF4	80.6918	1.35205	0.589442	5.12627	0.0235663	0.913734
ENSG00000115194	SLC30A3	23.1897	1.57231	0.693983	5.11236	0.023756	0.915695
ENSG00000116329	OPRD1	26.5923	1.88223	0.796464	5.11656	0.0236985	0.915695
ENSG00000273847	NA	79.9344	-1.15144	0.502822	5.11158	0.0237667	0.915695
ENSG00000056972	TRAF3IP2	130.905	1.13338	0.496729	5.08678	0.024109	0.919879
ENSG00000113389	NPR3	2.33109	5.11866	2.22799	5.09523	0.0239918	0.919879
ENSG00000155966	AFF2	24.5864	2.09309	0.901119	5.0999	0.0239272	0.919879
ENSG00000162188	GNG3	1151.16	1.19085	0.520531	5.09519	0.0239923	0.919879
ENSG00000171109	MFN1	132.485	-1.12286	0.492345	5.08996	0.0240648	0.919879
ENSG00000172995	ARPP21	484.352	1.23701	0.540009	5.08907	0.0240771	0.919879
ENSG00000102385	DRP2	42.9196	1.51377	0.662587	5.07149	0.0243224	0.926527
ENSG00000077264	PAK3	500.235	1.23881	0.54313	5.05616	0.0245386	0.931438
ENSG00000153815	CMIP	82.1783	1.59169	0.692608	5.04841	0.0246485	0.931438
ENSG00000167654	ATCAY	470.318	0.834606	0.369086	5.05015	0.0246238	0.931438
ENSG00000273772	SMN2	233.569	-0.954064	0.420898	5.0551	0.0245536	0.931438
ENSG00000279322	NA	4.71361	5.74394	2.40499	5.05354	0.0245757	0.931438
ENSG00000069424	KCNAB2	290.003	1.05537	0.465665	5.03448	0.0248475	0.932806
ENSG00000122733	PHF24	300.523	1.35397	0.59366	5.03394	0.0248553	0.932806
ENSG00000132681	ATP1A4	4.96607	3.31181	1.45527	5.02739	0.0249495	0.932806
ENSG00000144791	LIMD1	55.6769	-1.41842	0.621538	5.02384	0.0250007	0.932806
ENSG00000168477	TNXB	15.6869	2.08003	0.897881	5.02445	0.0249919	0.932806
ENSG00000197815	NA	171.892	-1.08323	0.478658	5.02807	0.0249397	0.932806
ENSG00000223572	CKMT1A	161.937	1.17888	0.519991	5.02837	0.0249353	0.932806
ENSG00000100453	GZMB	13.3735	2.3588	1.02003	5.01136	0.0251815	0.933442
ENSG00000122591	FAM126A	280.532	-0.910295	0.403756	5.01262	0.0251632	0.933442
ENSG00000127528	KLF2	134	1.12681	0.497544	5.00362	0.0252944	0.933442
ENSG00000130270	ATP8B3	7.23717	3.75497	1.64184	5.01384	0.0251454	0.933442
ENSG00000151233	GXYLT1	74.6861	1.14257	0.505301	5.00573	0.0252636	0.933442
ENSG00000152818	UTRN	324.861	1.27149	0.559419	5.00564	0.0252649	0.933442
ENSG00000203668	CHML	51.9277	1.65735	0.720674	5.0039	0.0252903	0.933442
ENSG00000167281	RBFOX3	269.235	1.17097	0.51739	4.99672	0.0253953	0.93384
ENSG00000184058	TBX1	10.7655	2.9618	1.26217	4.99872	0.0253661	0.93384
ENSG00000227028	SLC8A1-AS1	20.3052	1.94432	0.850724	4.99473	0.0254247	0.93384
ENSG00000231738	TSPAN19	67.2912	-1.67235	0.729859	4.98543	0.0255617	0.93384
ENSG00000255398	HCAR3	3.39385	5.26916	2.28034	4.99024	0.0254907	0.93384
ENSG00000273217	NA	4.73679	-5.60233	2.37974	4.98902	0.0255087	0.93384
ENSG00000285373	LINC02478	3.38943	4.11669	1.86421	4.98406	0.0255819	0.93384
ENSG00000072071	ADGRL1	214.989	1.11145	0.492332	4.97688	0.0256882	0.936273
ENSG00000019169	MARCO	8.91294	2.56767	1.13606	4.96231	0.0259056	0.941292
ENSG00000146938	NLGN4X	145.292	0.886816	0.39537	4.9625	0.0259027	0.941292
ENSG00000125775	SDCBP2	152.029	1.06659	0.474191	4.95655	0.025992	0.942977
ENSG00000100599	RIN3	63.217	1.46538	0.648471	4.94279	0.0261997	0.946408
ENSG00000102445	RUBCNL	44.4982	1.68684	0.741984	4.94142	0.0262205	0.946408
ENSG00000171502	COL24A1	8.36962	3.35849	1.45778	4.93969	0.0262468	0.946408
ENSG00000183762	KREMEN1	110.341	1.15833	0.514747	4.94188	0.0262135	0.946408
ENSG00000273748	NA	34.1253	-1.68282	0.743562	4.92793	0.026426	0.951416
ENSG00000116852	KIF21B	99.2089	1.05035	0.468848	4.9157	0.0266137	0.953813
ENSG00000186642	PDE2A	726.583	1.02999	0.459874	4.91782	0.026581	0.953813
ENSG00000272379	NA	84.0466	1.18848	0.529521	4.91947	0.0265557	0.953813
ENSG00000146678	IGFBP1	4.7087	4.02232	1.8014	4.90367	0.0267997	0.959023
ENSG00000271894	NA	11.7175	2.97947	1.29168	4.89952	0.0268641	0.959875
ENSG00000119042	SATB2	126.901	0.973211	0.436651	4.89611	0.0269172	0.960319
ENSG00000132334	PTPRE	402.674	1.32645	0.588791	4.89348	0.0269583	0.960333
ENSG00000197497	ZNF665	71.1905	-1.19067	0.533117	4.88693	0.0270608	0.961086
ENSG00000251322	SHANK3	87.2405	1.71055	0.75318	4.8884	0.0270377	0.961086
ENSG00000203812	H2AC18	249.922	-0.945036	0.424591	4.88055	0.027161	0.963197
ENSG00000110427	KIAA1549L	172.595	1.01351	0.45532	4.87144	0.0273046	0.964437
ENSG00000114923	SLC4A3	150.048	1.28237	0.573866	4.85768	0.0275234	0.964437
ENSG00000136295	TTYH3	152.876	1.07683	0.48341	4.85989	0.027488	0.964437
ENSG00000140323	DISP2	100.778	1.27549	0.569954	4.85989	0.0274881	0.964437
ENSG00000144406	UNC80	98.3443	1.39196	0.621323	4.85006	0.0276452	0.964437
ENSG00000163431	LMOD1	117.306	1.10462	0.495112	4.86475	0.0274108	0.964437
ENSG00000172345	STARD5	26.6781	-1.53137	0.686782	4.8515	0.0276222	0.964437
ENSG00000230034	PSMB8	12.7581	2.71853	1.19129	4.85694	0.0275352	0.964437
ENSG00000231205	ZNF826P	64.2646	-1.08974	0.488698	4.86562	0.0273969	0.964437
ENSG00000235513	L3MBTL2-AS1	53.2309	-1.16943	0.526459	4.85148	0.0276224	0.964437
ENSG00000254779	EGLN1P1	3.36071	-5.08746	2.24809	4.87148	0.027304	0.964437
ENSG00000162722	TRIM58	10.3842	2.11403	0.948006	4.83899	0.0278231	0.969213
ENSG00000109944	JHY	21.3839	1.83241	0.82062	4.83242	0.0279294	0.970576
ENSG00000165272	AQP3	3.65937	4.59044	2.05137	4.82872	0.0279895	0.970576
ENSG00000224713	NA	4.27749	4.21442	2.5754	4.8239	0.0280677	0.970576
ENSG00000260988	NA	2.47334	4.82446	2.17726	4.82411	0.0280643	0.970576
ENSG00000261279	ULK4P1	7.98043	2.34724	1.06299	4.82501	0.0280496	0.970576
ENSG00000173442	EHBP1L1	93.4305	1.06131	0.478798	4.81793	0.0281651	0.971099
ENSG00000267629	NA	3.08223	5.15107	2.28493	4.81999	0.0281315	0.971099
ENSG00000060140	STYK1	14.2689	2.19383	0.99586	4.80083	0.028446	0.974318
ENSG00000091137	SLC26A4	10.7848	2.50994	1.10077	4.7997	0.0284647	0.974318
ENSG00000125430	HS3ST3B1	10.8278	2.19843	0.985957	4.8082	0.0283246	0.974318
ENSG00000164050	PLXNB1	1012.27	-0.791495	0.358971	4.80358	0.0284006	0.974318
ENSG00000186350	RXRA	240.363	0.943798	0.427091	4.80526	0.0283729	0.974318
ENSG00000054654	SYNE2	149.508	1.23515	0.556043	4.79312	0.0285736	0.975323
ENSG00000279811	NA	139.645	-1.18681	0.535632	4.79294	0.0285766	0.975323
ENSG00000005339	CREBBP	243.275	1.03202	0.469943	4.72133	0.0297906	0.976582
ENSG00000088002	SULT2B1	9.29404	3.2121	1.40887	4.76752	0.0290016	0.976582
ENSG00000103154	NECAB2	184.942	1.12295	0.508093	4.76568	0.0290325	0.976582
ENSG00000103811	CTSH	1016.46	1.27451	0.577556	4.72338	0.0297551	0.976582
ENSG00000112137	PHACTR1	426.643	0.828726	0.377441	4.76381	0.0290642	0.976582
ENSG00000131409	LRRC4B	24.3766	1.46023	0.663659	4.7383	0.0294981	0.976582
ENSG00000141337	ARSG	53.9311	1.15684	0.526199	4.74353	0.0294087	0.976582
ENSG00000151468	CCDC3	198.067	0.880847	0.40253	4.7235	0.0297532	0.976582
ENSG00000153201	RANBP2	416.169	-1.07138	0.486742	4.73365	0.0295781	0.976582
ENSG00000154227	CERS3	3.33616	4.53205	2.07832	4.7153	0.0298954	0.976582
ENSG00000157542	KCNJ6	173.384	1.07404	0.488014	4.75467	0.0292188	0.976582
ENSG00000163888	CAMK2N2	38.6498	1.47124	0.663509	4.74231	0.0294296	0.976582
ENSG00000169442	CD52	17.4612	1.90767	0.853975	4.77613	0.0288569	0.976582
ENSG00000170011	MYRIP	513.065	1.42159	0.640053	4.74926	0.0293108	0.976582
ENSG00000170122	FOXD4	3.693	4.37314	1.97288	4.75823	0.0291584	0.976582
ENSG00000170161	NA	143.301	1.25418	0.566503	4.75819	0.0291592	0.976582
ENSG00000173811	CCDC13-AS1	142.463	-1.0479	0.477344	4.7175	0.0298571	0.976582
ENSG00000183688	RFLNB	27.9736	2.18639	0.972527	4.74126	0.0294476	0.976582
ENSG00000185361	TNFAIP8L1	151.022	1.16104	0.526311	4.76806	0.0289924	0.976582
ENSG00000186960	LINC01551	44.0848	1.34412	0.611302	4.71748	0.0298574	0.976582
ENSG00000196101	HLA-DRB3	12.4089	-6.97857	2.8098	4.72803	0.0296748	0.976582
ENSG00000197457	STMN3	1083.93	0.887499	0.403108	4.77527	0.0288714	0.976582
ENSG00000198887	SMC5	284.202	0.992093	0.451635	4.73991	0.0294706	0.976582
ENSG00000221823	PPP3R1	75.9662	1.13815	0.516928	4.73486	0.0295572	0.976582
ENSG00000228594	FNDC10	107.032	1.13163	0.514457	4.74405	0.0293998	0.976582
ENSG00000230454	NA	33.8154	1.32824	0.605444	4.73176	0.0296106	0.976582
ENSG00000260001	TGFBR3L	38.6653	1.36803	0.619699	4.75511	0.0292115	0.976582
ENSG00000271121	NUDT4P2	2.53659	4.89036	2.21599	4.76809	0.028992	0.976582
ENSG00000274718	NA	4.16415	3.54076	1.62681	4.71586	0.0298856	0.976582
ENSG00000280650	KCNIP4-IT1	19.2707	2.9493	1.26819	4.77635	0.0288533	0.976582
ENSG00000285829	NA	2.54057	4.88756	2.21403	4.76849	0.0289853	0.976582
ENSG00000280061	NA	194.191	-1.11505	0.508958	4.71037	0.0299812	0.978033
ENSG00000005108	THSD7A	101.543	1.63535	0.735008	4.69646	0.0302248	0.978273
ENSG00000135218	CD36	3.07648	4.35146	1.99704	4.69576	0.0302371	0.978273
ENSG00000169432	SCN9A	54.9584	1.11797	0.510948	4.70304	0.0301093	0.978273
ENSG00000213058	NA	21.6897	7.0004	2.69672	4.69723	0.0302113	0.978273
ENSG00000235529	AGAP1-IT1	11.9212	-2.85211	1.25219	4.69997	0.0301632	0.978273
ENSG00000255571	MIR9-3HG	53.8403	1.24058	0.564565	4.70589	0.0300595	0.978273
ENSG00000102302	FGD1	55.1488	1.14669	0.523861	4.69249	0.0302948	0.978325
ENSG00000184702	SEPTIN5	1841.53	1.00295	0.458606	4.69097	0.0303215	0.978325
ENSG00000165238	WNK2	76.761	1.06026	0.486814	4.67966	0.0305217	0.98344
ENSG00000101654	RNMT	472.779	1.10011	0.502696	4.67445	0.0306144	0.985085
ENSG00000179456	ZBTB18	153.224	1.25649	0.573024	4.66456	0.0307913	0.989426
ENSG00000075340	ADD2	269.602	1.21548	0.556026	4.64867	0.0310777	0.992992
ENSG00000120451	SNX19	883.797	-0.957511	0.44026	4.65002	0.0310532	0.992992
ENSG00000183379	SYNDIG1L	25.0895	1.51021	0.689817	4.65336	0.0309929	0.992992
ENSG00000184408	KCND2	66.0955	1.0134	0.467104	4.64675	0.0311125	0.992992
ENSG00000273711	NA	17.3365	2.78562	1.24767	4.6503	0.0310481	0.992992
ENSG00000000003	TSPAN6	137.758	0.434031	0.475649	0.832189	0.36164	0.993093
ENSG00000000419	DPM1	320.561	-0.284994	0.400632	0.506174	0.4768	0.993093
ENSG00000000457	SCYL3	111.919	0.324102	0.497472	0.425031	0.514437	0.993093
ENSG00000000460	C1orf112	60.5598	-0.140631	0.501811	0.080069	0.777204	0.993093
ENSG00000000938	FGR	69.8237	-0.166471	0.675118	0.0610209	0.80489	0.993093
ENSG00000000971	CFH	164.562	-0.267277	0.520111	0.263388	0.607802	0.993093
ENSG00000001036	FUCA2	607.829	-0.506928	0.506216	0.998899	0.317577	0.993093
ENSG00000001084	GCLC	676.44	-0.77384	0.515578	2.22761	0.135563	0.993093
ENSG00000001167	NFYA	237.327	0.0423602	0.415902	0.0103737	0.918874	0.993093
ENSG00000001460	STPG1	357.73	-0.522786	0.455302	1.31275	0.251898	0.993093
ENSG00000001461	NIPAL3	2645.46	-0.164086	0.380918	0.185449	0.666732	0.993093
ENSG00000001497	LAS1L	608.186	0.230588	0.440646	0.273282	0.601139	0.993093
ENSG00000001561	ENPP4	1041.46	-0.492199	0.444701	1.22002	0.269357	0.993093
ENSG00000001617	SEMA3F	25.8908	-0.933399	1.20659	0.58187	0.44558	0.993093
ENSG00000001626	CFTR	11.7005	0.602158	0.934474	0.41914	0.517366	0.993093
ENSG00000001629	ANKIB1	577.663	0.0818245	0.350246	0.0545716	0.815291	0.993093
ENSG00000001630	CYP51A1	1110.43	-0.428931	0.535498	0.639552	0.423873	0.993093
ENSG00000001631	KRIT1	274.1	-0.125101	0.380104	0.108275	0.742116	0.993093
ENSG00000002016	RAD52	66.0367	-1.05023	0.516489	4.02626	0.0447972	0.993093
ENSG00000002330	BAD	1315.48	0.193621	0.340776	0.322549	0.57008	0.993093
ENSG00000002549	LAP3	904.95	-0.274161	0.384402	0.50813	0.47595	0.993093
ENSG00000002586	CD99	606.979	-0.300613	0.491045	0.374431	0.540599	0.993093
ENSG00000002587	HS3ST1	48.1577	0.509591	0.691187	0.535146	0.464451	0.993093
ENSG00000002745	WNT16	8.39066	0.18303	0.980292	0.0347666	0.852086	0.993093
ENSG00000002746	HECW1	66.0398	-0.0481909	0.473482	0.0106888	0.917656	0.993093
ENSG00000002822	MAD1L1	297.778	-0.419551	0.404338	1.07498	0.299824	0.993093
ENSG00000002834	LASP1	371.676	0.505489	0.356064	2.00583	0.156696	0.993093
ENSG00000002919	SNX11	406.65	-0.289041	0.355144	0.661832	0.415914	0.993093
ENSG00000002933	TMEM176A	286.682	-0.0579313	0.530594	0.0119172	0.913071	0.993093
ENSG00000003056	M6PR	915.797	-0.158203	0.416193	0.144552	0.703797	0.993093
ENSG00000003096	KLHL13	75.7716	0.253793	0.710907	0.128535	0.719955	0.993093
ENSG00000003137	CYP26B1	30.2913	-0.251812	0.685575	0.146341	0.702057	0.993093
ENSG00000003147	ICA1	142.44	0.72138	0.470645	2.32767	0.127092	0.993093
ENSG00000003249	DBNDD1	261.395	0.474794	0.416445	1.29488	0.25515	0.993093
ENSG00000003393	ALS2	156.139	-0.0225435	0.393478	0.00333288	0.953963	0.993093
ENSG00000003400	CASP10	54.8591	1.4507	0.804528	3.11957	0.0773572	0.993093
ENSG00000003402	CFLAR	560.282	-0.402671	0.421026	0.911341	0.339759	0.993093
ENSG00000003436	TFPI	56.9118	-0.401751	0.741838	0.291604	0.589194	0.993093
ENSG00000003509	NDUFAF7	108.519	-0.58188	0.454535	1.63473	0.201051	0.993093
ENSG00000003756	RBM5	887.271	-0.330736	0.37812	0.763794	0.382144	0.993093
ENSG00000003987	MTMR7	161.243	-0.543536	0.433541	1.57405	0.20962	0.993093
ENSG00000003989	SLC7A2	69.0039	0.0681288	0.613844	0.0126354	0.910501	0.993093
ENSG00000004059	ARF5	1252.23	0.413253	0.368206	1.25552	0.2625	0.993093
ENSG00000004139	SARM1	118.488	0.282045	0.423521	0.443005	0.505675	0.993093
ENSG00000004142	POLDIP2	1301.28	-0.125765	0.334919	0.140998	0.707291	0.993093
ENSG00000004399	PLXND1	170.981	-0.00403627	0.601173	0.00112082	0.973293	0.993093
ENSG00000004455	AK2	1310.8	-0.205757	0.339869	0.366221	0.545072	0.993093
ENSG00000004468	CD38	68.0964	-0.00245334	0.636328	0.000835096	0.976946	0.993093
ENSG00000004478	FKBP4	1775.04	-0.714865	0.545941	1.69776	0.192582	0.993093
ENSG00000004487	KDM1A	430.004	-0.153626	0.408016	0.141846	0.706453	0.993093
ENSG00000004534	RBM6	576.479	-0.148464	0.439802	0.11382	0.735836	0.993093
ENSG00000004660	CAMKK1	124.925	0.70833	0.532024	1.75945	0.184693	0.993093
ENSG00000004700	RECQL	254.545	-0.328648	0.437702	0.563713	0.452768	0.993093
ENSG00000004766	VPS50	203.333	-0.141766	0.451784	0.0988174	0.753253	0.993093
ENSG00000004776	HSPB6	164.078	-0.404382	0.714993	0.319813	0.57172	0.993093
ENSG00000004777	ARHGAP33	79.151	1.10982	0.605199	3.26357	0.0708348	0.993093
ENSG00000004779	NDUFAB1	1150.12	0.0464372	0.41402	0.0125884	0.910666	0.993093
ENSG00000004799	PDK4	2070.01	-0.855492	0.572405	2.20245	0.137792	0.993093
ENSG00000004809	SLC22A16	3.24242	0.212464	1.78188	0.0148659	0.902958	0.993093
ENSG00000004838	ZMYND10	15.2563	1.28004	0.821633	2.29082	0.130141	0.993093
ENSG00000004864	SLC25A13	367.397	-0.356213	0.420559	0.717171	0.397073	0.993093
ENSG00000004866	ST7	201.305	-0.0126924	0.520837	0.000776227	0.977773	0.993093
ENSG00000004897	CDC27	424.749	-0.0772494	0.351859	0.0481917	0.82624	0.993093
ENSG00000004939	SLC4A1	2.07606	0.200471	2.54479	0.147062	0.701359	0.993093
ENSG00000004961	HCCS	167.032	-0.358406	0.460806	0.605857	0.436352	0.993093
ENSG00000004975	DVL2	330.585	-0.384558	0.422236	0.828732	0.362639	0.993093
ENSG00000005007	UPF1	497.478	-0.233391	0.403262	0.334787	0.562854	0.993093
ENSG00000005020	SKAP2	343.417	0.170125	0.438049	0.15093	0.697648	0.993093
ENSG00000005022	SLC25A5	1406.77	-0.281278	0.423579	0.440461	0.5069	0.993093
ENSG00000005075	POLR2J	745.572	0.0229041	0.398574	0.00331146	0.954111	0.993093
ENSG00000005100	DHX33	62.1791	0.318505	0.526607	0.365314	0.54557	0.993093
ENSG00000005156	LIG3	232.296	-0.327736	0.446831	0.537549	0.46345	0.993093
ENSG00000005175	RPAP3	274.386	-0.112619	0.356092	0.100105	0.751704	0.993093
ENSG00000005189	REXO5	18.6158	0.572552	0.725669	0.622403	0.430156	0.993093
ENSG00000005194	CIAPIN1	455.042	-0.251342	0.410629	0.374778	0.540411	0.993093
ENSG00000005206	SPPL2B	184.432	-0.258502	0.404924	0.407134	0.523428	0.993093
ENSG00000005238	FAM214B	228.056	-0.0584441	0.371155	0.0248831	0.874659	0.993093
ENSG00000005243	COPZ2	152.036	-0.483782	0.399978	1.45917	0.227062	0.993093
ENSG00000005249	PRKAR2B	404.092	0.849128	0.435281	3.75674	0.0525949	0.993093
ENSG00000005302	MSL3	276.814	0.388582	0.419876	0.852425	0.355867	0.993093
ENSG00000005381	MPO	11.4181	-0.846325	0.95326	0.781994	0.376532	0.993093
ENSG00000005421	PON1	11.2318	1.57114	1.33215	1.35991	0.243553	0.993093
ENSG00000005436	GCFC2	158.619	-0.438276	0.387566	1.27605	0.258635	0.993093
ENSG00000005448	WDR54	195.834	0.0569091	0.442992	0.016592	0.897508	0.993093
ENSG00000005469	CROT	72.4972	0.256798	0.513968	0.250658	0.616612	0.993093
ENSG00000005471	ABCB4	3.22688	0.943794	1.8372	0.255787	0.61303	0.993093
ENSG00000005483	KMT2E	1786.84	-0.0448975	0.355789	0.0159223	0.899587	0.993093
ENSG00000005486	RHBDD2	2463.55	0.146273	0.376382	0.150999	0.697582	0.993093
ENSG00000005513	SOX8	2867.57	-0.35706	0.423621	0.708763	0.399855	0.993093
ENSG00000005700	IBTK	204.08	0.049448	0.414771	0.0142215	0.905074	0.993093
ENSG00000005801	ZNF195	196.953	-0.139083	0.40723	0.116916	0.732404	0.993093
ENSG00000005810	MYCBP2	575.617	0.769926	0.446005	2.94311	0.0862446	0.993093
ENSG00000005812	FBXL3	868.238	-0.453154	0.474479	0.909142	0.340342	0.993093
ENSG00000005844	ITGAL	24.8766	-0.0442431	0.700247	0.00405352	0.949235	0.993093
ENSG00000005882	PDK2	1003.93	0.0694762	0.403075	0.0297328	0.863098	0.993093
ENSG00000005884	ITGA3	29.3326	0.866548	0.696414	1.5207	0.217513	0.993093
ENSG00000005889	ZFX	228.298	0.609874	0.495326	1.50404	0.220051	0.993093
ENSG00000005893	LAMP2	9586.12	-0.562315	0.542694	1.06696	0.301634	0.993093
ENSG00000005961	ITGA2B	6.59981	-1.23949	1.3584	0.739304	0.389884	0.993093
ENSG00000005981	ASB4	72.0121	0.250592	0.682633	0.134514	0.713797	0.993093
ENSG00000006007	GDE1	1896.97	-0.153379	0.351064	0.190801	0.662251	0.993093
ENSG00000006015	REX1BD	845.427	0.124864	0.361562	0.119208	0.729895	0.993093
ENSG00000006025	OSBPL7	94.7732	-0.663989	0.509729	1.68666	0.194041	0.993093
ENSG00000006042	TMEM98	2817.98	0.0399159	0.543177	0.00540192	0.94141	0.993093
ENSG00000006047	YBX2	2.70141	1.15483	1.83378	0.382755	0.536133	0.993093
ENSG00000006062	MAP3K14	39.9594	0.364819	0.531951	0.470319	0.49284	0.993093
ENSG00000006071	ABCC8	100.188	0.606342	0.521099	1.33881	0.247243	0.993093
ENSG00000006116	CACNG3	310.941	0.913448	0.668425	1.83992	0.17496	0.993093
ENSG00000006118	TMEM132A	496.178	0.48736	0.375331	1.67755	0.195251	0.993093
ENSG00000006125	AP2B1	949.041	-0.159547	0.358434	0.198087	0.656269	0.993093
ENSG00000006128	TAC1	55.6034	0.746583	0.880816	0.715799	0.397525	0.993093
ENSG00000006194	ZNF263	360.128	-0.204676	0.379533	0.290879	0.589658	0.993093
ENSG00000006210	CX3CL1	287.148	0.783237	0.394507	3.90225	0.0482215	0.993093
ENSG00000006282	SPATA20	598.18	0.328117	0.470228	0.485981	0.485726	0.993093
ENSG00000006327	TNFRSF12A	51.7449	-0.488001	0.560067	0.754172	0.385159	0.993093
ENSG00000006377	DLX6	2.72911	-0.499596	1.9734	0.0643764	0.799708	0.993093
ENSG00000006432	MAP3K9	76.7818	0.867444	0.571046	2.28151	0.130924	0.993093
ENSG00000006451	RALA	1027.99	0.0794839	0.381686	0.0433574	0.835054	0.993093
ENSG00000006453	BAIAP2L1	16.5501	0.177139	0.923501	0.0383314	0.844779	0.993093
ENSG00000006459	KDM7A	87.1532	0.513591	0.457336	1.253	0.26298	0.993093
ENSG00000006468	ETV1	231.382	-0.0405247	0.428262	0.00904361	0.924237	0.993093
ENSG00000006530	AGK	239.92	-0.103784	0.429301	0.0590506	0.808003	0.993093
ENSG00000006534	ALDH3B1	67.3615	-0.288641	0.488259	0.350914	0.553596	0.993093
ENSG00000006555	TTC22	3.18071	1.33486	1.56215	0.744525	0.388215	0.993093
ENSG00000006576	PHTF2	159.636	0.187628	0.389698	0.231992	0.630051	0.993093
ENSG00000006606	CCL26	6.32303	-4.19962	1.99587	4.04315	0.0443511	0.993093
ENSG00000006607	FARP2	378.309	-0.0657163	0.446311	0.0216752	0.882954	0.993093
ENSG00000006611	USH1C	443.354	-0.237401	0.580375	0.167248	0.68257	0.993093
ENSG00000006625	GGCT	201.973	0.24659	0.389211	0.401687	0.526219	0.993093
ENSG00000006634	DBF4	31.6048	0.190504	0.776321	0.0612934	0.804463	0.993093
ENSG00000006638	TBXA2R	24.0261	-0.216374	0.71018	0.0949535	0.757972	0.993093
ENSG00000006652	IFRD1	650.999	-0.687735	0.451816	2.29883	0.129471	0.993093
ENSG00000006695	COX10	104.506	-0.217838	0.518528	0.176831	0.674111	0.993093
ENSG00000006704	GTF2IRD1	71.2973	-0.0262531	0.5546	0.00235738	0.961276	0.993093
ENSG00000006712	PAF1	871.235	-0.329904	0.336555	0.95921	0.327386	0.993093
ENSG00000006715	VPS41	739.699	0.0433301	0.453147	0.00914351	0.923821	0.993093
ENSG00000006740	ARHGAP44	158.904	0.749459	0.430202	3.00904	0.0828015	0.993093
ENSG00000006744	ELAC2	451.817	-0.423177	0.387817	1.18864	0.275604	0.993093
ENSG00000006747	SCIN	302.457	0.344358	1.34648	0.0652564	0.798373	0.993093
ENSG00000006756	ARSD	111.86	0.25122	0.50477	0.247128	0.619104	0.993093
ENSG00000006757	PNPLA4	148.179	-0.099474	0.424223	0.0550602	0.814481	0.993093
ENSG00000006831	ADIPOR2	285.064	-0.138279	0.499889	0.0764821	0.782123	0.993093
ENSG00000006837	CDKL3	83.6447	-0.736917	0.431468	2.89904	0.0886322	0.993093
ENSG00000007001	UPP2	19.6262	0.0207319	0.719901	0.00283469	0.957539	0.993093
ENSG00000007062	PROM1	47.932	0.534562	0.553696	0.929613	0.334963	0.993093
ENSG00000007080	CCDC124	942.427	-0.190148	0.349894	0.295097	0.586973	0.993093
ENSG00000007129	CEACAM21	7.48541	-0.659836	1.25258	0.275221	0.599851	0.993093
ENSG00000007168	PAFAH1B1	667.17	0.306721	0.452549	0.457847	0.498632	0.993093
ENSG00000007171	NOS2	16.0317	0.45339	0.864684	0.274276	0.600477	0.993093
ENSG00000007174	DNAH9	27.0706	0.102269	0.668875	0.0311397	0.859929	0.993093
ENSG00000007202	KIAA0100	434.778	0.0147446	0.400427	0.00159769	0.968116	0.993093
ENSG00000007237	GAS7	2059.17	-0.157352	0.355403	0.195901	0.65805	0.993093
ENSG00000007255	TRAPPC6A	386.661	-0.0946458	0.39456	0.0576352	0.810273	0.993093
ENSG00000007312	CD79B	9.16103	-0.621868	1.01071	0.372114	0.541854	0.993093
ENSG00000007341	ST7L	169.399	-0.242353	0.398785	0.37003	0.542988	0.993093
ENSG00000007350	TKTL1	5.13651	-0.0312454	1.29155	0.00635964	0.936438	0.993093
ENSG00000007372	PAX6	269.214	0.489552	0.567091	0.742934	0.388723	0.993093
ENSG00000007376	RPUSD1	182.264	0.127304	0.386055	0.108829	0.741482	0.993093
ENSG00000007384	RHBDF1	98.5458	0.14991	0.516467	0.0850942	0.770509	0.993093
ENSG00000007392	LUC7L	610.667	0.281988	0.334243	0.710504	0.399277	0.993093
ENSG00000007402	CACNA2D2	12.9615	0.714815	0.841422	0.717431	0.396988	0.993093
ENSG00000007516	BAIAP3	389.063	0.408283	0.562041	0.52654	0.468065	0.993093
ENSG00000007520	TSR3	1329.24	-0.024124	0.344561	0.00490309	0.944176	0.993093
ENSG00000007541	PIGQ	367.343	0.31696	0.416412	0.577195	0.447414	0.993093
ENSG00000007545	CRAMP1	97.1736	-0.150728	0.507015	0.0886144	0.765946	0.993093
ENSG00000007866	TEAD3	8.4783	1.18811	1.10326	1.14706	0.284165	0.993093
ENSG00000007923	DNAJC11	475.11	-0.126506	0.358101	0.124905	0.723775	0.993093
ENSG00000007933	FMO3	21.7574	-0.907163	0.779257	1.33895	0.247219	0.993093
ENSG00000007944	MYLIP	542.739	-0.396204	0.382878	1.068	0.301399	0.993093
ENSG00000008018	PSMB1	1680.85	-0.0139314	0.370765	0.00141597	0.969983	0.993093
ENSG00000008056	SYN1	695.102	1.15995	0.593618	3.72227	0.0536912	0.993093
ENSG00000008083	JARID2	129.387	0.180652	0.505658	0.127653	0.720878	0.993093
ENSG00000008086	CDKL5	263.652	0.272392	0.391126	0.484603	0.486345	0.993093
ENSG00000008118	CAMK1G	110.231	0.331236	0.682184	0.23602	0.627095	0.993093
ENSG00000008128	CDK11A	176.455	0.388897	0.517495	0.561628	0.453605	0.993093
ENSG00000008130	NADK	293.169	0.0291922	0.360412	0.00657417	0.935377	0.993093
ENSG00000008226	DLEC1	13.6935	1.08901	0.943296	1.26423	0.260851	0.993093
ENSG00000008256	CYTH3	187.019	0.607794	0.425498	2.02905	0.154317	0.993093
ENSG00000008277	ADAM22	160.641	0.455481	0.400549	1.28735	0.256537	0.993093
ENSG00000008282	SYPL1	1263.75	-0.451577	0.42169	1.14265	0.285092	0.993093
ENSG00000008283	CYB561	170.107	0.742271	0.618393	1.43021	0.23173	0.993093
ENSG00000008294	SPAG9	2584.86	-0.0954565	0.349667	0.0745026	0.78489	0.993093
ENSG00000008300	CELSR3	55.9497	0.842341	0.638674	1.71506	0.19033	0.993093
ENSG00000008311	AASS	138.089	-0.293261	0.518658	0.319873	0.571684	0.993093
ENSG00000008324	SS18L2	449.325	-0.29919	0.385539	0.601562	0.437983	0.993093
ENSG00000008382	MPND	83.8078	0.332653	0.492099	0.455245	0.499855	0.993093
ENSG00000008394	MGST1	971.362	0.239982	0.496538	0.233381	0.629028	0.993093
ENSG00000008405	CRY1	418.186	-0.631935	0.556304	1.28212	0.257506	0.993093
ENSG00000008441	NFIX	979.927	0.0253699	0.367089	0.00477835	0.94489	0.993093
ENSG00000008513	ST3GAL1	220.106	-0.0972092	0.39577	0.0603112	0.806005	0.993093
ENSG00000008516	MMP25	5.98926	0.431695	1.43126	0.0910636	0.762829	0.993093
ENSG00000008517	IL32	167.587	-0.793262	1.28548	0.375855	0.53983	0.993093
ENSG00000008710	PKD1	263.923	-0.491149	0.40273	1.48003	0.22377	0.993093
ENSG00000008838	MED24	455.355	-0.277055	0.363949	0.578127	0.447047	0.993093
ENSG00000008869	HEATR5B	140.545	0.0605866	0.430691	0.0198773	0.88788	0.993093
ENSG00000008952	SEC62	4433.67	0.33778	0.419482	0.646807	0.421257	0.993093
ENSG00000008988	RPS20	1785.1	0.309572	0.500573	0.381603	0.536747	0.993093
ENSG00000009307	CSDE1	3756.6	-0.279811	0.350272	0.637152	0.424744	0.993093
ENSG00000009335	UBE3C	215.81	-0.137388	0.445003	0.0952376	0.757621	0.993093
ENSG00000009413	REV3L	336.225	-0.0187755	0.381804	0.00242651	0.960712	0.993093
ENSG00000009694	TENM1	89.891	0.930727	0.620368	2.21368	0.136792	0.993093
ENSG00000009709	PAX7	2.51302	3.63749	2.07935	3.16599	0.0751868	0.993093
ENSG00000009724	MASP2	2.0476	-0.329216	2.41503	0.0184691	0.8919	0.993093
ENSG00000009780	FAM76A	125.681	0.197503	0.446501	0.195679	0.658231	0.993093
ENSG00000009790	TRAF3IP3	38.9713	0.491592	0.684311	0.518696	0.471399	0.993093
ENSG00000009830	POMT2	267.445	-0.481334	0.518913	0.856825	0.354629	0.993093
ENSG00000009844	VTA1	812.078	-0.123995	0.522612	0.0562936	0.812453	0.993093
ENSG00000009950	MLXIPL	28.6215	1.83583	0.868591	4.25509	0.0391329	0.993093
ENSG00000009954	BAZ1B	956.179	-0.0140335	0.379301	0.00138614	0.970301	0.993093
ENSG00000010017	RANBP9	203.85	-0.194296	0.41097	0.223161	0.636642	0.993093
ENSG00000010030	ETV7	11.969	0.0534512	0.97524	0.00694674	0.933576	0.993093
ENSG00000010072	SPRTN	153.511	-0.794075	0.397622	3.96514	0.0464517	0.993093
ENSG00000010165	EEF1AKNMT	223.695	-0.466701	0.546443	0.727888	0.393569	0.993093
ENSG00000010219	DYRK4	298.885	-0.12069	0.40067	0.0908714	0.763072	0.993093
ENSG00000010244	ZNF207	953.531	-0.264259	0.371359	0.505825	0.476952	0.993093
ENSG00000010256	UQCRC1	1889.28	-0.202372	0.426571	0.224954	0.635291	0.993093
ENSG00000010270	STARD3NL	978.394	-0.358403	0.400402	0.799563	0.371224	0.993093
ENSG00000010278	CD9	7923.02	-0.550492	0.457565	1.43887	0.230322	0.993093
ENSG00000010292	NCAPD2	294.485	-0.207041	0.448611	0.213532	0.644013	0.993093
ENSG00000010295	IFFO1	325.882	-0.173944	0.479512	0.131528	0.716853	0.993093
ENSG00000010310	GIPR	21.7333	-0.403579	0.729845	0.307307	0.579337	0.993093
ENSG00000010318	PHF7	111.074	-0.334148	0.504228	0.437861	0.508157	0.993093
ENSG00000010319	SEMA3G	34.9337	0.470292	0.811023	0.333332	0.563703	0.993093
ENSG00000010322	NISCH	621.072	-0.0897498	0.388875	0.0532859	0.817441	0.993093
ENSG00000010327	STAB1	60.6048	0.811399	0.718016	1.26027	0.261601	0.993093
ENSG00000010361	FUZ	280.175	-0.283073	0.421499	0.450978	0.501871	0.993093
ENSG00000010379	SLC6A13	31.7805	0.487701	0.703961	0.481248	0.487858	0.993093
ENSG00000010404	IDS	3571.97	0.411935	0.373454	1.21256	0.270826	0.993093
ENSG00000010539	ZNF200	103.596	-0.270921	0.444888	0.371769	0.542042	0.993093
ENSG00000010626	LRRC23	234.706	-0.427801	0.373218	1.3111	0.252196	0.993093
ENSG00000010671	BTK	34.9989	0.759525	0.803813	0.889018	0.345744	0.993093
ENSG00000010704	HFE	25.8542	0.264257	0.849079	0.0966721	0.75586	0.993093
ENSG00000010803	SCMH1	140.871	1.09435	0.516071	4.4073	0.0357855	0.993093
ENSG00000010810	FYN	2352.39	-0.21635	0.374203	0.333993	0.563317	0.993093
ENSG00000010818	HIVEP2	203.257	0.533045	0.437241	1.47817	0.224061	0.993093
ENSG00000011007	ELOA	456.836	0.110138	0.367603	0.0897354	0.764514	0.993093
ENSG00000011009	LYPLA2	230.622	0.439678	0.401042	1.19809	0.273703	0.993093
ENSG00000011021	CLCN6	369.249	-0.147671	0.369397	0.159872	0.689274	0.993093
ENSG00000011028	MRC2	36.0377	-0.473082	0.567808	0.697624	0.403583	0.993093
ENSG00000011052	NME1-NME2	208.17	0.676049	0.598533	1.26714	0.260305	0.993093
ENSG00000011105	TSPAN9	12.5991	0.308208	0.888329	0.120051	0.728979	0.993093
ENSG00000011114	BTBD7	105.163	-0.452238	0.580469	0.601887	0.437859	0.993093
ENSG00000011132	APBA3	191.89	-0.497543	0.462121	1.15786	0.281911	0.993093
ENSG00000011143	MKS1	145.963	-0.188138	0.411614	0.209333	0.64729	0.993093
ENSG00000011198	ABHD5	225.43	-0.198975	0.41141	0.233805	0.628717	0.993093
ENSG00000011201	ANOS1	82.0735	-0.0693251	0.56606	0.0150822	0.902258	0.993093
ENSG00000011243	AKAP8L	941.2	-0.1063	0.344501	0.0951988	0.757669	0.993093
ENSG00000011258	MBTD1	100.467	-0.391996	0.551814	0.500796	0.479151	0.993093
ENSG00000011260	UTP18	358.378	-0.288489	0.40838	0.49907	0.479909	0.993093
ENSG00000011275	RNF216	491.01	0.0808081	0.377996	0.0457304	0.830667	0.993093
ENSG00000011295	TTC19	497.157	0.12517	0.445571	0.0790828	0.778544	0.993093
ENSG00000011304	PTBP1	311.947	-0.103197	0.386727	0.0711812	0.789625	0.993093
ENSG00000011376	LARS2	195.376	0.281367	0.402175	0.48888	0.484427	0.993093
ENSG00000011405	PIK3C2A	226.389	-0.406873	0.416517	0.950468	0.3296	0.993093
ENSG00000011422	PLAUR	131.976	0.462395	0.594189	0.601704	0.437929	0.993093
ENSG00000011426	ANLN	5709.91	-0.380986	0.422062	0.812578	0.367359	0.993093
ENSG00000011451	WIZ	117.393	0.979114	0.546995	3.143	0.0762535	0.993093
ENSG00000011454	RABGAP1	806.235	-0.149437	0.352398	0.179752	0.671587	0.993093
ENSG00000011465	DCN	535.744	-0.306969	0.48661	0.397313	0.52848	0.993093
ENSG00000011478	QPCTL	14.1774	0.818424	0.910682	0.801401	0.370675	0.993093
ENSG00000011485	PPP5C	414.322	-0.162799	0.392394	0.172315	0.678063	0.993093
ENSG00000011523	CEP68	564.343	0.0297404	0.342985	0.00754046	0.930802	0.993093
ENSG00000011566	MAP4K3	202.878	0.289786	0.394409	0.538372	0.463108	0.993093
ENSG00000011600	TYROBP	375.065	0.367864	0.629576	0.340558	0.559507	0.993093
ENSG00000011638	TMEM159	35.2893	0.440233	0.797771	0.303551	0.581665	0.993093
ENSG00000011677	GABRA3	118.736	0.766156	0.590934	1.66708	0.19665	0.993093
ENSG00000012061	ERCC1	659.08	0.0513834	0.338035	0.0231045	0.879186	0.993093
ENSG00000012124	CD22	369.16	-0.690131	0.569471	1.45595	0.227576	0.993093
ENSG00000012171	SEMA3B	4588.09	-0.645664	0.408492	2.4781	0.115441	0.993093
ENSG00000012174	MBTPS2	198.241	-0.273888	0.536624	0.261093	0.60937	0.993093
ENSG00000012211	PRICKLE3	16.4052	0.0862036	0.795691	0.0163438	0.898273	0.993093
ENSG00000012232	EXTL3	224.845	0.326247	0.366316	0.791722	0.37358	0.993093
ENSG00000012660	ELOVL5	1501.28	-0.599163	0.467213	1.63377	0.201182	0.993093
ENSG00000012779	ALOX5	12.4461	-0.056307	0.973361	0.0035517	0.952477	0.993093
ENSG00000012817	KDM5D	229.916	-2.21087	2.72827	0.60143	0.438033	0.993093
ENSG00000012822	CALCOCO1	1298.54	-0.311435	0.377148	0.680874	0.409286	0.993093
ENSG00000012963	UBR7	288.569	-0.188632	0.413427	0.208411	0.648015	0.993093
ENSG00000012983	MAP4K5	799.157	-0.218506	0.328143	0.443025	0.505666	0.993093
ENSG00000013016	EHD3	495.524	0.227205	0.385348	0.347711	0.555412	0.993093
ENSG00000013275	PSMC4	487.154	-0.280555	0.396777	0.499873	0.479556	0.993093
ENSG00000013288	MAN2B2	212.519	-0.294168	0.436754	0.453886	0.500495	0.993093
ENSG00000013293	SLC7A14	179.471	-0.236882	0.521086	0.207455	0.648769	0.993093
ENSG00000013297	CLDN11	2049.86	-0.383672	0.354792	1.1662	0.280183	0.993093
ENSG00000013306	SLC25A39	1013.31	-0.288798	0.347791	0.688356	0.406724	0.993093
ENSG00000013364	MVP	867.101	-0.809941	0.440856	3.33172	0.0679559	0.993093
ENSG00000013374	NUB1	408.91	-0.146385	0.351857	0.173119	0.677355	0.993093
ENSG00000013375	PGM3	414.136	-0.373956	0.464209	0.647421	0.421036	0.993093
ENSG00000013392	RWDD2A	159.465	0.378624	0.479478	0.623426	0.429777	0.993093
ENSG00000013441	CLK1	1075.12	0.047519	0.366292	0.0168476	0.896726	0.993093
ENSG00000013503	POLR3B	87.1522	0.0802228	0.504197	0.0261138	0.871623	0.993093
ENSG00000013523	ANGEL1	445.055	-0.257045	0.425224	0.365317	0.545568	0.993093
ENSG00000013561	RNF14	1094.33	-0.0788704	0.336874	0.0548098	0.814896	0.993093
ENSG00000013563	DNASE1L1	73.5031	0.346777	0.460244	0.566913	0.451488	0.993093
ENSG00000013573	DDX11	29.9996	-0.549771	0.613258	0.797703	0.371781	0.993093
ENSG00000013583	HEBP1	596.517	-0.489915	0.366661	1.77828	0.18236	0.993093
ENSG00000013588	GPRC5A	6.00453	2.1491	1.47514	2.09884	0.147411	0.993093
ENSG00000013619	MAMLD1	73.1983	0.903929	0.555606	2.62165	0.105415	0.993093
ENSG00000013725	CD6	6.60505	1.52186	1.1488	1.69918	0.192395	0.993093
ENSG00000013810	TACC3	18.324	0.446151	0.815356	0.297402	0.585516	0.993093
ENSG00000014123	UFL1	653.756	-0.334568	0.38285	0.762752	0.382469	0.993093
ENSG00000014138	POLA2	98.3557	-0.837804	0.495545	2.82441	0.0928411	0.993093
ENSG00000014164	ZC3H3	118.139	-0.122837	0.455887	0.0729172	0.787136	0.993093
ENSG00000014216	CAPN1	322.236	0.454967	0.436499	1.08323	0.297976	0.993093
ENSG00000014257	ACP3	3.39332	-1.34124	2.10163	0.408218	0.522875	0.993093
ENSG00000014641	MDH1	3799.26	0.0796623	0.496515	0.0257443	0.872526	0.993093
ENSG00000014824	SLC30A9	1040.92	-0.056391	0.40653	0.0192648	0.88961	0.993093
ENSG00000014914	MTMR11	76.7672	-0.311901	0.490664	0.40519	0.524421	0.993093
ENSG00000014919	COX15	265.312	-0.351157	0.372574	0.887451	0.346169	0.993093
ENSG00000015133	CCDC88C	24.8056	-0.733969	0.951112	0.590195	0.442344	0.993093
ENSG00000015153	YAF2	194.531	0.526214	0.479601	1.19455	0.274414	0.993093
ENSG00000015171	ZMYND11	1263.38	-0.102485	0.367513	0.0777482	0.780373	0.993093
ENSG00000015285	WAS	10.4315	1.28937	1.13149	1.29327	0.255446	0.993093
ENSG00000015413	DPEP1	3.44358	3.4958	2.29219	1.25838	0.261959	0.993093
ENSG00000015475	BID	473.514	0.321728	0.387094	0.689906	0.406197	0.993093
ENSG00000015479	MATR3	4203.43	-0.2493	0.371383	0.450085	0.502294	0.993093
ENSG00000015532	XYLT2	86.4095	-0.302571	0.435586	0.481618	0.48769	0.993093
ENSG00000015568	RGPD5	202.1	-0.0554009	0.50434	0.0124508	0.911154	0.993093
ENSG00000015592	STMN4	5981.84	-0.643056	0.36682	3.04822	0.0808258	0.993093
ENSG00000015676	NUDCD3	1278.1	-0.17015	0.398128	0.182584	0.669162	0.993093
ENSG00000016391	CHDH	498.617	-0.0517797	0.539215	0.00922056	0.923502	0.993093
ENSG00000016402	IL20RA	22.0253	-0.143601	0.760499	0.0389305	0.843586	0.993093
ENSG00000016490	CLCA1	1.54806	4.15401	2.59054	2.76527	0.0963301	0.993093
ENSG00000016602	CLCA4	249.07	0.337597	0.493102	0.467728	0.494034	0.993093
ENSG00000016864	GLT8D1	581.34	-0.230104	0.437644	0.276425	0.599054	0.993093
ENSG00000017260	ATP2C1	668.375	-0.0423853	0.380369	0.0124247	0.911247	0.993093
ENSG00000017427	IGF1	26.5429	1.11692	0.785149	1.97649	0.159761	0.993093
ENSG00000017483	SLC38A5	189.994	0.15628	0.675309	0.0536449	0.816838	0.993093
ENSG00000017797	RALBP1	991.634	0.380008	0.425542	0.794582	0.372718	0.993093
ENSG00000018189	RUFY3	3050.32	-0.338763	0.368126	0.844994	0.357972	0.993093
ENSG00000018236	CNTN1	1134.87	0.561343	0.592305	0.892885	0.344697	0.993093
ENSG00000018280	SLC11A1	341.32	0.77785	1.30057	0.353321	0.552239	0.993093
ENSG00000018408	WWTR1	304.399	0.748552	0.526499	1.99743	0.157566	0.993093
ENSG00000018510	AGPS	304.27	-0.568632	0.41646	1.85516	0.173184	0.993093
ENSG00000018610	STEEP1	124.788	0.149778	0.482728	0.0966774	0.755854	0.993093
ENSG00000018625	ATP1A2	2254.59	0.0503745	0.437791	0.0132421	0.908386	0.993093
ENSG00000018699	TTC27	115.212	-0.19537	0.413176	0.22431	0.635775	0.993093
ENSG00000018869	ZNF582	79.0001	-0.13012	0.491588	0.0703223	0.790868	0.993093
ENSG00000019102	VSIG2	3.17689	0.203083	1.55191	0.0197236	0.888312	0.993093
ENSG00000019144	PHLDB1	3230.62	-0.255969	0.411648	0.386102	0.534355	0.993093
ENSG00000019485	PRDM11	51.337	-0.285828	0.549879	0.2699	0.603399	0.993093
ENSG00000019549	SNAI2	19.0669	-0.413849	0.827974	0.249269	0.617591	0.993093
ENSG00000019582	CD74	6123.15	0.602315	0.578488	1.07631	0.299525	0.993093
ENSG00000019991	HGF	22.9392	0.562793	0.822606	0.4614	0.496971	0.993093
ENSG00000019995	ZRANB1	368.361	-0.122695	0.357431	0.117873	0.731352	0.993093
ENSG00000020129	NCDN	1132.64	0.238734	0.379069	0.396305	0.529004	0.993093
ENSG00000020181	ADGRA2	18.1323	-0.0213244	0.707455	0.00226019	0.962082	0.993093
ENSG00000020256	ZFP64	96.8971	-0.1852	0.51091	0.132519	0.715835	0.993093
ENSG00000020426	MNAT1	298.432	0.182774	0.376279	0.235646	0.627369	0.993093
ENSG00000020577	SAMD4A	179.639	0.699745	0.633238	1.20738	0.271852	0.993093
ENSG00000020633	RUNX3	19.4324	0.561194	0.961552	0.338751	0.560551	0.993093
ENSG00000020922	MRE11	125.811	-0.110695	0.421611	0.0688926	0.792956	0.993093
ENSG00000021300	PLEKHB1	34978.2	-0.40863	0.457353	0.795618	0.372407	0.993093
ENSG00000021355	SERPINB1	460.055	-0.576783	0.416331	1.90841	0.16714	0.993093
ENSG00000021488	SLC7A9	2.43774	-0.086899	1.84976	0.00223436	0.962299	0.993093
ENSG00000021574	SPAST	341.618	-0.124284	0.403612	0.0948048	0.758155	0.993093
ENSG00000021645	NRXN3	403.113	-0.438225	0.383714	1.29912	0.254373	0.993093
ENSG00000021762	OSBPL5	115.566	-0.797323	0.451508	3.09327	0.0786165	0.993093
ENSG00000021826	CPS1	95.3301	0.371605	0.424496	0.764335	0.381975	0.993093
ENSG00000022267	FHL1	809.257	0.669739	0.432603	2.37721	0.123117	0.993093
ENSG00000022277	RTF2	2474.13	-0.525111	0.404097	1.67987	0.194941	0.993093
ENSG00000022355	GABRA1	481.001	0.661718	0.765929	0.739929	0.389684	0.993093
ENSG00000022567	SLC45A4	45.5172	0.693789	0.7095	0.930415	0.334755	0.993093
ENSG00000022840	RNF10	2161.04	-0.122916	0.350704	0.122814	0.726002	0.993093
ENSG00000022976	ZNF839	105.596	-0.113371	0.420779	0.0725371	0.787678	0.993093
ENSG00000023041	ZDHHC6	364.675	-0.240834	0.438224	0.3021	0.582569	0.993093
ENSG00000023171	GRAMD1B	113.683	0.669325	0.459908	2.09839	0.147454	0.993093
ENSG00000023191	RNH1	1616.77	-0.425475	0.447559	0.900899	0.342541	0.993093
ENSG00000023287	RB1CC1	1802.24	0.932661	0.469809	3.87383	0.0490445	0.993093
ENSG00000023318	ERP44	537.119	-0.216209	0.362108	0.356297	0.55057	0.993093
ENSG00000023330	ALAS1	547.643	-0.280266	0.45067	0.386629	0.534077	0.993093
ENSG00000023516	AKAP11	458.902	0.0753955	0.371804	0.0411427	0.839263	0.993093
ENSG00000023572	GLRX2	385.555	-0.117448	0.382478	0.094272	0.758815	0.993093
ENSG00000023608	SNAPC1	142.305	-0.27397	0.413617	0.438575	0.507811	0.993093
ENSG00000023697	DERA	513.667	-0.319289	0.445953	0.512137	0.474215	0.993093
ENSG00000023734	STRAP	1192.36	0.17051	0.335551	0.258049	0.611464	0.993093
ENSG00000023839	ABCC2	5.22382	1.16729	1.51898	0.591474	0.44185	0.993093
ENSG00000023892	DEF6	59.0676	0.518504	0.569515	0.827063	0.363123	0.993093
ENSG00000023902	PLEKHO1	283.118	1.11523	0.51703	4.54581	0.0329994	0.993093
ENSG00000023909	GCLM	245.986	0.315108	0.513431	0.375544	0.539998	0.993093
ENSG00000024048	UBR2	214.691	0.0254654	0.3903	0.0042599	0.947961	0.993093
ENSG00000024422	EHD2	268.874	-0.274161	0.424563	0.416425	0.518726	0.993093
ENSG00000024862	CCDC28A	374.098	-0.238556	0.504377	0.223805	0.636156	0.993093
ENSG00000025039	RRAGD	323.173	-0.4422	0.36632	1.45168	0.228259	0.993093
ENSG00000025156	HSF2	332.3	-0.449991	0.444519	1.02249	0.31193	0.993093
ENSG00000025293	PHF20	809.213	-0.124699	0.327174	0.145227	0.703139	0.993093
ENSG00000025423	HSD17B6	196.069	-0.36139	0.458147	0.621726	0.430407	0.993093
ENSG00000025434	NR1H3	157.789	-0.403767	0.406394	0.98676	0.320536	0.993093
ENSG00000025708	TYMP	440.224	0.680602	0.682292	0.985525	0.320838	0.993093
ENSG00000025770	NCAPH2	448.774	-0.0695009	0.364826	0.036369	0.848755	0.993093
ENSG00000025772	TOMM34	366.835	-0.13626	0.384251	0.125865	0.722758	0.993093
ENSG00000025796	SEC63	740.429	0.0577279	0.376363	0.0235247	0.8781	0.993093
ENSG00000025800	KPNA6	590.102	-0.0755054	0.348278	0.0469993	0.82837	0.993093
ENSG00000026025	VIM	1619.02	0.671154	0.443571	2.26922	0.131966	0.993093
ENSG00000026036	RTEL1-TNFRSF6B	30.1458	-0.0966939	0.72256	0.0198242	0.888029	0.993093
ENSG00000026103	FAS	59.1489	0.078357	0.556072	0.0199455	0.88769	0.993093
ENSG00000026297	RNASET2	813.091	0.393604	0.60737	0.418831	0.517521	0.993093
ENSG00000026508	CD44	442.144	-0.893008	0.539799	2.69924	0.100396	0.993093
ENSG00000026559	KCNG1	46.7682	1.23422	0.853767	2.04537	0.15267	0.993093
ENSG00000026652	AGPAT4	675.889	-0.441776	0.50236	0.770476	0.38007	0.993093
ENSG00000026751	SLAMF7	1.42101	2.07475	2.30691	0.784352	0.375813	0.993093
ENSG00000026950	BTN3A1	139.296	-0.357903	0.427909	0.699563	0.402931	0.993093
ENSG00000027001	MIPEP	105.058	-0.565925	0.625123	0.818921	0.365496	0.993093
ENSG00000027075	PRKCH	150.396	0.484566	0.54581	0.782153	0.376484	0.993093
ENSG00000027697	IFNGR1	1341.45	-0.107849	0.347934	0.0960995	0.756562	0.993093
ENSG00000027847	B4GALT7	210.862	0.456503	0.383106	1.41334	0.234503	0.993093
ENSG00000027869	SH2D2A	6.68346	0.306986	1.17337	0.0718509	0.788661	0.993093
ENSG00000028116	VRK2	503.976	-0.437887	0.401279	1.18582	0.276175	0.993093
ENSG00000028137	TNFRSF1B	338.139	1.08672	0.592723	3.28599	0.0698736	0.993093
ENSG00000028203	VEZT	520.475	-0.131627	0.361416	0.132525	0.715828	0.993093
ENSG00000028277	POU2F2	44.0525	1.30948	0.758573	2.89753	0.0887156	0.993093
ENSG00000028310	BRD9	427.906	-0.152652	0.34748	0.192861	0.660546	0.993093
ENSG00000028528	SNX1	1667.71	-0.387903	0.453983	0.728004	0.393531	0.993093
ENSG00000028839	TBPL1	339.348	-0.130715	0.404583	0.104546	0.746441	0.993093
ENSG00000029153	ARNTL2	28.1299	0.486985	0.638853	0.5765	0.447687	0.993093
ENSG00000029363	BCLAF1	893.183	-0.243895	0.362663	0.451887	0.50144	0.993093
ENSG00000029364	SLC39A9	430.919	-0.239602	0.386258	0.385016	0.534931	0.993093
ENSG00000029534	ANK1	20.1368	1.14631	0.768517	2.17314	0.140439	0.993093
ENSG00000029639	TFB1M	111.229	0.00224689	0.472184	0.000850399	0.976736	0.993093
ENSG00000029725	RABEP1	1571.25	-0.400448	0.407121	0.964243	0.32612	0.993093
ENSG00000029993	HMGB3	125.929	0.644836	0.688954	0.868181	0.351459	0.993093
ENSG00000030066	NUP160	224.925	-0.1528	0.458577	0.110904	0.739117	0.993093
ENSG00000030110	BAK1	221.796	-0.0654	0.367956	0.031593	0.858924	0.993093
ENSG00000030304	MUSK	7.9457	0.620914	1.13411	0.423606	0.515143	0.993093
ENSG00000030419	IKZF2	63.7787	0.423908	0.639206	0.437323	0.508417	0.993093
ENSG00000030582	GRN	743.734	-0.10026	0.373834	0.071995	0.788454	0.993093
ENSG00000031003	FAM13B	221.563	-0.156549	0.37094	0.177992	0.673105	0.993093
ENSG00000031081	ARHGAP31	95.2494	0.672989	0.52517	1.63029	0.201663	0.993093
ENSG00000031691	CENPQ	203.523	-0.321066	0.440356	0.532278	0.465651	0.993093
ENSG00000031698	SARS1	2307.45	-0.167582	0.371979	0.202902	0.652388	0.993093
ENSG00000031823	RANBP3	113.039	-0.436345	0.419558	1.07751	0.299254	0.993093
ENSG00000032219	ARID4A	580.799	0.236968	0.397668	0.354499	0.551577	0.993093
ENSG00000032389	EIPR1	311.173	-0.0741554	0.480706	0.0239174	0.877095	0.993093
ENSG00000032444	PNPLA6	184.664	-0.156524	0.417711	0.140561	0.707724	0.993093
ENSG00000032742	IFT88	294.709	0.0534955	0.378964	0.0199264	0.887743	0.993093
ENSG00000033011	ALG1	182.366	-0.0761794	0.473701	0.026172	0.871481	0.993093
ENSG00000033030	ZCCHC8	121.189	0.292594	0.463483	0.397617	0.528322	0.993093
ENSG00000033050	ABCF2	518.606	-0.414716	0.383174	1.16879	0.279651	0.993093
ENSG00000033100	CHPF2	82.7302	0.2508	0.486163	0.266616	0.605611	0.993093
ENSG00000033122	LRRC7	236.439	0.455427	0.428151	1.12645	0.288534	0.993093
ENSG00000033170	FUT8	1109.97	-0.249512	0.448374	0.309395	0.578052	0.993093
ENSG00000033178	UBA6	327.994	0.172715	0.39853	0.18791	0.664661	0.993093
ENSG00000033327	GAB2	844.737	0.0729936	0.479286	0.023191	0.878962	0.993093
ENSG00000033627	ATP6V0A1	1451.04	0.0191777	0.330546	0.00336654	0.953731	0.993093
ENSG00000033800	PIAS1	735.706	0.0220379	0.408422	0.00292407	0.956876	0.993093
ENSG00000034053	APBA2	551.973	-0.537677	0.519363	1.06554	0.301954	0.993093
ENSG00000034152	MAP2K3	185.185	0.404467	0.431267	0.875903	0.349326	0.993093
ENSG00000034239	EFCAB1	12.4887	0.551002	1.06214	0.266555	0.605652	0.993093
ENSG00000034510	TMSB10	6846.88	0.697552	0.459051	2.28682	0.130477	0.993093
ENSG00000034533	ASTE1	140.282	-0.461891	0.464374	0.993178	0.318967	0.993093
ENSG00000034677	RNF19A	507.095	0.375117	0.397348	0.888209	0.345963	0.993093
ENSG00000034693	PEX3	228.409	0.206254	0.427029	0.233906	0.628643	0.993093
ENSG00000034713	GABARAPL2	5203.17	-0.234772	0.406503	0.333207	0.563777	0.993093
ENSG00000035115	SH3YL1	462.7	-0.239939	0.425256	0.318257	0.572657	0.993093
ENSG00000035141	FAM136A	272.961	0.178435	0.448832	0.158441	0.690595	0.993093
ENSG00000035403	VCL	149.408	0.239087	0.504079	0.224506	0.635628	0.993093
ENSG00000035499	DEPDC1B	9.944	-0.0682209	1.08577	0.00596393	0.938443	0.993093
ENSG00000035664	DAPK2	353.49	-0.34612	0.488588	0.501232	0.478959	0.993093
ENSG00000035681	NSMAF	139.696	-0.0768223	0.438988	0.0306076	0.861119	0.993093
ENSG00000035687	ADSS2	462.577	-0.217425	0.411283	0.279642	0.596936	0.993093
ENSG00000035862	TIMP2	648.197	0.0649167	0.380878	0.0290525	0.864658	0.993093
ENSG00000035928	RFC1	821.749	-0.183188	0.345307	0.281202	0.595915	0.993093
ENSG00000036054	TBC1D23	467.865	-0.12905	0.462587	0.0779672	0.780071	0.993093
ENSG00000036257	CUL3	562.558	0.149334	0.337005	0.196442	0.657608	0.993093
ENSG00000036473	OTC	3.19959	0.764155	1.52224	0.252848	0.615077	0.993093
ENSG00000036530	CYP46A1	366.734	0.188936	0.377096	0.250973	0.616391	0.993093
ENSG00000036549	ZZZ3	455.598	-0.135769	0.396726	0.117052	0.732254	0.993093
ENSG00000036565	SLC18A1	2.19838	2.56646	1.97629	1.68102	0.194789	0.993093
ENSG00000036672	USP2	108.426	-0.111468	0.408154	0.0748619	0.784385	0.993093
ENSG00000037042	TUBG2	1656	-0.25835	0.33238	0.603444	0.437267	0.993093
ENSG00000037241	RPL26L1	278.151	0.24087	0.413682	0.33865	0.56061	0.993093
ENSG00000037280	FLT4	24.762	0.984704	0.804344	1.47183	0.225056	0.993093
ENSG00000037474	NSUN2	288.778	-0.332326	0.472593	0.494185	0.482066	0.993093
ENSG00000037637	FBXO42	285.077	-0.309047	0.401416	0.592654	0.441395	0.993093
ENSG00000037749	MFAP3	92.1063	0.109664	0.41894	0.0685408	0.793473	0.993093
ENSG00000037757	MRI1	200.956	-0.788416	0.48267	2.64591	0.103817	0.993093
ENSG00000037897	METTL1	79.1272	-0.222222	0.450473	0.243803	0.621473	0.993093
ENSG00000038002	AGA	269.586	-0.0479687	0.56835	0.00717514	0.932495	0.993093
ENSG00000038210	PI4K2B	38.5663	-0.0777791	0.559554	0.0198423	0.887979	0.993093
ENSG00000038219	BOD1L1	1182.26	0.289218	0.474128	0.371349	0.54227	0.993093
ENSG00000038274	MAT2B	1030.29	-0.0947307	0.455274	0.0433305	0.835104	0.993093
ENSG00000038295	TLL1	9.47204	1.96226	1.15093	2.8056	0.0939354	0.993093
ENSG00000038358	EDC4	439.364	-0.495855	0.426981	1.34368	0.246385	0.993093
ENSG00000038427	VCAN	570.432	0.656423	0.406762	2.58359	0.107976	0.993093
ENSG00000038532	CLEC16A	222.981	-0.220703	0.454702	0.235364	0.627575	0.993093
ENSG00000038945	MSR1	44.9624	1.58367	0.941957	2.69263	0.100814	0.993093
ENSG00000039068	CDH1	79.9268	-0.878138	0.729023	1.42188	0.233094	0.993093
ENSG00000039123	MTREX	386.384	-0.0353394	0.392384	0.00814666	0.928082	0.993093
ENSG00000039139	DNAH5	11.4356	1.34677	1.0869	1.50407	0.220046	0.993093
ENSG00000039319	ZFYVE16	589.614	0.0149955	0.404493	0.00144597	0.969667	0.993093
ENSG00000039523	RIPOR1	147.942	0.750652	0.415309	3.23326	0.0721569	0.993093
ENSG00000039560	RAI14	291.94	0.218683	0.46842	0.217526	0.640931	0.993093
ENSG00000039600	SOX30	6.31355	0.490031	1.27043	0.150945	0.697634	0.993093
ENSG00000039650	PNKP	176.861	0.472067	0.423088	1.23893	0.265678	0.993093
ENSG00000040199	PHLPP2	78.7523	0.518965	0.457049	1.28606	0.256776	0.993093
ENSG00000040275	SPDL1	232.605	0.37268	0.493676	0.567195	0.451376	0.993093
ENSG00000040341	STAU2	622.631	0.245651	0.360859	0.463053	0.496201	0.993093
ENSG00000040487	SLC66A1	151.292	-0.0292635	0.382881	0.0059475	0.938528	0.993093
ENSG00000040531	CTNS	160.414	-0.168423	0.486187	0.120592	0.728394	0.993093
ENSG00000040633	PHF23	209.027	0.241056	0.386139	0.389417	0.532606	0.993093
ENSG00000040731	CDH10	143.686	0.597113	0.565925	1.11123	0.291815	0.993093
ENSG00000040933	INPP4A	207.332	0.446095	0.431286	1.06668	0.301696	0.993093
ENSG00000041353	RAB27B	44.7099	-0.0379866	0.678931	0.00313534	0.955346	0.993093
ENSG00000041357	PSMA4	1103.01	0.102584	0.391501	0.0686681	0.793286	0.993093
ENSG00000041515	MYO16	31.0099	0.903389	0.750207	1.42954	0.231839	0.993093
ENSG00000041802	LSG1	321.297	-0.381856	0.398962	0.914752	0.338857	0.993093
ENSG00000041880	PARP3	179.283	0.0566133	0.402454	0.0200884	0.887291	0.993093
ENSG00000041982	TNC	101.337	0.653761	0.804614	0.658761	0.416998	0.993093
ENSG00000041988	THAP3	288.49	-0.384943	0.387146	0.986562	0.320584	0.993093
ENSG00000042062	RIPOR3	24.9972	-0.272084	0.800782	0.115189	0.734312	0.993093
ENSG00000042088	TDP1	130.763	-0.224853	0.491706	0.210054	0.646725	0.993093
ENSG00000042286	AIFM2	58.8846	0.274493	0.497868	0.303894	0.581452	0.993093
ENSG00000042304	C2orf83	6.10801	2.62394	1.51908	2.76923	0.0960922	0.993093
ENSG00000042317	SPATA7	186.503	0.12514	0.418132	0.0896079	0.764676	0.993093
ENSG00000042429	MED17	251.564	-0.217483	0.438376	0.246449	0.619587	0.993093
ENSG00000042445	RETSAT	532.327	0.0419538	0.442128	0.00905941	0.924171	0.993093
ENSG00000042493	CAPG	436.84	-0.181665	0.60626	0.0897933	0.76444	0.993093
ENSG00000042753	AP2S1	488.644	0.0357005	0.393307	0.00823922	0.927675	0.993093
ENSG00000042781	USH2A	1.64158	0.351579	2.0629	0.02977	0.863013	0.993093
ENSG00000042832	TG	3.71167	0.345998	1.6792	0.13243	0.715926	0.993093
ENSG00000042980	ADAM28	104.386	0.844845	0.702291	1.42554	0.232494	0.993093
ENSG00000043093	DCUN1D1	531.344	-0.277532	0.427001	0.421783	0.516049	0.993093
ENSG00000043143	JADE2	197.877	-0.692095	0.455691	2.28816	0.130364	0.993093
ENSG00000043355	ZIC2	14.8574	0.0151358	0.759456	0.000825652	0.977077	0.993093
ENSG00000043462	LCP2	75.8016	-0.378529	0.441793	0.73369	0.39169	0.993093
ENSG00000043514	TRIT1	114.474	-0.192063	0.437982	0.19343	0.660077	0.993093
ENSG00000043591	ADRB1	46.7076	0.700597	0.744948	0.874773	0.349637	0.993093
ENSG00000044090	CUL7	56.8869	-0.00669486	0.501122	0.0010928	0.973629	0.993093
ENSG00000044115	CTNNA1	3438.45	-0.59562	0.424997	1.95067	0.162514	0.993093
ENSG00000044446	PHKA2	102.619	-0.66984	0.498777	1.78717	0.181271	0.993093
ENSG00000044459	CNTLN	91.1061	0.562088	0.587317	0.908556	0.340498	0.993093
ENSG00000044524	EPHA3	11.9982	-0.218397	0.967978	0.0511243	0.821118	0.993093
ENSG00000044574	HSPA5	4057.66	-0.244917	0.577179	0.179856	0.671497	0.993093
ENSG00000046604	DSG2	2.40565	-3.57504	2.14927	2.67886	0.101689	0.993093
ENSG00000046647	GEMIN8	242.921	-0.143026	0.505184	0.0802234	0.776995	0.993093
ENSG00000046651	OFD1	338.138	-0.0394757	0.396952	0.010212	0.919507	0.993093
ENSG00000046653	GPM6B	29298.5	-0.331607	0.403293	0.674616	0.411447	0.993093
ENSG00000046889	PREX2	144.06	0.20255	0.487077	0.172642	0.677774	0.993093
ENSG00000047056	WDR37	129.442	0.278908	0.450948	0.383063	0.535968	0.993093
ENSG00000047188	YTHDC2	116.204	-0.131836	0.431143	0.0934754	0.759805	0.993093
ENSG00000047230	CTPS2	128.175	-0.490697	0.518638	0.896423	0.343743	0.993093
ENSG00000047249	ATP6V1H	797.331	0.448226	0.376516	1.41262	0.234621	0.993093
ENSG00000047315	POLR2B	595.442	-0.297377	0.362441	0.672688	0.412116	0.993093
ENSG00000047346	FAM214A	147.341	-0.315608	0.433646	0.528607	0.467193	0.993093
ENSG00000047365	ARAP2	1442.48	-0.0828486	0.38907	0.0453362	0.831387	0.993093
ENSG00000047410	TPR	1088.58	0.365176	0.369209	0.975616	0.323283	0.993093
ENSG00000047457	CP	220.576	1.08249	0.731001	2.14444	0.143088	0.993093
ENSG00000047578	KATNIP	109.861	-0.714592	0.694049	1.04136	0.307505	0.993093
ENSG00000047579	DTNBP1	496.737	0.0365015	0.371945	0.00966057	0.921703	0.993093
ENSG00000047597	XK	28.9311	1.03695	0.805756	1.63755	0.200662	0.993093
ENSG00000047617	ANO2	9.15068	1.69189	1.1947	1.91802	0.166075	0.993093
ENSG00000047621	C12orf4	114.991	0.138484	0.476406	0.0845243	0.771257	0.993093
ENSG00000047634	SCML1	100.963	-0.0122086	0.442609	0.00106962	0.97391	0.993093
ENSG00000047644	WWC3	435.918	-0.144033	0.481372	0.0894482	0.76488	0.993093
ENSG00000047648	ARHGAP6	48.3908	1.20111	0.602006	3.91275	0.0479212	0.993093
ENSG00000047662	FAM184B	62.2173	0.836477	0.521599	2.55436	0.10999	0.993093
ENSG00000047849	MAP4	7131.83	-0.228622	0.497966	0.210542	0.646343	0.993093
ENSG00000047932	GOPC	417.794	-0.0656394	0.389851	0.0284069	0.866156	0.993093
ENSG00000047936	ROS1	5.67336	1.98237	1.40726	1.94482	0.163146	0.993093
ENSG00000048028	USP28	131.929	0.0273353	0.419462	0.00437158	0.947284	0.993093
ENSG00000048052	HDAC9	344.007	-0.539142	0.485406	1.22845	0.267709	0.993093
ENSG00000048140	TSPAN17	206.854	0.378664	0.367207	1.06064	0.303069	0.993093
ENSG00000048342	CC2D2A	95.5948	-0.227147	0.434262	0.274839	0.600104	0.993093
ENSG00000048392	RRM2B	376.055	-0.308505	0.442511	0.485711	0.485847	0.993093
ENSG00000048405	ZNF800	233.114	0.12557	0.416121	0.0910547	0.762841	0.993093
ENSG00000048462	TNFRSF17	1.46396	1.12954	2.39569	0.227711	0.633226	0.993093
ENSG00000048471	SNX29	371.223	-0.151448	0.433187	0.122077	0.726793	0.993093
ENSG00000048540	LMO3	1065.38	0.650495	0.588748	1.21128	0.271079	0.993093
ENSG00000048544	MRPS10	461.763	-0.144606	0.372224	0.151051	0.697533	0.993093
ENSG00000048545	GUCA1A	26.669	0.465469	0.709001	0.429296	0.512335	0.993093
ENSG00000048649	RSF1	795.454	0.424718	0.410282	1.06726	0.301566	0.993093
ENSG00000048707	VPS13D	393.576	0.28893	0.485192	0.353487	0.552146	0.993093
ENSG00000048828	FAM120A	291.234	0.22665	0.422908	0.2866	0.592407	0.993093
ENSG00000049089	COL9A2	1666.07	-0.161016	0.360197	0.199722	0.654945	0.993093
ENSG00000049130	KITLG	30.1861	0.982227	0.662026	2.18403	0.139449	0.993093
ENSG00000049167	ERCC8	82.8216	-0.246109	0.580202	0.180683	0.670787	0.993093
ENSG00000049192	ADAMTS6	5.47531	1.28102	1.40592	0.784679	0.375714	0.993093
ENSG00000049239	H6PD	234.873	0.0243754	0.46631	0.00273539	0.958289	0.993093
ENSG00000049245	VAMP3	3275.01	-0.606998	0.425462	2.02095	0.155142	0.993093
ENSG00000049249	TNFRSF9	1.9965	0.579483	2.77786	0.0565241	0.812077	0.993093
ENSG00000049283	EPN3	2.27975	1.11077	2.04084	0.300484	0.583579	0.993093
ENSG00000049323	LTBP1	125.12	0.705896	0.406863	2.98449	0.0840658	0.993093
ENSG00000049449	RCN1	293.787	-0.29194	0.432288	0.456413	0.499305	0.993093
ENSG00000049540	ELN	50.6593	-0.0555375	0.565825	0.014284	0.904867	0.993093
ENSG00000049541	RFC2	266.392	-0.0223208	0.393844	0.00325489	0.954504	0.993093
ENSG00000049618	ARID1B	391.849	0.308444	0.47012	0.429157	0.512403	0.993093
ENSG00000049656	CLPTM1L	741.061	-0.312065	0.386914	0.649456	0.420307	0.993093
ENSG00000049768	FOXP3	2.97716	0.569892	1.70418	0.111114	0.73888	0.993093
ENSG00000049769	PPP1R3F	279.629	-0.227095	0.347095	0.427694	0.513123	0.993093
ENSG00000049860	HEXB	313.426	-0.119709	0.421606	0.0811617	0.775729	0.993093
ENSG00000049883	PTCD2	157.182	-0.0679412	0.437162	0.0243142	0.876088	0.993093
ENSG00000050030	NEXMIF	45.648	1.16372	0.789967	2.13071	0.144373	0.993093
ENSG00000050130	JKAMP	921.618	-0.431218	0.529377	0.661424	0.416058	0.993093
ENSG00000050165	DKK3	3289.69	-0.33822	0.546532	0.382158	0.53645	0.993093
ENSG00000050327	ARHGEF5	2.37932	-1.16243	1.94953	0.406863	0.523566	0.993093
ENSG00000050344	NFE2L3	50.3066	-0.212956	0.604123	0.126166	0.72244	0.993093
ENSG00000050393	MCUR1	600.241	-0.498923	0.406557	1.49784	0.221004	0.993093
ENSG00000050405	LIMA1	286.157	0.382321	0.36246	1.10888	0.292325	0.993093
ENSG00000050426	LETMD1	254.767	0.0873206	0.363656	0.0576483	0.810252	0.993093
ENSG00000050438	SLC4A8	270.56	-0.230122	0.478738	0.231221	0.63062	0.993093
ENSG00000050555	LAMC3	53.0815	0.721671	0.583	1.52505	0.216856	0.993093
ENSG00000050628	PTGER3	14.7976	1.58688	1.03189	2.28801	0.130377	0.993093
ENSG00000050730	TNIP3	32.3612	0.519641	0.757499	0.477242	0.489674	0.993093
ENSG00000050767	COL23A1	16.2316	0.960488	0.84125	1.28999	0.256049	0.993093
ENSG00000050820	BCAR1	1122.32	-0.200846	0.400252	0.2517	0.615881	0.993093
ENSG00000051009	FAM160A2	190.099	-0.128801	0.398365	0.104951	0.745967	0.993093
ENSG00000051108	HERPUD1	1322.61	-0.309585	0.357285	0.749456	0.386649	0.993093
ENSG00000051128	HOMER3	524.547	-0.151078	0.355379	0.180745	0.670734	0.993093
ENSG00000051180	RAD51	6.47778	-0.487795	1.31915	0.13586	0.712432	0.993093
ENSG00000051341	POLQ	7.25073	0.549055	1.64523	0.117864	0.731362	0.993093
ENSG00000051382	PIK3CB	226.902	0.171436	0.376429	0.20733	0.648868	0.993093
ENSG00000051523	CYBA	463.835	0.514662	0.541695	0.898008	0.343316	0.993093
ENSG00000051596	THOC3	271.625	-0.182938	0.566128	0.104744	0.746209	0.993093
ENSG00000051620	HEBP2	460.614	0.0538398	0.465677	0.0134091	0.907813	0.993093
ENSG00000051825	MPHOSPH9	154.984	0.0666715	0.49708	0.0189105	0.890623	0.993093
ENSG00000052723	SIKE1	315.038	-0.714652	0.448808	2.50917	0.113186	0.993093
ENSG00000052749	RRP12	98.3113	-0.0717362	0.522867	0.0201912	0.887004	0.993093
ENSG00000052795	FNIP2	847.354	-0.169984	0.408627	0.173016	0.677445	0.993093
ENSG00000052802	MSMO1	997.671	-0.451687	0.480291	0.881454	0.347804	0.993093
ENSG00000052841	TTC17	349.481	-0.0738286	0.354294	0.0434229	0.834931	0.993093
ENSG00000053108	FSTL4	8.45788	1.10214	1.2209	0.81323	0.367167	0.993093
ENSG00000053254	FOXN3	485.39	0.156424	0.357479	0.191446	0.661716	0.993093
ENSG00000053328	METTL24	6.88231	0.457207	1.04848	0.189812	0.663073	0.993093
ENSG00000053371	AKR7A2	839.289	-0.411262	0.423878	0.938877	0.332567	0.993093
ENSG00000053372	MRTO4	348.222	0.425995	0.413648	1.05804	0.303662	0.993093
ENSG00000053438	NNAT	1838.36	2.02556	1.20365	2.62663	0.105085	0.993093
ENSG00000053501	USE1	498.34	-0.337888	0.381423	0.782667	0.376327	0.993093
ENSG00000053524	MCF2L2	217.803	0.757325	0.569195	1.74802	0.186125	0.993093
ENSG00000053702	NRIP2	98.2371	-0.569278	0.476993	1.4231	0.232894	0.993093
ENSG00000053747	LAMA3	25.2708	0.881263	1.09141	0.634475	0.425718	0.993093
ENSG00000053770	AP5M1	594.684	-0.113224	0.475423	0.0567298	0.811741	0.993093
ENSG00000053900	ANAPC4	210.37	0.113178	0.383022	0.0876986	0.767124	0.993093
ENSG00000053918	KCNQ1	27.654	0.443478	0.876941	0.257434	0.611888	0.993093
ENSG00000054116	TRAPPC3	657.986	-0.0497771	0.423846	0.0138286	0.906389	0.993093
ENSG00000054118	THRAP3	1118.83	0.0261342	0.325718	0.00643937	0.936042	0.993093
ENSG00000054148	PHPT1	1846.13	0.0208978	0.344835	0.003673	0.951674	0.993093
ENSG00000054179	ENTPD2	21.8644	0.540255	0.86489	0.392092	0.531202	0.993093
ENSG00000054219	LY75	15.3459	0.0963821	0.906707	0.0113213	0.915264	0.993093
ENSG00000054267	ARID4B	1126.06	-0.153277	0.360507	0.180653	0.670813	0.993093
ENSG00000054277	OPN3	222.525	0.0760889	0.414565	0.034043	0.853615	0.993093
ENSG00000054282	SDCCAG8	525.53	0.257228	0.394736	0.424108	0.514894	0.993093
ENSG00000054356	PTPRN	377.275	1.10196	0.578265	3.55371	0.0594125	0.993093
ENSG00000054392	HHAT	11.1071	0.67294	0.893017	0.572389	0.449311	0.993093
ENSG00000054523	KIF1B	1846.77	-0.0857362	0.37352	0.0526669	0.818486	0.993093
ENSG00000054598	FOXC1	41.0827	-0.0682906	0.798957	0.00909503	0.924023	0.993093
ENSG00000054611	TBC1D22A	242.274	-0.0306704	0.383642	0.00644842	0.935997	0.993093
ENSG00000054793	ATP9A	928.692	0.19043	0.352301	0.29194	0.58898	0.993093
ENSG00000054803	CBLN4	10.0038	1.19553	1.00202	1.40335	0.236163	0.993093
ENSG00000054938	CHRDL2	3.89663	-0.363203	1.3427	0.0732054	0.786726	0.993093
ENSG00000054965	FAM168A	564.652	0.406524	0.414845	0.9563	0.328121	0.993093
ENSG00000054967	RELT	155.39	-0.192128	0.457777	0.176923	0.674031	0.993093
ENSG00000054983	GALC	715.184	-0.540054	0.443436	1.47634	0.224348	0.993093
ENSG00000055044	NOP58	437.89	-0.100027	0.351413	0.0810713	0.775851	0.993093
ENSG00000055070	SZRD1	356.333	-0.521024	0.371862	1.95332	0.16223	0.993093
ENSG00000055118	KCNH2	47.6593	0.827167	0.552423	2.23351	0.135046	0.993093
ENSG00000055130	CUL1	714.855	-0.473405	0.396225	1.42246	0.232998	0.993093
ENSG00000055147	FAM114A2	183.652	-0.0677963	0.486139	0.0194415	0.889108	0.993093
ENSG00000055163	CYFIP2	1343.62	0.703908	0.382342	3.35624	0.0669508	0.993093
ENSG00000055208	TAB2	187.622	0.617808	0.435348	1.9994	0.157362	0.993093
ENSG00000055211	GINM1	571.907	-0.105983	0.381723	0.0771404	0.781211	0.993093
ENSG00000055332	EIF2AK2	391.493	0.295722	0.35623	0.688242	0.406763	0.993093
ENSG00000055483	USP36	354.488	-0.0672101	0.411487	0.0266878	0.870232	0.993093
ENSG00000055609	KMT2C	784.67	-0.280348	0.493717	0.321757	0.570554	0.993093
ENSG00000055732	MCOLN3	3.04236	1.6052	1.94167	0.666262	0.414358	0.993093
ENSG00000055813	CCDC85A	63.7923	1.05799	0.614339	2.93055	0.0869177	0.993093
ENSG00000055917	PUM2	410.407	-0.0140186	0.399753	0.00127353	0.971532	0.993093
ENSG00000055950	MRPL43	836.829	-0.273138	0.388417	0.493988	0.482154	0.993093
ENSG00000055955	ITIH4	12.6703	0.326333	0.953996	0.129141	0.719324	0.993093
ENSG00000055957	ITIH1	2.09517	-1.1246	2.14303	0.274047	0.60063	0.993093
ENSG00000056050	HPF1	625.909	-0.259714	0.371823	0.48743	0.485076	0.993093
ENSG00000056097	ZFR	1822.76	-0.0597306	0.318142	0.0352451	0.851083	0.993093
ENSG00000056277	ZNF280C	26.2207	-0.0902249	0.612144	0.0224138	0.880991	0.993093
ENSG00000056291	NPFFR2	7.26041	-0.165059	1.39625	0.0152905	0.901589	0.993093
ENSG00000056487	PHF21B	6.41019	-0.381355	1.10181	0.119263	0.729836	0.993093
ENSG00000056558	TRAF1	79.743	-0.642539	0.514852	1.54712	0.213562	0.993093
ENSG00000056586	RC3H2	541.8	0.234268	0.39756	0.346573	0.55606	0.993093
ENSG00000056736	IL17RB	265.13	-0.804986	0.583745	1.88272	0.170025	0.993093
ENSG00000056998	GYG2	98.4852	-0.520109	0.757716	0.470386	0.49281	0.993093
ENSG00000057019	DCBLD2	74.9291	-0.0891753	0.453784	0.0386495	0.844145	0.993093
ENSG00000057252	SOAT1	222.799	-0.158368	0.568847	0.0774257	0.780817	0.993093
ENSG00000057294	PKP2	57.792	1.16044	0.633337	3.30063	0.0692534	0.993093
ENSG00000057593	F7	4.11977	2.55368	1.78522	1.94762	0.162844	0.993093
ENSG00000057608	GDI2	1605.87	-0.365088	0.420728	0.751258	0.386078	0.993093
ENSG00000057657	PRDM1	30.7914	0.396587	0.742583	0.284127	0.594009	0.993093
ENSG00000057663	ATG5	313.431	-0.11365	0.465002	0.0598341	0.806758	0.993093
ENSG00000057704	TMCC3	1239.09	-0.367438	0.427261	0.737852	0.39035	0.993093
ENSG00000057757	PITHD1	1525.57	-0.232401	0.422008	0.303069	0.581965	0.993093
ENSG00000057935	MTA3	156.976	0.669851	0.3814	3.06292	0.0800977	0.993093
ENSG00000058056	USP13	206.608	0.06295	0.444188	0.0201461	0.88713	0.993093
ENSG00000058063	ATP11B	135.665	-0.0181854	0.476725	0.00177532	0.966391	0.993093
ENSG00000058091	CDK14	179.896	0.599982	0.579945	1.06193	0.302774	0.993093
ENSG00000058262	SEC61A1	666.94	-0.278614	0.395065	0.497165	0.480749	0.993093
ENSG00000058272	PPP1R12A	932.727	0.186379	0.345516	0.290676	0.589788	0.993093
ENSG00000058335	RASGRF1	205.529	-0.418383	0.629457	0.439711	0.507262	0.993093
ENSG00000058453	CROCC	169.314	-1.17021	0.576356	4.02044	0.044952	0.993093
ENSG00000058600	POLR3E	126.623	-0.310468	0.473041	0.431015	0.511491	0.993093
ENSG00000058668	ATP2B4	421.975	0.557708	0.420127	1.75108	0.185742	0.993093
ENSG00000058673	ZC3H11A	794.941	-0.378622	0.355857	1.12918	0.287951	0.993093
ENSG00000058729	RIOK2	272.273	-0.174222	0.396207	0.19385	0.659731	0.993093
ENSG00000058799	YIPF1	259.392	-0.374795	0.458606	0.667779	0.413827	0.993093
ENSG00000058804	NDC1	81.3712	-0.444349	0.534311	0.694257	0.40472	0.993093
ENSG00000058866	DGKG	178.827	0.913338	0.452017	4.02541	0.0448198	0.993093
ENSG00000059122	FLYWCH1	523.214	-0.263958	0.382156	0.476749	0.489899	0.993093
ENSG00000059145	UNKL	114.444	0.68394	0.513359	1.75412	0.18536	0.993093
ENSG00000059377	TBXAS1	120.131	0.535966	0.721503	0.551971	0.457514	0.993093
ENSG00000059378	PARP12	95.4824	0.048281	0.480625	0.0107658	0.917361	0.993093
ENSG00000059573	ALDH18A1	214.573	-0.0392746	0.409785	0.00930383	0.923158	0.993093
ENSG00000059588	TARBP1	119.226	0.369128	0.569113	0.418244	0.517815	0.993093
ENSG00000059691	GATB	484.201	-0.354773	0.455699	0.605288	0.436567	0.993093
ENSG00000059728	MXD1	152.923	0.108897	0.512532	0.0477093	0.827098	0.993093
ENSG00000059758	CDK17	965.423	-0.461254	0.482148	0.911881	0.339616	0.993093
ENSG00000059769	DNAJC25	65.6447	0.0614156	0.524132	0.0139933	0.905835	0.993093
ENSG00000059804	SLC2A3	832.409	0.531743	0.682454	0.603212	0.437355	0.993093
ENSG00000060069	CTDP1	130.843	0.0693263	0.426689	0.0264334	0.870846	0.993093
ENSG00000060138	YBX3	512.719	0.188762	0.607682	0.0963473	0.756258	0.993093
ENSG00000060237	WNK1	2576.78	0.320165	0.573265	0.311185	0.576954	0.993093
ENSG00000060339	CCAR1	654.545	-0.020968	0.393955	0.00288817	0.957141	0.993093
ENSG00000060491	OGFR	421.512	0.106956	0.371235	0.0829747	0.773306	0.993093
ENSG00000060558	GNA15	47.1087	1.49096	0.725215	4.10488	0.0427596	0.993093
ENSG00000060566	CREB3L3	3.00447	1.79119	1.93379	0.80518	0.369549	0.993093
ENSG00000060642	PIGV	220.78	-0.27304	0.468292	0.340577	0.559496	0.993093
ENSG00000060656	PTPRU	133.377	0.340991	0.46257	0.542245	0.461504	0.993093
ENSG00000060688	SNRNP40	573.672	-0.383405	0.410913	0.869275	0.351156	0.993093
ENSG00000060718	COL11A1	59.7069	1.40337	0.716569	3.6638	0.0556067	0.993093
ENSG00000060749	QSER1	118.134	-0.00869221	0.461068	0.00106156	0.974008	0.993093
ENSG00000060762	MPC1	1930.27	-0.480379	0.376949	1.61711	0.203495	0.993093
ENSG00000060971	ACAA1	1106.99	-0.427661	0.380345	1.2604	0.261575	0.993093
ENSG00000060982	BCAT1	203.572	-0.0420974	0.498706	0.0075404	0.930802	0.993093
ENSG00000061273	HDAC7	133.698	0.842805	0.497702	2.82563	0.0927702	0.993093
ENSG00000061455	PRDM6	9.32367	-1.17877	1.30004	0.770405	0.380092	0.993093
ENSG00000061656	SPAG4	15.4766	0.437662	0.75601	0.334743	0.562879	0.993093
ENSG00000061676	NCKAP1	535.575	0.361014	0.386411	0.870975	0.350686	0.993093
ENSG00000061794	MRPS35	521.098	-0.354438	0.43236	0.671113	0.412664	0.993093
ENSG00000061918	GUCY1B1	465.277	0.10133	0.510593	0.0394645	0.842531	0.993093
ENSG00000061936	SFSWAP	450.575	-0.263077	0.383249	0.470161	0.492913	0.993093
ENSG00000061938	TNK2	222.468	1.00729	0.636914	2.44832	0.117651	0.993093
ENSG00000061987	MON2	371.513	-0.255291	0.453971	0.315561	0.574288	0.993093
ENSG00000062038	CDH3	25.5643	0.240817	0.715752	0.114137	0.735483	0.993093
ENSG00000062096	ARSF	12.2761	-1.24539	1.04303	1.40548	0.235808	0.993093
ENSG00000062194	GPBP1	2023.58	-0.414078	0.360621	1.31413	0.251648	0.993093
ENSG00000062282	DGAT2	81.8589	0.314827	0.491351	0.412428	0.52074	0.993093
ENSG00000062370	ZNF112	106.571	-0.218939	0.515547	0.181926	0.669723	0.993093
ENSG00000062485	CS	768.074	-0.401741	0.400358	1.00459	0.316202	0.993093
ENSG00000062582	MRPS24	510.368	-0.0801743	0.367799	0.0475103	0.827454	0.993093
ENSG00000062598	ELMO2	1225.88	-0.307741	0.413868	0.552255	0.457398	0.993093
ENSG00000062650	WAPL	541.801	-0.0253031	0.351962	0.00519634	0.942534	0.993093
ENSG00000062716	VMP1	1047.57	-0.347917	0.440852	0.621703	0.430415	0.993093
ENSG00000062725	APPBP2	559.264	0.249358	0.550293	0.205021	0.650698	0.993093
ENSG00000062822	POLD1	114.026	-0.269129	0.490065	0.302251	0.582475	0.993093
ENSG00000063015	SEZ6	76.6536	0.540855	0.460645	1.37186	0.241493	0.993093
ENSG00000063046	EIF4B	1118.9	-0.194295	0.356559	0.296622	0.586008	0.993093
ENSG00000063127	SLC6A16	6.50487	0.873017	1.27398	0.486892	0.485317	0.993093
ENSG00000063169	BICRA	24.222	0.356934	0.873029	0.176581	0.674328	0.993093
ENSG00000063176	SPHK2	319.864	-0.371562	0.433791	0.732343	0.392125	0.993093
ENSG00000063177	RPL18	2197.48	0.158834	0.439822	0.13032	0.7181	0.993093
ENSG00000063180	CA11	1287.9	0.680015	0.529565	1.63316	0.201267	0.993093
ENSG00000063241	ISOC2	499	-0.119641	0.346077	0.119517	0.729559	0.993093
ENSG00000063244	U2AF2	54.9405	-0.596611	0.511792	1.35128	0.245054	0.993093
ENSG00000063245	EPN1	321.875	0.245483	0.399274	0.377262	0.539072	0.993093
ENSG00000063322	MED29	1465.44	0.0401627	0.360091	0.012448	0.911164	0.993093
ENSG00000063438	AHRR	12.2268	0.0398358	1.2441	0.0202719	0.88678	0.993093
ENSG00000063587	ZNF275	196.095	-0.0730058	0.386756	0.0357467	0.85004	0.993093
ENSG00000063601	MTMR1	140.355	0.289253	0.485626	0.354094	0.551805	0.993093
ENSG00000063660	GPC1	380.316	0.0669501	0.445549	0.022576	0.880565	0.993093
ENSG00000063761	ADCK1	138.623	-0.279823	0.437375	0.410017	0.521961	0.993093
ENSG00000063854	HAGH	1441.72	-0.312765	0.35567	0.771907	0.379628	0.993093
ENSG00000063978	RNF4	765.213	-0.255105	0.432993	0.346976	0.55583	0.993093
ENSG00000064012	CASP8	25.8963	0.28418	0.710929	0.159747	0.689389	0.993093
ENSG00000064042	LIMCH1	3438.98	-0.31393	0.358603	0.76486	0.381812	0.993093
ENSG00000064102	INTS13	258.939	-0.332963	0.401068	0.687595	0.406983	0.993093
ENSG00000064115	TM7SF3	835.598	0.0455527	0.424676	0.0115203	0.914525	0.993093
ENSG00000064195	DLX3	2.09561	3.75733	2.22842	2.91152	0.0879488	0.993093
ENSG00000064199	SPA17	65.3554	0.795066	0.548411	2.08232	0.149013	0.993093
ENSG00000064201	TSPAN32	2.97758	1.7064	1.67011	1.03898	0.308059	0.993093
ENSG00000064205	CCN5	33.1396	-0.228789	0.626913	0.135549	0.712746	0.993093
ENSG00000064225	ST3GAL6	159.835	0.699548	0.520043	1.79438	0.180393	0.993093
ENSG00000064270	ATP2C2	17.8148	1.16137	0.904426	1.60852	0.2047	0.993093
ENSG00000064300	NGFR	84.1123	-1.06467	0.707052	2.22211	0.136047	0.993093
ENSG00000064309	CDON	7.70785	1.00675	1.09691	0.832293	0.36161	0.993093
ENSG00000064313	TAF2	242.929	-0.0356633	0.399024	0.00805692	0.928478	0.993093
ENSG00000064393	HIPK2	9370.82	0.386937	0.58566	0.435175	0.50946	0.993093
ENSG00000064419	TNPO3	447.046	0.103279	0.368727	0.078543	0.779282	0.993093
ENSG00000064489	BORCS8-MEF2B	35.3616	0.131827	0.60889	0.0518288	0.819911	0.993093
ENSG00000064490	RFXANK	287.858	-0.494099	0.364423	1.8304	0.176081	0.993093
ENSG00000064545	TMEM161A	212.954	-0.27358	0.449788	0.370915	0.542506	0.993093
ENSG00000064547	LPAR2	7.60973	0.435351	1.02083	0.18144	0.670138	0.993093
ENSG00000064601	CTSA	720.614	0.0509113	0.326126	0.0243756	0.875933	0.993093
ENSG00000064607	SUGP2	674.669	0.377184	0.431009	0.762812	0.38245	0.993093
ENSG00000064651	SLC12A2	765.079	-0.801436	0.435899	3.34021	0.0676059	0.993093
ENSG00000064652	SNX24	243.347	0.161105	0.396159	0.165237	0.68438	0.993093
ENSG00000064655	EYA2	13.9228	-0.386132	0.8905	0.186938	0.665478	0.993093
ENSG00000064666	CNN2	186.519	-0.405761	0.441683	0.841688	0.358915	0.993093
ENSG00000064687	ABCA7	50.9068	0.540429	0.559715	0.93516	0.333526	0.993093
ENSG00000064692	SNCAIP	28.7822	0.709016	0.762593	0.860289	0.353658	0.993093
ENSG00000064703	DDX20	99.3279	0.0374352	0.501192	0.00599043	0.938307	0.993093
ENSG00000064726	BTBD1	1205.43	-0.166114	0.4224	0.15465	0.694131	0.993093
ENSG00000064763	FAR2	75.9083	0.791479	0.550639	2.0498	0.152227	0.993093
ENSG00000064787	BCAS1	31235.9	-0.214936	0.546129	0.154743	0.694044	0.993093
ENSG00000064886	CHI3L2	213.348	-0.63647	0.672002	0.888425	0.345905	0.993093
ENSG00000064932	SBNO2	10.6656	-1.05463	1.01997	1.1178	0.290393	0.993093
ENSG00000064933	PMS1	175.634	-0.0192592	0.439546	0.00208514	0.963579	0.993093
ENSG00000064961	HMG20B	637.919	-0.390235	0.350185	1.23871	0.26572	0.993093
ENSG00000064989	CALCRL	133.885	0.848448	0.556253	2.29093	0.130132	0.993093
ENSG00000064995	TAF11	303.835	0.0803607	0.387231	0.0430771	0.83558	0.993093
ENSG00000064999	ANKS1A	178.421	0.547602	0.430432	1.60798	0.204777	0.993093
ENSG00000065000	AP3D1	700.314	0.0918029	0.333024	0.0759776	0.782824	0.993093
ENSG00000065029	ZNF76	358.495	-0.205491	0.363063	0.320248	0.571459	0.993093
ENSG00000065054	SLC9A3R2	793.26	-1.28754	0.675602	3.51489	0.0608196	0.993093
ENSG00000065057	NTHL1	235.441	-0.103596	0.391731	0.0700926	0.791202	0.993093
ENSG00000065060	UHRF1BP1	55.7487	-0.0234822	0.521799	0.00296728	0.956559	0.993093
ENSG00000065135	GNAI3	584.227	-0.151435	0.404811	0.140009	0.708272	0.993093
ENSG00000065150	IPO5	719.069	-0.190696	0.353906	0.290215	0.590083	0.993093
ENSG00000065154	OAT	2026.2	-0.213155	0.489441	0.189555	0.663287	0.993093
ENSG00000065183	WDR3	157.437	-0.197496	0.412517	0.229791	0.631679	0.993093
ENSG00000065243	PKN2	233.905	-0.140961	0.378262	0.138948	0.70933	0.993093
ENSG00000065268	WDR18	353.834	-0.587875	0.359473	2.6615	0.102804	0.993093
ENSG00000065308	TRAM2	42.5484	-0.610842	0.553259	1.20863	0.271603	0.993093
ENSG00000065320	NTN1	13.0661	1.30645	0.874184	2.17529	0.140243	0.993093
ENSG00000065325	GLP2R	2.4846	1.47941	1.88668	0.640805	0.423419	0.993093
ENSG00000065357	DGKA	68.3001	0.289526	0.501488	0.332149	0.564396	0.993093
ENSG00000065361	ERBB3	1168.06	-0.574169	0.483865	1.39947	0.236813	0.993093
ENSG00000065413	ANKRD44	237.318	-0.276382	0.467718	0.348266	0.555096	0.993093
ENSG00000065427	KARS1	960.05	-0.258416	0.358811	0.518334	0.471553	0.993093
ENSG00000065457	ADAT1	203.003	-0.194908	0.40008	0.238135	0.625556	0.993093
ENSG00000065485	PDIA5	15.6886	0.149629	0.814183	0.0342179	0.853244	0.993093
ENSG00000065518	NDUFB4	1519.04	-0.126056	0.376561	0.112028	0.737846	0.993093
ENSG00000065526	SPEN	652.555	-0.294867	0.41772	0.497418	0.480637	0.993093
ENSG00000065534	MYLK	2152.34	-0.443169	0.390373	1.28391	0.257174	0.993093
ENSG00000065548	ZC3H15	1113.71	0.0281488	0.351665	0.00640993	0.936188	0.993093
ENSG00000065600	PACC1	1087.4	-0.52745	0.557279	0.891192	0.345154	0.993093
ENSG00000065609	SNAP91	372.385	0.787927	0.452036	3.00671	0.0829206	0.993093
ENSG00000065613	SLK	771.906	0.109486	0.385932	0.0804457	0.776694	0.993093
ENSG00000065615	CYB5R4	117.834	-0.417489	0.545588	0.584146	0.444692	0.993093
ENSG00000065618	COL17A1	17.4882	-1.60115	0.818508	3.78396	0.0517462	0.993093
ENSG00000065621	GSTO2	146.391	-0.828526	0.398717	4.27756	0.0386188	0.993093
ENSG00000065665	SEC61A2	436.056	-0.316166	0.516542	0.374388	0.540622	0.993093
ENSG00000065675	PRKCQ	404.49	-0.48736	0.405706	1.4388	0.230333	0.993093
ENSG00000065717	TLE2	161.114	-0.136582	0.437067	0.097708	0.754598	0.993093
ENSG00000065802	ASB1	246.254	0.156611	0.473722	0.109362	0.740872	0.993093
ENSG00000065809	FAM107B	6688.2	-0.321528	0.378237	0.721164	0.395762	0.993093
ENSG00000065833	ME1	297.233	0.594678	0.389622	2.31538	0.1281	0.993093
ENSG00000065882	TBC1D1	136.054	0.548958	0.470895	1.34892	0.245466	0.993093
ENSG00000065883	CDK13	356.964	0.35989	0.416943	0.742324	0.388917	0.993093
ENSG00000065911	MTHFD2	73.0785	0.261907	0.711419	0.135321	0.712978	0.993093
ENSG00000065923	SLC9A7	90.6986	0.601854	0.52062	1.32641	0.249445	0.993093
ENSG00000065970	FOXJ2	175.693	0.0282246	0.40802	0.00493135	0.944016	0.993093
ENSG00000065978	YBX1	751.509	0.114375	0.395017	0.0837883	0.772228	0.993093
ENSG00000065989	PDE4A	217.681	0.78888	0.476038	2.71659	0.0993101	0.993093
ENSG00000066027	PPP2R5A	497.334	-0.29814	0.376195	0.627088	0.428426	0.993093
ENSG00000066032	CTNNA2	685.322	0.830649	0.484665	2.89962	0.0886006	0.993093
ENSG00000066044	ELAVL1	298.884	-0.128638	0.374735	0.117849	0.73138	0.993093
ENSG00000066056	TIE1	116.651	-0.569721	0.653939	0.75099	0.386163	0.993093
ENSG00000066084	DIP2B	1077.63	-0.382589	0.361241	1.11812	0.290324	0.993093
ENSG00000066117	SMARCD1	161.87	0.114404	0.43458	0.0698182	0.791602	0.993093
ENSG00000066135	KDM4A	46.5497	0.27735	0.69446	0.161044	0.688198	0.993093
ENSG00000066136	NFYC	359.048	0.0623912	0.397058	0.024808	0.874846	0.993093
ENSG00000066185	ZMYND12	48.7242	-0.341435	0.689687	0.245404	0.62033	0.993093
ENSG00000066230	SLC9A3	70.2819	0.282473	0.568935	0.248829	0.617901	0.993093
ENSG00000066248	NGEF	625.113	0.79015	0.596098	1.73638	0.187598	0.993093
ENSG00000066279	ASPM	3.00575	2.89963	2.12357	1.83984	0.17497	0.993093
ENSG00000066294	CD84	127.56	1.13557	0.64386	3.04127	0.0811724	0.993093
ENSG00000066322	ELOVL1	3361.04	-0.336739	0.487761	0.47561	0.490417	0.993093
ENSG00000066336	SPI1	87.96	0.853582	0.703525	1.45358	0.227954	0.993093
ENSG00000066379	POLR1H	17.9457	-0.242318	0.714694	0.117074	0.73223	0.993093
ENSG00000066382	MPPED2	78.0778	0.551855	0.487862	1.28046	0.257813	0.993093
ENSG00000066422	ZBTB11	217.452	-0.220025	0.414265	0.282017	0.595382	0.993093
ENSG00000066427	ATXN3	214.147	0.0532634	0.396017	0.0181698	0.892774	0.993093
ENSG00000066455	GOLGA5	623.736	-0.323396	0.404697	0.637907	0.42447	0.993093
ENSG00000066468	FGFR2	4688.5	-0.69114	0.493918	1.93962	0.163709	0.993093
ENSG00000066557	LRRC40	216.22	-0.150636	0.43228	0.121932	0.726949	0.993093
ENSG00000066583	ISOC1	506.192	-0.416666	0.564476	0.543598	0.460945	0.993093
ENSG00000066629	EML1	596.726	-0.318331	0.533588	0.355575	0.550974	0.993093
ENSG00000066651	TRMT11	169.568	0.189034	0.463608	0.166842	0.682934	0.993093
ENSG00000066654	THUMPD1	473.912	-0.342954	0.388032	0.78018	0.377086	0.993093
ENSG00000066697	MSANTD3	264.947	-0.0535624	0.382538	0.0197206	0.88832	0.993093
ENSG00000066735	KIF26A	2.11541	1.78024	1.93314	0.823743	0.364088	0.993093
ENSG00000066739	ATG2B	191.157	0.0551452	0.569276	0.0101033	0.919935	0.993093
ENSG00000066777	ARFGEF1	209.262	0.0610295	0.383933	0.0254316	0.873296	0.993093
ENSG00000066827	ZFAT	30.3201	0.354538	0.620471	0.326641	0.567643	0.993093
ENSG00000066855	MTFR1	174.158	-0.654708	0.465616	1.96574	0.160901	0.993093
ENSG00000066923	STAG3	75.5369	-0.51465	0.489678	1.10333	0.293537	0.993093
ENSG00000066933	MYO9A	424.531	0.751513	0.45774	2.66415	0.102632	0.993093
ENSG00000067048	DDX3Y	244.538	-2.70159	2.53601	1.00216	0.316789	0.993093
ENSG00000067057	PFKP	547.147	0.412898	0.558387	0.54554	0.460146	0.993093
ENSG00000067064	IDI1	1680.12	-0.414258	0.459608	0.80996	0.368132	0.993093
ENSG00000067066	SP100	216.954	0.0189974	0.455718	0.00200129	0.964318	0.993093
ENSG00000067082	KLF6	726.638	0.254434	0.354801	0.513594	0.473587	0.993093
ENSG00000067113	PLPP1	1264	-0.180127	0.389683	0.213589	0.643969	0.993093
ENSG00000067141	NEO1	455.152	-0.49216	0.476478	1.06206	0.302746	0.993093
ENSG00000067167	TRAM1	1299	-0.360613	0.365205	0.972955	0.323944	0.993093
ENSG00000067177	PHKA1	28.7225	0.0460336	0.70579	0.00506811	0.943246	0.993093
ENSG00000067182	TNFRSF1A	330.894	0.382627	0.490414	0.606141	0.436244	0.993093
ENSG00000067191	CACNB1	215.301	0.60316	0.617858	0.946688	0.330564	0.993093
ENSG00000067208	EVI5	328.863	0.303861	0.384793	0.622427	0.430147	0.993093
ENSG00000067221	STOML1	572.347	0.16606	0.396366	0.175577	0.675202	0.993093
ENSG00000067225	PKM	3868.27	-0.110871	0.405074	0.0749037	0.784326	0.993093
ENSG00000067248	DHX29	516.117	0.109642	0.40941	0.0718365	0.788681	0.993093
ENSG00000067334	DNTTIP2	891.77	-0.337079	0.332187	1.02742	0.310766	0.993093
ENSG00000067365	METTL22	134.754	-0.223226	0.41766	0.285545	0.59309	0.993093
ENSG00000067369	TP53BP1	407.149	-0.123402	0.367251	0.112816	0.736961	0.993093
ENSG00000067445	TRO	487.708	-0.437063	0.465169	0.880652	0.348023	0.993093
ENSG00000067533	RRP15	130.875	-0.0501838	0.388899	0.016653	0.897321	0.993093
ENSG00000067560	RHOA	6112.24	-0.328696	0.384152	0.730592	0.392691	0.993093
ENSG00000067596	DHX8	227.236	0.214627	0.367839	0.340144	0.559746	0.993093
ENSG00000067601	PMS2P4	64.5018	0.265371	0.483289	0.300923	0.583305	0.993093
ENSG00000067606	PRKCZ	1799.17	0.0515666	0.373843	0.0190268	0.89029	0.993093
ENSG00000067646	ZFY	65.6744	-1.94704	2.42548	0.602201	0.43774	0.993093
ENSG00000067798	NAV3	408.963	0.936007	0.432377	4.60878	0.0318087	0.993093
ENSG00000067829	IDH3G	689.927	-0.140243	0.4512	0.0966552	0.755881	0.993093
ENSG00000067836	ROGDI	2131.48	0.0118778	0.373372	0.00101219	0.97462	0.993093
ENSG00000067842	ATP2B3	65.5839	0.179873	0.512345	0.125363	0.72329	0.993093
ENSG00000067900	ROCK1	667.273	0.134511	0.510129	0.0694708	0.792109	0.993093
ENSG00000067955	CBFB	891.663	-0.30784	0.386695	0.632796	0.426332	0.993093
ENSG00000067992	PDK3	127.477	0.371943	0.443176	0.704912	0.401138	0.993093
ENSG00000068001	HYAL2	433.378	-0.397569	0.5406	0.53866	0.462989	0.993093
ENSG00000068024	HDAC4	167.511	0.378325	0.50069	0.56824	0.450959	0.993093
ENSG00000068028	RASSF1	454.549	-0.0773507	0.364682	0.0450683	0.831879	0.993093
ENSG00000068078	FGFR3	629.087	0.353321	0.659248	0.286649	0.592376	0.993093
ENSG00000068079	IFI35	194.226	-0.49507	0.478952	1.0612	0.302941	0.993093
ENSG00000068097	HEATR6	165.565	-0.920966	0.497415	3.37974	0.0660027	0.993093
ENSG00000068120	COASY	697.365	-0.201512	0.3526	0.326598	0.567669	0.993093
ENSG00000068137	PLEKHH3	62.7626	0.681764	0.567531	1.42425	0.232706	0.993093
ENSG00000068305	MEF2A	424.836	0.37344	0.472259	0.622998	0.429936	0.993093
ENSG00000068308	OTUD5	609.485	-0.0279985	0.360857	0.00603112	0.938098	0.993093
ENSG00000068323	TFE3	312.995	0.143968	0.395088	0.132836	0.715509	0.993093
ENSG00000068354	TBC1D25	210.212	0.0813467	0.481243	0.0287636	0.865326	0.993093
ENSG00000068366	ACSL4	157.49	0.141567	0.4032	0.123296	0.725487	0.993093
ENSG00000068383	INPP5A	460.73	0.102435	0.357579	0.08204	0.774552	0.993093
ENSG00000068394	GPKOW	473.594	-0.214461	0.424788	0.255051	0.613541	0.993093
ENSG00000068400	GRIPAP1	701.529	0.075014	0.357819	0.0439518	0.833943	0.993093
ENSG00000068438	FTSJ1	297.583	-0.539432	0.396637	1.84373	0.174514	0.993093
ENSG00000068489	PRR11	25.6447	0.220237	0.640128	0.119454	0.729627	0.993093
ENSG00000068615	REEP1	279.802	0.912392	0.47321	3.66941	0.0554197	0.993093
ENSG00000068650	ATP11A	327.898	-0.69222	0.433252	2.53012	0.111692	0.993093
ENSG00000068654	POLR1A	76.8168	-0.268309	0.459631	0.340114	0.559763	0.993093
ENSG00000068697	LAPTM4A	1880.83	-0.24829	0.368107	0.454485	0.500213	0.993093
ENSG00000068724	TTC7A	280.656	-0.179359	0.432004	0.172497	0.677902	0.993093
ENSG00000068745	IP6K2	1008.67	-0.413516	0.36695	1.26625	0.260472	0.993093
ENSG00000068781	STON1-GTF2A1L	1.37282	-3.60764	3.37503	1.38875	0.238616	0.993093
ENSG00000068784	SRBD1	87.1977	0.17611	0.496418	0.126293	0.722307	0.993093
ENSG00000068796	KIF2A	1250.46	0.313024	0.36684	0.726369	0.394063	0.993093
ENSG00000068831	RASGRP2	68.7929	0.863479	0.5413	2.50329	0.113609	0.993093
ENSG00000068878	PSME4	177.395	-0.0480887	0.413619	0.013636	0.90704	0.993093
ENSG00000068885	IFT80	195.74	-0.198336	0.486373	0.166288	0.683432	0.993093
ENSG00000068903	SIRT2	4841.03	-0.493109	0.452268	1.18312	0.276722	0.993093
ENSG00000068912	ERLEC1	926.947	-0.131904	0.3853	0.117254	0.732033	0.993093
ENSG00000068971	PPP2R5B	691.958	-0.0127447	0.355411	0.00130537	0.971179	0.993093
ENSG00000068976	PYGM	115.262	-0.0366797	0.854377	0.00195418	0.96474	0.993093
ENSG00000069020	MAST4	217.792	1.40666	0.687208	4.02255	0.0448959	0.993093
ENSG00000069122	ADGRF5	172.914	-0.170706	0.583461	0.0855151	0.769958	0.993093
ENSG00000069248	NUP133	378.385	-0.208191	0.482312	0.186556	0.665799	0.993093
ENSG00000069275	NUCKS1	2437.5	0.0853367	0.395409	0.0465639	0.829154	0.993093
ENSG00000069329	VPS35	1597.86	-0.255166	0.465118	0.300655	0.583472	0.993093
ENSG00000069345	DNAJA2	852.181	-0.193864	0.417783	0.215299	0.642646	0.993093
ENSG00000069399	BCL3	89.9055	-0.383719	0.840612	0.206886	0.649219	0.993093
ENSG00000069431	ABCC9	49.6051	0.78013	0.626365	1.54227	0.21428	0.993093
ENSG00000069482	GAL	1.69682	0.658256	2.28773	0.0830617	0.77319	0.993093
ENSG00000069493	CLEC2D	21.0659	-0.363363	0.738048	0.241833	0.622885	0.993093
ENSG00000069509	FUNDC1	333.199	0.131277	0.386932	0.115156	0.734349	0.993093
ENSG00000069535	MAOB	1134.53	-0.39617	0.622078	0.404427	0.524812	0.993093
ENSG00000069667	RORA	134.777	0.133291	0.511342	0.0687918	0.793104	0.993093
ENSG00000069702	TGFBR3	89.6763	0.21883	0.476258	0.210607	0.646292	0.993093
ENSG00000069849	ATP1B3	690.849	-0.157339	0.382905	0.168908	0.681085	0.993093
ENSG00000069869	NEDD4	31.7983	-1.02318	0.639459	2.51284	0.112922	0.993093
ENSG00000069943	PIGB	64.8124	-0.375987	0.511271	0.540986	0.462024	0.993093
ENSG00000069956	MAPK6	440.271	-0.381713	0.35845	1.13061	0.287646	0.993093
ENSG00000069966	GNB5	251.313	0.468081	0.411863	1.28825	0.25637	0.993093
ENSG00000069974	RAB27A	45.5367	-0.356248	0.539693	0.43418	0.509945	0.993093
ENSG00000069998	HDHD5	341.161	0.0173975	0.373924	0.00227138	0.961988	0.993093
ENSG00000070010	UFD1	584.255	-0.0103297	0.366428	0.000800429	0.977429	0.993093
ENSG00000070018	LRP6	143.923	-0.213784	0.45126	0.223849	0.636123	0.993093
ENSG00000070019	GUCY2C	3.77697	2.34593	1.61438	2.07476	0.149753	0.993093
ENSG00000070047	PHRF1	80.1772	-0.150733	2.77228	0.00295331	0.956661	0.993093
ENSG00000070061	ELP1	333.226	-0.631418	0.479576	1.72052	0.189626	0.993093
ENSG00000070081	NUCB2	476.527	-0.032129	0.332382	0.00934282	0.922998	0.993093
ENSG00000070087	PFN2	1643.35	0.269904	0.420174	0.412175	0.520867	0.993093
ENSG00000070159	PTPN3	17.3662	1.33184	0.847674	2.3509	0.125211	0.993093
ENSG00000070182	SPTB	43.1878	0.763651	0.67483	1.27901	0.258083	0.993093
ENSG00000070190	DAPP1	26.3877	0.302955	0.904397	0.112089	0.737778	0.993093
ENSG00000070193	FGF10	1.84492	2.19645	2.47343	0.747261	0.387345	0.993093
ENSG00000070214	SLC44A1	11387.9	-0.426881	0.503322	0.71674	0.397215	0.993093
ENSG00000070269	TMEM260	202.796	-0.0897719	0.433798	0.0430362	0.835657	0.993093
ENSG00000070366	SMG6	239.23	0.848128	0.448656	3.52022	0.0606242	0.993093
ENSG00000070367	EXOC5	981.353	-0.291873	0.415684	0.492331	0.482889	0.993093
ENSG00000070371	CLTCL1	57.1379	-0.221566	0.540646	0.169567	0.680497	0.993093
ENSG00000070388	FGF22	29.6998	0.25856	0.718166	0.130106	0.718322	0.993093
ENSG00000070404	FSTL3	122.352	-0.576903	0.49523	1.34919	0.245419	0.993093
ENSG00000070413	DGCR2	1002.26	0.131743	0.432922	0.0926391	0.760849	0.993093
ENSG00000070423	RNF126	416.584	-0.0117912	0.366073	0.00105795	0.974052	0.993093
ENSG00000070444	MNT	32.2892	0.976903	0.675821	2.05357	0.15185	0.993093
ENSG00000070476	ZXDC	181.732	-0.246549	0.463939	0.283124	0.594661	0.993093
ENSG00000070495	JMJD6	456.566	-0.785689	0.470352	2.75893	0.0967128	0.993093
ENSG00000070526	ST6GALNAC1	53.2278	1.05195	0.861098	1.45138	0.228307	0.993093
ENSG00000070540	WIPI1	198.657	-0.0272326	0.513802	0.00286924	0.957281	0.993093
ENSG00000070601	FRMPD1	11.3712	0.998483	1.11574	0.785514	0.37546	0.993093
ENSG00000070610	GBA2	674.383	-0.100631	0.353344	0.0810846	0.775833	0.993093
ENSG00000070614	NDST1	449.372	0.112491	0.408064	0.0759673	0.782839	0.993093
ENSG00000070669	ASNS	360.536	-0.237448	0.430722	0.30422	0.581249	0.993093
ENSG00000070718	AP3M2	670.153	-0.287071	0.390731	0.539128	0.462794	0.993093
ENSG00000070731	ST6GALNAC2	24.1335	0.0310825	0.811715	0.0074067	0.931417	0.993093
ENSG00000070756	PABPC1	1149.8	0.545412	0.486061	1.2507	0.263419	0.993093
ENSG00000070759	TESK2	340.035	-0.970162	0.464973	4.28326	0.0384895	0.993093
ENSG00000070761	CFAP20	670.86	-0.107177	0.471282	0.0517587	0.820031	0.993093
ENSG00000070770	CSNK2A2	232.615	0.317209	0.392025	0.652771	0.419124	0.993093
ENSG00000070778	PTPN21	72.084	0.191793	0.505148	0.144182	0.704159	0.993093
ENSG00000070785	EIF2B3	481.446	-0.427639	0.460904	0.858947	0.354034	0.993093
ENSG00000070814	TCOF1	371.658	-0.0301139	0.369052	0.00666216	0.934947	0.993093
ENSG00000070831	CDC42	1196.68	0.363898	0.437946	0.688802	0.406572	0.993093
ENSG00000070882	OSBPL3	56.3518	0.0831439	0.53782	0.0253889	0.873402	0.993093
ENSG00000070886	EPHA8	13.5711	0.955694	0.855069	1.23894	0.265675	0.993093
ENSG00000070950	RAD18	61.3241	1.0813	0.615124	3.02762	0.0818582	0.993093
ENSG00000070961	ATP2B1	1308.37	0.869277	0.443815	3.78041	0.0518561	0.993093
ENSG00000071051	NCK2	254.544	0.174343	0.38986	0.19974	0.654931	0.993093
ENSG00000071054	MAP4K4	7376.35	0.194393	0.482794	0.161987	0.687334	0.993093
ENSG00000071073	MGAT4A	270.345	0.572647	0.482764	1.39608	0.237381	0.993093
ENSG00000071082	RPL31	4144.12	0.26103	0.515197	0.256322	0.612659	0.993093
ENSG00000071127	WDR1	1234.71	-0.102467	0.404096	0.0643238	0.799788	0.993093
ENSG00000071189	SNX13	459.784	-0.485492	0.457946	1.11847	0.290248	0.993093
ENSG00000071242	RPS6KA2	2417.24	-0.294815	0.364766	0.652115	0.419358	0.993093
ENSG00000071243	ING3	169.929	0.0102793	0.390815	0.000800566	0.977427	0.993093
ENSG00000071246	VASH1	352.284	0.532133	0.475452	1.24427	0.26465	0.993093
ENSG00000071282	LMCD1	102.357	-0.0699376	0.497686	0.0197999	0.888097	0.993093
ENSG00000071462	BUD23	586.022	-0.18898	0.3807	0.246447	0.619588	0.993093
ENSG00000071537	SEL1L	597.528	0.22788	0.430374	0.279932	0.596746	0.993093
ENSG00000071539	TRIP13	25.4465	0.629396	0.745883	0.713884	0.398157	0.993093
ENSG00000071553	ATP6AP1	2564.99	-0.2266	0.454866	0.247974	0.618505	0.993093
ENSG00000071564	TCF3	141.559	-0.625386	0.416136	2.24348	0.134178	0.993093
ENSG00000071575	TRIB2	229.179	0.0849253	0.37695	0.0507522	0.821759	0.993093
ENSG00000071626	DAZAP1	90.1942	-0.366171	0.500882	0.531414	0.466013	0.993093
ENSG00000071655	MBD3	416.934	0.477345	0.414191	1.32097	0.250418	0.993093
ENSG00000071794	HLTF	417.135	0.517609	0.370872	1.9379	0.163897	0.993093
ENSG00000071859	FAM50A	1122.41	-0.332	0.340279	0.949916	0.329741	0.993093
ENSG00000071889	FAM3A	797.102	-0.374754	0.380235	0.969058	0.324915	0.993093
ENSG00000071894	CPSF1	86.01	0.0245811	0.50272	0.0137592	0.906623	0.993093
ENSG00000071909	MYO3B	7.57317	1.90354	1.08721	3.00859	0.0828241	0.993093
ENSG00000071967	CYBRD1	588.443	-0.254369	0.456157	0.31078	0.577202	0.993093
ENSG00000071991	CDH19	549.657	-0.90353	0.504747	3.15678	0.0756122	0.993093
ENSG00000072041	SLC6A15	296.032	-1.11851	0.657776	2.82922	0.0925635	0.993093
ENSG00000072042	RDH11	1662.87	-0.253355	0.483251	0.274566	0.600285	0.993093
ENSG00000072062	PRKACA	106.472	0.165413	0.469384	0.124261	0.724459	0.993093
ENSG00000072110	ACTN1	448.86	0.433557	0.411593	1.10582	0.292993	0.993093
ENSG00000072121	ZFYVE26	61.334	-0.212014	0.52744	0.1616	0.687688	0.993093
ENSG00000072133	RPS6KA6	16.5889	-0.354569	0.816877	0.197157	0.657026	0.993093
ENSG00000072134	EPN2	1828.69	-0.0554572	0.415487	0.0178138	0.893823	0.993093
ENSG00000072135	PTPN18	362.46	-0.142715	0.348537	0.16752	0.682325	0.993093
ENSG00000072163	LIMS2	180.044	0.430317	0.532573	0.649351	0.420345	0.993093
ENSG00000072182	ASIC4	47.7873	0.450291	0.603683	0.553292	0.456976	0.993093
ENSG00000072201	LNX1	63.9664	1.0799	0.609745	3.14301	0.0762528	0.993093
ENSG00000072210	ALDH3A2	790.002	-0.42066	0.481161	0.762214	0.382637	0.993093
ENSG00000072274	TFRC	298.173	0.375418	0.450763	0.690979	0.405831	0.993093
ENSG00000072310	SREBF1	844.668	-0.458379	0.434868	1.10745	0.292636	0.993093
ENSG00000072315	TRPC5	5.66196	0.95955	1.39535	0.468962	0.493465	0.993093
ENSG00000072364	AFF4	387.978	0.418334	0.413739	1.01877	0.31281	0.993093
ENSG00000072401	UBE2D1	318.88	-0.128273	0.415134	0.0955835	0.757195	0.993093
ENSG00000072415	MPP5	607.238	-0.441657	0.386834	1.2989	0.254415	0.993093
ENSG00000072422	RHOBTB1	230.616	-0.827582	0.487198	2.84907	0.0914269	0.993093
ENSG00000072501	SMC1A	628.791	0.234876	0.354292	0.439066	0.507573	0.993093
ENSG00000072506	HSD17B10	507.36	-0.0666163	0.335711	0.0393874	0.842683	0.993093
ENSG00000072518	MARK2	429.478	-0.151731	0.369312	0.168846	0.68114	0.993093
ENSG00000072571	HMMR	10.4314	0.51449	1.04251	0.242902	0.622118	0.993093
ENSG00000072609	CHFR	202.014	0.18877	0.387	0.237795	0.625803	0.993093
ENSG00000072657	TRHDE	36.1269	0.921071	0.800397	1.29586	0.254971	0.993093
ENSG00000072682	P4HA2	132.072	-0.417913	0.46108	0.818807	0.365529	0.993093
ENSG00000072694	FCGR2B	25.2287	-1.9276	1.01152	3.44848	0.06331	0.993093
ENSG00000072736	NFATC3	409.525	-0.576731	0.470848	1.49145	0.221992	0.993093
ENSG00000072756	TRNT1	254.403	0.0768125	0.427467	0.032309	0.857351	0.993093
ENSG00000072778	ACADVL	2340.14	-0.105031	0.377627	0.0773488	0.780923	0.993093
ENSG00000072786	STK10	64.7286	0.897859	0.606457	2.16051	0.141598	0.993093
ENSG00000072803	FBXW11	1177.55	-0.300293	0.39285	0.583202	0.44506	0.993093
ENSG00000072818	ACAP1	51.8762	0.502359	0.550949	0.823687	0.364104	0.993093
ENSG00000072832	CRMP1	613.213	0.713906	0.506659	1.96758	0.160705	0.993093
ENSG00000072840	EVC	7.62807	0.0984201	1.15857	0.00836784	0.927114	0.993093
ENSG00000072849	DERL2	349.287	-0.112544	0.376245	0.089551	0.764749	0.993093
ENSG00000072864	NDE1	399.575	-0.542254	0.440576	1.5077	0.21949	0.993093
ENSG00000072952	IRAG1	445.663	0.179544	0.544097	0.108815	0.741497	0.993093
ENSG00000072954	TMEM38A	262.083	0.339598	0.441142	0.592096	0.44161	0.993093
ENSG00000072958	AP1M1	833.181	-0.213444	0.394987	0.291948	0.588975	0.993093
ENSG00000073008	PVR	138.521	-0.195632	0.530987	0.135742	0.712551	0.993093
ENSG00000073050	XRCC1	246.907	-0.022409	0.362444	0.00382318	0.950697	0.993093
ENSG00000073060	SCARB1	522.346	0.509701	0.418007	1.47898	0.223934	0.993093
ENSG00000073111	MCM2	88.5791	-0.518358	0.546817	0.896472	0.343729	0.993093
ENSG00000073146	MOV10L1	20.5229	1.22042	0.770518	2.49192	0.114432	0.993093
ENSG00000073169	SELENOO	216.343	0.115176	0.417994	0.0762799	0.782404	0.993093
ENSG00000073282	TP63	1.66059	-2.57811	2.67038	1.02249	0.31193	0.993093
ENSG00000073331	ALPK1	48.5592	0.565923	0.592918	0.90329	0.341901	0.993093
ENSG00000073350	LLGL2	239.367	-0.69628	0.454291	2.32947	0.126945	0.993093
ENSG00000073417	PDE8A	951.089	-0.713619	0.402577	3.11347	0.0776473	0.993093
ENSG00000073464	CLCN4	910.495	-0.376436	0.537097	0.48993	0.483959	0.993093
ENSG00000073536	NLE1	106.166	0.784148	0.410309	3.61982	0.0570952	0.993093
ENSG00000073578	SDHA	2301.71	-0.587982	0.443541	1.74617	0.186358	0.993093
ENSG00000073584	SMARCE1	1287.44	-0.331648	0.378102	0.768041	0.380824	0.993093
ENSG00000073605	GSDMB	25.333	0.778793	0.661263	1.37486	0.240979	0.993093
ENSG00000073614	KDM5A	703.034	-0.0672773	0.389187	0.0298763	0.862771	0.993093
ENSG00000073670	ADAM11	66.4118	1.024	0.495053	4.21207	0.0401373	0.993093
ENSG00000073711	PPP2R3A	338.044	-0.634624	0.399169	2.511	0.113054	0.993093
ENSG00000073712	FERMT2	601.14	0.420937	0.424473	0.978336	0.32261	0.993093
ENSG00000073737	DHRS9	71.1997	0.456388	0.940081	0.235775	0.627274	0.993093
ENSG00000073756	PTGS2	28.7315	0.322964	0.930866	0.11993	0.729111	0.993093
ENSG00000073792	IGF2BP2	9.89114	1.8686	1.16942	2.45308	0.117294	0.993093
ENSG00000073803	MAP3K13	697.804	0.236978	0.396613	0.356336	0.550548	0.993093
ENSG00000073849	ST6GAL1	357.429	0.274727	0.480916	0.326212	0.567898	0.993093
ENSG00000073861	TBX21	1.80652	1.49694	2.41561	0.388113	0.533293	0.993093
ENSG00000073910	FRY	200.304	0.148286	0.421988	0.123365	0.725413	0.993093
ENSG00000073921	PICALM	934.213	-0.258426	0.412697	0.391575	0.531473	0.993093
ENSG00000073969	NSF	635.027	0.364761	0.487489	0.55893	0.454692	0.993093
ENSG00000074047	GLI2	7.48724	2.7702	1.60827	1.83655	0.175356	0.993093
ENSG00000074054	CLASP1	213.02	0.0826451	0.392989	0.0442202	0.833445	0.993093
ENSG00000074071	MRPS34	692.783	-0.198601	0.367223	0.292457	0.58865	0.993093
ENSG00000074181	NOTCH3	165.772	-0.375152	0.563139	0.442712	0.505816	0.993093
ENSG00000074201	CLNS1A	772.904	-0.0404806	0.392831	0.010642	0.917836	0.993093
ENSG00000074211	PPP2R2C	298.461	0.0845456	0.512576	0.027247	0.868892	0.993093
ENSG00000074219	TEAD2	22.2794	-0.0315001	0.838355	0.00400156	0.949561	0.993093
ENSG00000074266	EED	176.062	-0.205647	0.400732	0.264	0.607385	0.993093
ENSG00000074356	NCBP3	355.886	-0.45812	0.379544	1.45195	0.228215	0.993093
ENSG00000074370	ATP2A3	13.6686	-0.998909	0.836362	1.4164	0.233998	0.993093
ENSG00000074410	CA12	34.7336	0.46679	0.741762	0.395696	0.529321	0.993093
ENSG00000074527	NTN4	88.9859	0.105028	0.440325	0.0568815	0.811495	0.993093
ENSG00000074582	BCS1L	381.704	-0.0447493	0.352196	0.0161544	0.898861	0.993093
ENSG00000074590	NUAK1	603.668	0.376476	0.40093	0.87877	0.348539	0.993093
ENSG00000074603	DPP8	542.651	0.0310296	0.411056	0.00569871	0.939825	0.993093
ENSG00000074657	ZNF532	475.895	-0.0830641	0.383265	0.0469576	0.828444	0.993093
ENSG00000074660	SCARF1	44.385	0.310865	0.566802	0.300345	0.583666	0.993093
ENSG00000074695	LMAN1	586.492	0.0690687	0.345072	0.040095	0.841295	0.993093
ENSG00000074696	HACD3	2016.41	-0.275427	0.514139	0.286616	0.592397	0.993093
ENSG00000074706	IPCEF1	203.985	0.0467595	0.579668	0.00656365	0.935429	0.993093
ENSG00000074755	ZZEF1	145.865	-0.2063	0.440224	0.21921	0.639643	0.993093
ENSG00000074771	NOX3	1.42887	-0.233396	2.61883	0.00970955	0.921506	0.993093
ENSG00000074800	ENO1	6321.04	-0.101705	0.418838	0.0589571	0.808152	0.993093
ENSG00000074803	SLC12A1	6.27414	1.44139	1.1812	1.36965	0.241872	0.993093
ENSG00000074842	MYDGF	745.683	-0.114929	0.340732	0.113789	0.735871	0.993093
ENSG00000074855	ANO8	9.76722	0.19897	0.938804	0.0448145	0.832346	0.993093
ENSG00000074935	TUBE1	201.058	-0.75277	0.416043	3.2497	0.0714366	0.993093
ENSG00000074964	ARHGEF10L	182.637	0.236251	0.454867	0.269538	0.603642	0.993093
ENSG00000075035	WSCD2	63.7308	0.322851	0.733377	0.195239	0.658591	0.993093
ENSG00000075043	KCNQ2	304.412	0.654914	0.405859	2.58346	0.107986	0.993093
ENSG00000075073	TACR2	7.19869	-0.759566	1.10652	0.473486	0.491388	0.993093
ENSG00000075089	ACTR6	716.913	-0.319478	0.353545	0.815556	0.366483	0.993093
ENSG00000075131	TIPIN	78.8182	0.45572	0.665068	0.468906	0.493491	0.993093
ENSG00000075142	SRI	3030.02	0.0936851	0.380443	0.0606396	0.805488	0.993093
ENSG00000075151	EIF4G3	560.446	0.320961	0.377226	0.721962	0.395501	0.993093
ENSG00000075188	NUP37	94.8684	-0.19216	0.421108	0.208826	0.647689	0.993093
ENSG00000075218	GTSE1	3.35142	1.38202	1.7615	0.616842	0.432223	0.993093
ENSG00000075223	SEMA3C	151.331	0.166674	0.48411	0.118975	0.730149	0.993093
ENSG00000075234	TTC38	171.079	-0.47922	0.431779	1.22721	0.26795	0.993093
ENSG00000075239	ACAT1	922.316	-0.231254	0.40785	0.321465	0.570728	0.993093
ENSG00000075240	GRAMD4	143.419	0.849139	0.627193	1.80067	0.179632	0.993093
ENSG00000075275	CELSR1	1.45993	1.79836	2.36916	0.550925	0.45794	0.993093
ENSG00000075292	ZNF638	1264.64	0.0996452	0.464431	0.0460347	0.830113	0.993093
ENSG00000075303	SLC25A40	107.748	0.0960241	0.595144	0.0260438	0.871794	0.993093
ENSG00000075336	TIMM21	613.631	-0.549134	0.436348	1.5755	0.20941	0.993093
ENSG00000075399	VPS9D1	87.9883	0.558059	0.456648	1.4848	0.223025	0.993093
ENSG00000075407	ZNF37A	350.329	0.0306227	0.370685	0.00683691	0.934102	0.993093
ENSG00000075413	MARK3	814.273	-0.153508	0.34229	0.201081	0.65385	0.993093
ENSG00000075415	SLC25A3	1687.01	0.225519	0.354037	0.405389	0.524319	0.993093
ENSG00000075420	FNDC3B	91.4575	-0.367949	0.556293	0.435015	0.509539	0.993093
ENSG00000075426	FOSL2	144.391	0.262538	0.788401	0.110541	0.739529	0.993093
ENSG00000075429	CACNG5	11.8093	-0.494231	1.07184	0.212862	0.644534	0.993093
ENSG00000075461	CACNG4	83.6474	0.931784	0.505962	3.33813	0.0676913	0.993093
ENSG00000075539	FRYL	886.848	-0.532203	0.368579	2.07332	0.149895	0.993093
ENSG00000075568	TMEM131	172.323	0.292707	0.441148	0.439137	0.507539	0.993093
ENSG00000075618	FSCN1	872.83	-0.0573947	0.388746	0.021819	0.88257	0.993093
ENSG00000075624	ACTB	41242.1	-0.163403	0.404834	0.16283	0.686565	0.993093
ENSG00000075643	MOCOS	4.86279	-1.23593	1.44229	0.724457	0.394686	0.993093
ENSG00000075651	PLD1	499.4	-0.333857	0.335328	0.989796	0.319792	0.993093
ENSG00000075702	WDR62	11.512	-0.413264	0.907772	0.21002	0.646751	0.993093
ENSG00000075711	DLG1	1734.67	-0.687057	0.35698	3.67073	0.0553759	0.993093
ENSG00000075785	RAB7A	3565.28	-0.252811	0.402642	0.393802	0.530308	0.993093
ENSG00000075790	BCAP29	862.36	0.299585	0.325268	0.846677	0.357494	0.993093
ENSG00000075826	SEC31B	114.794	-0.273531	0.444847	0.376466	0.539501	0.993093
ENSG00000075856	SART3	429.996	-0.361077	0.427587	0.711902	0.398813	0.993093
ENSG00000075884	ARHGAP15	50.4894	0.159782	0.658429	0.0588738	0.808285	0.993093
ENSG00000075886	TUBA3D	6.15803	-0.0182337	1.24505	0.00306584	0.955844	0.993093
ENSG00000075914	EXOSC7	298.915	-0.188836	0.373374	0.255882	0.612963	0.993093
ENSG00000075945	KIFAP3	945.691	0.278811	0.349006	0.637396	0.424655	0.993093
ENSG00000075975	MKRN2	538.361	-0.232773	0.434544	0.286957	0.592177	0.993093
ENSG00000076003	MCM6	123.408	-0.19452	0.518685	0.141652	0.706645	0.993093
ENSG00000076043	REXO2	454.957	-0.23842	0.387371	0.378399	0.538461	0.993093
ENSG00000076053	RBM7	420.131	-0.362165	0.461868	0.613851	0.433341	0.993093
ENSG00000076067	RBMS2	104.688	-0.220247	0.734032	0.0929916	0.760408	0.993093
ENSG00000076108	BAZ2A	362.045	-0.072911	0.510534	0.020555	0.885998	0.993093
ENSG00000076201	PTPN23	103.246	0.28594	0.413344	0.477685	0.489473	0.993093
ENSG00000076242	MLH1	412.469	-0.0839766	0.409998	0.0420437	0.837536	0.993093
ENSG00000076248	UNG	301.697	0.0345669	0.423109	0.00672761	0.934629	0.993093
ENSG00000076258	FMO4	33.6884	-0.146601	0.622692	0.0553312	0.814033	0.993093
ENSG00000076321	KLHL20	257.094	0.0809324	0.374122	0.0469058	0.828538	0.993093
ENSG00000076344	RGS11	231.428	-0.250478	0.391281	0.409323	0.522313	0.993093
ENSG00000076351	SLC46A1	135.264	0.729687	0.407763	3.17898	0.0745911	0.993093
ENSG00000076382	SPAG5	28.7551	0.956495	0.74522	1.6116	0.204267	0.993093
ENSG00000076513	ANKRD13A	648.269	-0.196117	0.405357	0.23404	0.628544	0.993093
ENSG00000076554	TPD52	2228.39	-0.450135	0.480556	0.873913	0.349874	0.993093
ENSG00000076555	ACACB	103.18	-0.156606	0.518969	0.0909604	0.76296	0.993093
ENSG00000076604	TRAF4	123.277	-0.0550514	0.438453	0.0162581	0.898539	0.993093
ENSG00000076650	GPATCH1	169.074	0.0385634	0.416339	0.00872652	0.925573	0.993093
ENSG00000076662	ICAM3	45.8721	0.422229	0.563129	0.562469	0.453267	0.993093
ENSG00000076685	NT5C2	491.746	-0.0321138	0.436842	0.00542865	0.941266	0.993093
ENSG00000076706	MCAM	764.349	-0.250161	0.494738	0.255471	0.613249	0.993093
ENSG00000076716	GPC4	77.6823	0.708294	0.617115	1.311	0.252214	0.993093
ENSG00000076770	MBNL3	32.3238	0.0563679	0.654087	0.0128912	0.909603	0.993093
ENSG00000076826	CAMSAP3	44.1764	1.12673	0.627895	3.17026	0.0749907	0.993093
ENSG00000076864	RAP1GAP	509.48	0.272998	0.389054	0.491777	0.483136	0.993093
ENSG00000076924	XAB2	115.775	-0.347247	0.43582	0.635921	0.425192	0.993093
ENSG00000076928	ARHGEF1	374.836	-0.410746	0.414194	0.980229	0.322142	0.993093
ENSG00000076944	STXBP2	55.4679	0.0436718	0.743904	0.00378128	0.950967	0.993093
ENSG00000076984	MAP2K7	50.8367	-0.175182	0.609906	0.0834485	0.772677	0.993093
ENSG00000077044	DGKD	231.05	-0.595942	0.385225	2.38254	0.122698	0.993093
ENSG00000077063	CTTNBP2	441.74	0.346459	0.490978	0.495628	0.481427	0.993093
ENSG00000077080	ACTL6B	137.038	1.08327	0.546458	3.86155	0.0494048	0.993093
ENSG00000077092	RARB	35.5387	0.180164	0.579385	0.0965875	0.755964	0.993093
ENSG00000077097	TOP2B	800.222	0.406576	0.351706	1.33116	0.248599	0.993093
ENSG00000077147	TM9SF3	1158.73	-0.269093	0.438002	0.376989	0.539219	0.993093
ENSG00000077150	NFKB2	50.1149	-0.770388	0.640802	1.42746	0.23218	0.993093
ENSG00000077152	UBE2T	69.8078	0.818256	0.653324	1.55742	0.212043	0.993093
ENSG00000077157	PPP1R12B	794.77	-0.129818	0.361845	0.128679	0.719806	0.993093
ENSG00000077232	DNAJC10	480.099	0.0108538	0.360104	0.000915953	0.975856	0.993093
ENSG00000077235	GTF3C1	381.555	0.43426	0.584167	0.548593	0.458893	0.993093
ENSG00000077238	IL4R	119.574	0.227711	0.636077	0.127907	0.720613	0.993093
ENSG00000077254	USP33	768.196	-0.0103225	0.374274	0.00077891	0.977735	0.993093
ENSG00000077312	SNRPA	210.15	-0.220561	0.415665	0.281643	0.595626	0.993093
ENSG00000077327	SPAG6	12.8974	-0.0494425	0.942431	0.0104453	0.918596	0.993093
ENSG00000077348	EXOSC5	338.963	-0.292957	0.426925	0.470958	0.492547	0.993093
ENSG00000077380	DYNC1I2	2965.98	-0.236802	0.348814	0.460383	0.497445	0.993093
ENSG00000077420	APBB1IP	130.883	0.514727	0.628326	0.669103	0.413365	0.993093
ENSG00000077454	LRCH4	156.907	-0.181972	0.417459	0.19022	0.662734	0.993093
ENSG00000077458	FAM76B	132.25	0.0321237	0.49641	0.00425577	0.947986	0.993093
ENSG00000077463	SIRT6	17.3881	-0.462282	0.796225	0.33747	0.561293	0.993093
ENSG00000077514	POLD3	145.881	-0.288449	0.39024	0.546337	0.459818	0.993093
ENSG00000077522	ACTN2	242.539	-0.295354	0.428158	0.475292	0.490562	0.993093
ENSG00000077549	CAPZB	1127.47	0.123194	0.361976	0.115836	0.733595	0.993093
ENSG00000077585	GPR137B	429.147	-0.23634	0.4224	0.312849	0.575937	0.993093
ENSG00000077616	NAALAD2	25.7803	0.474153	0.716363	0.436618	0.508759	0.993093
ENSG00000077684	JADE1	252.909	-0.130981	0.414702	0.099922	0.751923	0.993093
ENSG00000077713	SLC25A43	40.6205	0.248558	0.57909	0.184138	0.667841	0.993093
ENSG00000077721	UBE2A	711.897	-0.388397	0.47713	0.661233	0.416125	0.993093
ENSG00000077782	FGFR1	425.784	-0.384066	0.354612	1.16944	0.279517	0.993093
ENSG00000077935	SMC1B	1.62718	3.11074	2.63292	1.31763	0.251017	0.993093
ENSG00000077942	FBLN1	139.043	0.225396	0.559708	0.16267	0.68671	0.993093
ENSG00000077943	ITGA8	26.5926	0.275388	0.764948	0.129952	0.718482	0.993093
ENSG00000077984	CST7	12.5258	0.472748	0.938482	0.254703	0.613783	0.993093
ENSG00000078043	PIAS2	346.985	0.170665	0.363089	0.22082	0.638416	0.993093
ENSG00000078053	AMPH	284.79	0.839722	0.506531	2.72197	0.0989758	0.993093
ENSG00000078061	ARAF	428.361	-0.262404	0.355261	0.545568	0.460134	0.993093
ENSG00000078070	MCCC1	451.834	-0.231026	0.427848	0.291769	0.589089	0.993093
ENSG00000078098	FAP	10.8611	0.356528	0.88976	0.17637	0.674511	0.993093
ENSG00000078114	NEBL	528.557	0.442342	0.479295	0.849215	0.356775	0.993093
ENSG00000078124	ACER3	859.232	-0.233175	0.556376	0.175475	0.675291	0.993093
ENSG00000078140	UBE2K	342.384	0.284192	0.381001	0.55508	0.456249	0.993093
ENSG00000078142	PIK3C3	328.206	-0.386596	0.380981	1.02643	0.310999	0.993093
ENSG00000078177	N4BP2	49.9477	0.523515	0.751281	0.479297	0.488741	0.993093
ENSG00000078237	TIGAR	145.258	-0.223338	0.458098	0.238325	0.625419	0.993093
ENSG00000078246	TULP3	361.378	-0.403707	0.484868	0.692126	0.405442	0.993093
ENSG00000078269	SYNJ2	1293.91	-0.41652	0.363026	1.31198	0.252036	0.993093
ENSG00000078304	PPP2R5C	806.567	0.101965	0.354833	0.0825372	0.773888	0.993093
ENSG00000078319	PMS2P1	130.379	-0.0764237	0.401398	0.0363641	0.848765	0.993093
ENSG00000078328	RBFOX1	384.233	1.00885	0.562391	3.15631	0.075634	0.993093
ENSG00000078369	GNB1	2596.69	0.184382	0.333054	0.306297	0.579962	0.993093
ENSG00000078401	EDN1	228.627	0.420573	0.591757	0.502651	0.478338	0.993093
ENSG00000078403	MLLT10	130.789	-0.345883	0.47427	0.529573	0.466786	0.993093
ENSG00000078487	ZCWPW1	173.237	-0.290939	0.412907	0.495288	0.481578	0.993093
ENSG00000078549	ADCYAP1R1	317.078	0.35753	0.399957	0.797615	0.371807	0.993093
ENSG00000078579	FGF20	4.42714	-0.823261	1.57074	0.261551	0.609056	0.993093
ENSG00000078596	ITM2A	2082.26	0.337866	0.459311	0.539711	0.462552	0.993093
ENSG00000078618	NRDC	1124.94	-0.064556	0.422246	0.0234061	0.878406	0.993093
ENSG00000078668	VDAC3	1815.5	0.0960646	0.428041	0.0503765	0.822409	0.993093
ENSG00000078674	PCM1	1163.96	0.297376	0.359858	0.681483	0.409077	0.993093
[truncated: 21,489 more rows]

## Sheet: spinal motor neurons
Supplementary Table 3. Differential gene expression in CNS cells from DM1 patients and disease controls.
ens_gene	ext_gene	baseMean	log2FoldChange	lfcSE	stat	pvalue	padj
ENSG00000198692	EIF1AY	310.695	-11.3443	1.42017	64.9227	7.78949e-16	1.52448e-11
ENSG00000229807	XIST	641.503	9.5638	1.04333	51.1763	8.44316e-13	8.26206e-09
ENSG00000129824	RPS4Y1	446.861	-9.81681	1.30361	44.2881	2.83433e-11	1.38677e-07
ENSG00000067048	DDX3Y	135.105	-9.16626	1.43328	43.513	4.21144e-11	1.64844e-07
ENSG00000165246	NLGN4Y	73.3544	-9.12658	1.46814	38.8567	4.56087e-10	1.48768e-06
ENSG00000012817	KDM5D	73.4458	-8.96015	1.52148	32.5782	1.14491e-08	2.80087e-05
ENSG00000183878	UTY	64.8025	-9.33913	1.54885	32.5924	1.1366e-08	2.80087e-05
ENSG00000114374	USP9Y	67.4487	-9.34694	1.56937	31.0891	2.46454e-08	5.18614e-05
ENSG00000131002	TXLNGY	45.0715	-8.24594	1.48732	30.9483	2.64991e-08	5.18614e-05
ENSG00000154620	TMSB4Y	73.4688	-9.15626	1.57216	29.8818	4.59195e-08	8.16991e-05
ENSG00000100351	GRAP2	22.5645	8.52534	1.60986	25.07	5.52867e-07	0.000901679
ENSG00000176728	TTTY14	24.8244	-7.84917	1.56738	23.5495	1.2174e-06	0.00183275
ENSG00000206159	GYG2P1	49.3665	-9.19658	1.7772	20.2847	6.67311e-06	0.00932853
ENSG00000103569	AQP9	52.5716	6.46199	1.2994	18.9467	1.34422e-05	0.0175384
ENSG00000171522	PTGER4	103.423	5.77371	1.14033	18.2255	1.96235e-05	0.0240032
ENSG00000259462	CPEB1-AS1	43.1674	4.69424	1.01972	17.1229	3.50365e-05	0.0403353
ENSG00000099715	PCDH11Y	27.6675	-7.83233	1.78327	15.8046	7.02328e-05	0.0763626
ENSG00000122224	LY9	12.8279	7.61884	1.7749	15.6599	7.58151e-05	0.076449
ENSG00000267309	ZNF566-AS1	15.4489	-6.90303	1.67279	15.5065	8.22211e-05	0.0766262
ENSG00000121690	DEPDC7	15.755	-6.81303	1.66566	15.3538	8.91406e-05	0.0792987
ENSG00000186529	CYP4F3	37.685	5.90823	1.35783	14.8766	0.000114776	0.0976646
ENSG00000067646	ZFY	16.0344	-6.57211	1.65274	14.7726	0.000121286	0.0989041
ENSG00000111432	FZD10	38.2263	-8.20753	1.88823	14.4919	0.000140762	0.0999197
ENSG00000130176	CNN1	121.67	-6.84613	1.57336	14.4628	0.000142954	0.0999197
ENSG00000261241	LINC02128	14.3658	-6.84826	1.7023	14.5762	0.000134601	0.0999197
ENSG00000278605	TSEN34	340.011	8.06513	1.60651	14.5389	0.000137298	0.0999197
ENSG00000284933	ARHGEF5	11.2736	7.40828	1.8283	13.8145	0.000201772	0.136168
ENSG00000206340	C4A	34.0494	-3.65279	0.944608	13.4226	0.000248608	0.162184
ENSG00000116774	OLFML3	116.438	-6.13332	1.46922	12.8797	0.00033217	0.20904
ENSG00000278206	NA	15.4559	-6.90297	1.79189	12.8262	0.000341796	0.20904
ENSG00000134363	FST	10.5685	-6.74848	1.78725	12.5172	0.000403213	0.23913
ENSG00000267598	NA	14.0813	7.9222	1.97887	12.4203	0.00042469	0.244459
ENSG00000228878	SEPTIN7-DT	73.1952	5.59696	1.35328	12.2554	0.000463923	0.259413
ENSG00000196167	COLCA1	8.42267	-7.4935	1.94145	12.1077	0.000502138	0.272982
ENSG00000117594	HSD11B1	17.7127	-6.95889	1.84963	11.9484	0.000546949	0.284236
ENSG00000204950	LRRC10B	35.0598	-6.34123	1.68224	11.9316	0.000551886	0.284236
ENSG00000079385	CEACAM1	14.0844	-6.68604	1.81441	11.799	0.000592611	0.28995
ENSG00000167286	CD3D	18.2316	7.01197	1.8426	11.8154	0.000587433	0.28995
ENSG00000206452	HLA-C	2130.81	5.15256	1.28439	11.3264	0.00076414	0.364756
ENSG00000125740	FOSB	20.9478	-7.50505	1.99153	11.1165	0.000855647	0.398711
ENSG00000137868	STRA6	18.4495	-7.00866	1.91645	11.042	0.000890723	0.405403
ENSG00000204599	TRIM39	11.2048	6.93601	1.93538	10.7094	0.00106595	0.417232
ENSG00000224994	TRIM39	11.2048	6.93601	1.93538	10.7094	0.00106595	0.417232
ENSG00000229929	TRIM39	11.2048	6.93601	1.93538	10.7094	0.00106595	0.417232
ENSG00000230202	NA	125.654	3.79582	1.04468	10.7332	0.00105232	0.417232
ENSG00000230308	TRIM39	11.2048	6.93601	1.93538	10.7094	0.00106595	0.417232
ENSG00000232839	TRIM39	11.2048	6.93601	1.93538	10.7094	0.00106595	0.417232
ENSG00000236560	PPP1R11	584.458	-3.2579	0.908135	10.8776	0.000973354	0.417232
ENSG00000196730	DAPK1	42.0667	-3.96747	1.1457	10.5351	0.00117128	0.448174
ENSG00000271824	SMIM32	11.1361	-6.43711	1.85711	10.5046	0.0011908	0.448174
ENSG00000130270	ATP8B3	67.3177	4.48942	1.23197	10.3988	0.00126095	0.465624
ENSG00000134853	PDGFRA	34.2992	-3.43853	1.03354	10.3237	0.00131334	0.470631
ENSG00000172543	CTSW	87.8393	6.88808	1.73986	10.3107	0.00132261	0.470631
ENSG00000262349	GIHCG	21.2512	4.86547	1.35249	10.1756	0.00142313	0.497358
ENSG00000136750	GAD2	19.0162	-4.76548	1.42024	10.1199	0.00146679	0.503625
ENSG00000087494	PTHLH	15.3934	-6.72133	1.94324	10.012	0.0015552	0.524773
ENSG00000101082	SLA2	18.6083	5.48403	1.58991	9.94672	0.00161136	0.5256
ENSG00000170689	HOXB9	51.7696	3.96306	1.13708	9.97731	0.00158481	0.5256
ENSG00000042062	RIPOR3	24.9915	-3.56683	1.09649	9.763	0.00178059	0.553142
ENSG00000165124	SVEP1	23.8736	-3.54811	1.09215	9.76787	0.00177588	0.553142
ENSG00000196724	ZNF418	54.4604	2.66803	0.807867	9.77837	0.00176577	0.553142
ENSG00000104938	CLEC4M	21.0999	-4.64542	1.47018	9.34979	0.00223012	0.598096
ENSG00000115112	TFCP2L1	23.8122	-6.12029	1.78326	9.39078	0.00218079	0.598096
ENSG00000143869	GDF7	8.44295	-6.02896	1.86908	9.32421	0.00226146	0.598096
ENSG00000159516	SPRR2G	7.87325	6.88369	2.03114	9.53856	0.002012	0.598096
ENSG00000175463	TBC1D10C	87.1357	5.79607	1.5667	9.54076	0.00200958	0.598096
ENSG00000186810	CXCR3	37.7402	9.2059	2.41421	9.38409	0.00218877	0.598096
ENSG00000206505	HLA-A	3282	5.07142	1.39708	9.33688	0.00224587	0.598096
ENSG00000221882	OR3A2	11.3765	-6.18645	1.88571	9.49545	0.00205983	0.598096
ENSG00000257279	NA	11.4454	-6.46985	1.95061	9.38053	0.00219302	0.598096
ENSG00000262327	AGK	47.895	3.7989	1.14088	9.36599	0.00221049	0.598096
ENSG00000280064	NA	31.7962	8.91485	2.36465	9.44779	0.00211404	0.598096
ENSG00000110455	ACCS	14.0835	-4.91389	1.53043	9.24843	0.00235697	0.615044
ENSG00000110448	CD5	31.4975	8.75351	2.3707	9.16992	0.00246025	0.633547
ENSG00000230461	PROX1-AS1	30.9415	7.73933	2.21901	9.0615	0.00261048	0.654995
ENSG00000260464	NA	10.5494	-4.95801	1.60761	9.0824	0.00258081	0.654995
ENSG00000140470	ADAMTS17	13.3422	-6.77843	2.04613	8.97702	0.00273396	0.668828
ENSG00000277177	LILRA6	29.3338	7.69787	2.19655	8.99355	0.00270934	0.668828
ENSG00000183798	EMILIN3	14.4235	-5.42151	1.72172	8.90164	0.00284915	0.688403
ENSG00000165983	PTER	42.8387	-2.79985	0.902151	8.78538	0.00303655	0.716004
ENSG00000180644	PRF1	351.459	6.6607	1.77703	8.79709	0.00301712	0.716004
ENSG00000120899	PTK2B	209.352	2.70606	0.871379	8.52451	0.00350395	0.737374
ENSG00000155850	SLC26A2	338.904	3.84351	1.1764	8.53172	0.00349009	0.737374
ENSG00000167971	CASKIN1	67.4031	-3.0892	0.992254	8.55582	0.0034442	0.737374
ENSG00000179921	GPBAR1	28.5641	-4.19645	1.34687	8.64179	0.00328538	0.737374
ENSG00000205018	NA	10.1648	-6.29171	1.98908	8.58061	0.00339761	0.737374
ENSG00000230763	HLA-DPB1	32.1669	8.17792	2.27682	8.63232	0.00330251	0.737374
ENSG00000236693	HLA-DPB1	32.1669	8.17792	2.27682	8.63232	0.00330251	0.737374
ENSG00000254636	ARMS2	17.2309	-4.98095	1.62692	8.56382	0.00342909	0.737374
ENSG00000275565	ALOX5	96.6075	3.54613	1.10112	8.60753	0.00334776	0.737374
ENSG00000285000	NA	20.2151	5.3276	1.59977	8.57493	0.00340823	0.737374
ENSG00000273888	FRMD6-AS1	7.62688	-5.88219	1.91617	8.45688	0.00363664	0.749187
ENSG00000274322	NA	11.974	3.46423	1.13616	8.46122	0.00362798	0.749187
ENSG00000204118	NAP1L6P	34.1207	3.90265	1.22156	8.43601	0.00367863	0.749942
ENSG00000034053	APBA2	556.957	-2.03837	0.678655	8.38428	0.0037848	0.75584
ENSG00000116652	DLEU2L	14.5503	-5.05768	1.67635	8.38449	0.00378436	0.75584
ENSG00000050327	ARHGEF5	71.07	3.33877	1.06493	8.32084	0.00391928	0.767042
ENSG00000140548	ZNF710	107.04	2.9647	0.958363	8.3303	0.00389891	0.767042
ENSG00000007933	FMO3	30.0294	-7.23858	2.21156	8.22551	0.00413057	0.769088
ENSG00000148734	NPFFR1	9.36002	4.93182	1.64311	8.22346	0.00413522	0.769088
ENSG00000174370	C11orf45	13.211	-5.44366	1.76019	8.28351	0.00400066	0.769088
ENSG00000176692	FOXC2	22.2322	-6.55779	2.03602	8.26753	0.00403605	0.769088
ENSG00000227739	TUBB	4415.91	-3.12909	1.00675	8.21022	0.00416552	0.769088
ENSG00000280634	THRIL	46.4993	5.47736	1.6319	8.2596	0.00405371	0.769088
ENSG00000080947	CROCCP3	55.5236	2.49018	0.833293	8.14415	0.00432003	0.775664
ENSG00000138115	CYP2C8	16.0031	-4.48621	1.5198	8.14424	0.00431981	0.775664
ENSG00000163915	IGF2BP2-AS1	8.02342	6.40564	2.07087	8.15313	0.0042987	0.775664
ENSG00000206172	HBA1	32153.7	4.66673	1.40478	8.12453	0.00436704	0.776976
ENSG00000256377	NA	8.18957	5.76386	1.87949	8.1067	0.00441019	0.777584
ENSG00000138771	SHROOM3	80.9309	3.68836	1.17941	7.97583	0.0047406	0.77965
ENSG00000163586	FABP1	12.34	-5.00137	1.67998	8.01952	0.00462757	0.77965
ENSG00000170100	ZNF778	54.1913	-3.08273	1.0222	7.98646	0.00471284	0.77965
ENSG00000215156	NA	23.2342	-5.77971	1.87213	7.98541	0.00471558	0.77965
ENSG00000215522	DDR1	87.546	7.17866	1.91272	7.99709	0.00468525	0.77965
ENSG00000234078	DDR1	87.5906	7.17931	1.91257	7.99968	0.00467856	0.77965
ENSG00000236625	C4B	15.7192	-4.70504	1.49136	7.9796	0.00473074	0.77965
ENSG00000267432	DNAH17-AS1	119.097	3.65357	1.16202	8.0666	0.00450887	0.77965
ENSG00000100368	CSF2RB	11.2354	-6.15024	2.0259	7.93661	0.00484446	0.783562
ENSG00000228267	C4B	15.8184	-4.71309	1.49381	7.93836	0.00483978	0.783562
ENSG00000189143	CLDN4	11.227	-5.3597	1.74614	7.88304	0.00499005	0.800495
ENSG00000100385	IL2RB	114.097	6.16808	1.7985	7.83025	0.0051379	0.803251
ENSG00000134901	POGLUT2	10.4497	-5.94191	1.99339	7.8185	0.00517141	0.803251
ENSG00000186074	CD300LF	17.3866	7.90904	2.39512	7.86103	0.00505117	0.803251
ENSG00000259495	NA	37.1581	3.37432	1.10922	7.82764	0.00514533	0.803251
ENSG00000111796	KLRB1	19.1262	8.18348	2.45193	7.80111	0.00522142	0.804632
ENSG00000142623	PADI1	6.87102	-5.76887	1.96277	7.76772	0.0053188	0.806932
ENSG00000281459	PADI1	6.87102	-5.76887	1.96277	7.76772	0.0053188	0.806932
ENSG00000141194	OR4D1	12.2255	4.70282	1.58263	7.69387	0.00554086	0.810702
ENSG00000150045	KLRF1	14.7301	5.55065	1.83226	7.62525	0.00575566	0.810702
ENSG00000173083	HPSE	8.85598	-6.19598	2.06154	7.72689	0.00544045	0.810702
ENSG00000184985	SORCS2	101.054	-2.67368	0.911393	7.71647	0.00547192	0.810702
ENSG00000189164	ZNF527	45.661	1.90057	0.671404	7.62456	0.00575788	0.810702
ENSG00000224924	LINC00320	458.698	3.2136	1.06893	7.63532	0.00572363	0.810702
ENSG00000244734	HBB	151942	4.77859	1.47485	7.64562	0.00569102	0.810702
ENSG00000258017	NA	332.673	-6.01537	1.77392	7.63207	0.00573395	0.810702
ENSG00000261135	NA	7.6029	-5.87631	1.99718	7.67131	0.00561056	0.810702
ENSG00000282684	ZC3H3	14.0404	7.74432	2.38846	7.71059	0.00548978	0.810702
ENSG00000008438	PGLYRP1	66.4941	6.03154	1.80339	7.57152	0.00592979	0.815927
ENSG00000101049	SGK2	52.0583	2.87705	0.990232	7.50343	0.00615816	0.815927
ENSG00000102290	PCDH11X	51.6875	-3.96502	1.32375	7.51539	0.00611741	0.815927
ENSG00000167377	ZNF23	97.1586	2.85542	0.974794	7.56211	0.00596083	0.815927
ENSG00000183347	GBP6	33.0598	7.99787	2.31058	7.50376	0.00615703	0.815927
ENSG00000197993	KEL	20.0659	4.26201	1.4065	7.51915	0.00610465	0.815927
ENSG00000235597	LINC01102	69.0973	3.06279	1.03736	7.54541	0.00601632	0.815927
ENSG00000262292	GRAPLDR	13.9545	7.71923	2.41236	7.49991	0.00617021	0.815927
ENSG00000276615	KEL	20.0357	4.26102	1.40607	7.52336	0.00609041	0.815927
ENSG00000149527	PLCH2	83.7203	3.3605	1.12806	7.48456	0.00622304	0.817389
ENSG00000157551	KCNJ15	24.3	6.76413	2.11419	7.4056	0.00650213	0.848354
ENSG00000047230	CTPS2	74.6764	2.82611	0.974856	7.38267	0.00658552	0.853545
ENSG00000176641	RNF152	67.6717	-3.01487	1.04599	7.35321	0.0066943	0.856301
ENSG00000255559	ZNF252P-AS1	9.34551	-6.18416	2.105	7.3573	0.0066791	0.856301
ENSG00000280287	NA	8.59005	-4.66295	1.6813	7.34023	0.00674281	0.856906
ENSG00000095951	HIVEP1	123.883	-3.39475	1.14956	7.31332	0.00684455	0.860827
ENSG00000144152	FBLN7	38.893	-3.33229	1.16961	7.30884	0.00686163	0.860827
ENSG00000237352	LINC01358	28.21	5.31224	1.93272	7.29149	0.00692818	0.86364
ENSG00000004939	SLC4A1	29.2785	7.64492	2.34949	7.22138	0.00720402	0.870891
ENSG00000162552	WNT4	26.8683	-4.02662	1.44063	7.25378	0.00707521	0.870891
ENSG00000162981	LRATD1	473.422	1.93988	0.696558	7.23979	0.00713053	0.870891
ENSG00000178999	AURKB	9.8568	-6.13968	2.11305	7.20913	0.00725335	0.870891
ENSG00000184984	CHRM5	35.5787	-8.09419	2.50249	7.24356	0.00711558	0.870891
ENSG00000198744	MTCO3P12	2252.41	4.53224	1.45763	7.2134	0.00723615	0.870891
ENSG00000173705	SUSD5	65.7148	-2.52372	0.907051	7.1819	0.00736426	0.878816
ENSG00000186204	CYP4F12	13.6068	7.51822	2.42963	7.13766	0.00754814	0.893304
ENSG00000272909	NA	22.475	3.03422	1.07616	7.12869	0.007586	0.893304
ENSG00000273711	NA	34.8316	4.73276	2.15651	7.12007	0.00762259	0.893304
ENSG00000078900	TP73	17.4467	3.31104	1.16726	7.10613	0.00768209	0.894918
ENSG00000197162	ZNF785	92.3974	2.37294	0.850185	7.08809	0.00775977	0.898005
ENSG00000256654	NA	54.2947	-2.68943	0.962473	7.07874	0.00780036	0.898005
ENSG00000234476	LINC02765	25.3247	6.94698	2.23014	7.0629	0.00786964	0.900682
ENSG00000116205	TCEANC2	331.536	2.66438	0.944972	7.03936	0.00797375	0.905017
ENSG00000143434	SEMA6C	171.972	-1.88098	0.688427	7.03344	0.00800013	0.905017
ENSG00000171617	ENC1	65.4855	-1.91531	0.708607	7.02315	0.00804624	0.905017
ENSG00000173546	CSPG4	129.05	-4.82359	1.57024	6.9621	0.00832544	0.910933
ENSG00000185974	GRK1	9.83906	7.15129	2.38939	6.94739	0.00839414	0.910933
ENSG00000224689	ZNF812P	9.58917	-6.03738	2.11929	6.98041	0.00824067	0.910933
ENSG00000274220	NA	70.8961	4.13294	1.39483	6.9409	0.00842465	0.910933
ENSG00000276248	NA	7.31107	-5.81417	2.06535	6.9919	0.00818794	0.910933
ENSG00000281406	BLACAT1	20.4682	-2.61972	0.970413	6.95046	0.00837975	0.910933
ENSG00000281766	RYBP	13.7437	4.7434	1.64726	6.96108	0.00833015	0.910933
ENSG00000285907	NA	7.59043	-4.80637	1.76776	6.92346	0.00850724	0.914808
ENSG00000178150	ZNF114	10.0845	-5.83979	2.08165	6.91146	0.00856451	0.915935
ENSG00000114270	COL7A1	40.1171	-5.47703	1.62962	6.89307	0.00865304	0.919556
ENSG00000182722	SEPHS1P1	6.96263	-5.7591	2.06877	6.88497	0.00869234	0.919556
ENSG00000115085	ZAP70	36.519	5.30836	1.73185	6.80707	0.00907978	0.924375
ENSG00000117724	CENPF	21.5889	-4.01741	1.47358	6.78504	0.00919251	0.924375
ENSG00000128655	PDE11A	96.5083	3.37247	1.18002	6.83768	0.00892548	0.924375
ENSG00000156966	B3GNT7	22.7853	-3.92884	1.41908	6.7816	0.00921021	0.924375
ENSG00000177694	NAALADL2	30.093	-4.39189	1.49301	6.78803	0.00917712	0.924375
ENSG00000188536	HBA2	161361	4.36371	1.45865	6.78227	0.00920676	0.924375
ENSG00000204172	AGAP9	18.6263	-4.88711	1.75691	6.81382	0.00904549	0.924375
ENSG00000224424	PRKAR2A-AS1	15.1511	-3.74829	1.38503	6.82484	0.00898984	0.924375
ENSG00000225285	LINC01770	6.82566	5.20577	1.88562	6.85881	0.00882051	0.924375
ENSG00000245975	NA	30.5519	3.11701	1.12163	6.81664	0.00903122	0.924375
ENSG00000026751	SLAMF7	28.6801	7.39999	2.2619	6.66622	0.00982572	0.929448
ENSG00000100450	GZMH	38.5482	5.83414	1.91094	6.68599	0.00971735	0.929448
ENSG00000115687	PASK	15.0224	-5.22228	1.80038	6.72646	0.00949928	0.929448
ENSG00000130876	SLC7A10	48.2317	-4.04859	1.40203	6.72757	0.00949339	0.929448
ENSG00000166326	TRIM44	3463.31	1.9399	0.723182	6.71152	0.00957918	0.929448
ENSG00000176563	CNTD1	17.6745	-3.08873	1.16684	6.66533	0.00983065	0.929448
ENSG00000198336	MYL4	11.5965	7.36459	2.47254	6.68788	0.00970704	0.929448
ENSG00000242607	RPS3AP34	9.34316	-4.79468	1.7821	6.74025	0.00942615	0.929448
ENSG00000245729	LINC02226	7.63009	6.8546	2.36773	6.68959	0.00969774	0.929448
ENSG00000259030	FPGT-TNNI3K	23.3004	3.75116	1.32415	6.69738	0.00965545	0.929448
ENSG00000275367	NA	100.653	2.98732	1.07619	6.67054	0.00980195	0.929448
ENSG00000276429	PLCH2	61.4946	3.08968	1.11054	6.68235	0.00973722	0.929448
ENSG00000102699	PARP4	190.795	2.06182	0.770441	6.63896	0.00997722	0.934279
ENSG00000167588	GPD1	1739.5	3.11762	1.11598	6.63926	0.00997556	0.934279
ENSG00000049239	H6PD	182.582	2.2318	0.829344	6.62695	0.0100447	0.936117
ENSG00000276155	MAPT	212.861	-1.8444	0.697168	6.61843	0.0100929	0.93615
ENSG00000040275	SPDL1	280.629	1.80867	0.686751	6.53267	0.0105911	0.951705
ENSG00000114841	DNAH1	55.5089	3.1239	1.14546	6.45871	0.011041	0.951705
ENSG00000120645	IQSEC3	359.647	-1.93767	0.736411	6.45535	0.0110618	0.951705
ENSG00000137313	TRIM26	65.5329	-2.62119	1.00791	6.45683	0.0110526	0.951705
ENSG00000137573	SULF1	45.2058	3.03942	1.10943	6.57661	0.0103327	0.951705
ENSG00000162992	NEUROD1	9.1232	-5.73884	2.11899	6.48324	0.0108897	0.951705
ENSG00000163017	ACTG2	19.3465	-7.10154	2.43802	6.45214	0.0110819	0.951705
ENSG00000180263	FGD6	82.1386	2.76088	1.01786	6.49284	0.010831	0.951705
ENSG00000183098	GPC6	20.1468	-3.12729	1.19115	6.45128	0.0110873	0.951705
ENSG00000196172	ZNF681	34.3498	-2.97468	1.09434	6.54912	0.0104936	0.951705
ENSG00000197540	GZMM	28.4468	4.84214	1.67368	6.46225	0.011019	0.951705
ENSG00000233328	PFN1P1	18.6107	-4.79872	1.74843	6.51695	0.0106851	0.951705
ENSG00000236539	HNRNPA1P54	34.234	-3.17094	1.17648	6.48313	0.0108903	0.951705
ENSG00000259728	LINC00933	7.15153	-5.75062	2.12439	6.47113	0.0109641	0.951705
ENSG00000261242	NA	7.92072	-5.94052	2.15659	6.57075	0.0103668	0.951705
ENSG00000270978	NA	8.79188	-6.08167	2.20491	6.46865	0.0109794	0.951705
ENSG00000285476	NA	7.86364	-5.93431	2.17292	6.45501	0.011064	0.951705
ENSG00000124780	KCNK17	24.5371	-7.51204	2.52588	6.43688	0.0111775	0.954165
ENSG00000274305	LENG8	7.28707	-5.89068	2.17516	6.43118	0.0112134	0.954165
ENSG00000160654	CD3G	10.4468	5.89142	2.10561	6.41511	0.0113153	0.958668
ENSG00000138604	GLCE	111.33	2.73889	1.01839	6.38984	0.0114776	0.968222
ENSG00000006757	PNPLA4	323.116	2.06125	0.786306	6.36186	0.0116599	0.975238
ENSG00000271643	PDCD6IP-DT	15.1709	-2.82139	1.08705	6.36179	0.0116604	0.975238
ENSG00000038295	TLL1	7.67229	-4.65649	1.76194	6.33035	0.0118689	0.983959
ENSG00000103460	TOX3	81.7602	1.76484	0.683741	6.32646	0.0118949	0.983959
ENSG00000116497	S100PBP	150.498	1.74923	0.677905	6.30199	0.0120602	0.983959
ENSG00000170549	IRX1	16.9256	-2.53626	0.988629	6.31022	0.0120044	0.983959
ENSG00000187123	LYPD6	84.9919	2.77397	1.04842	6.3011	0.0120663	0.983959
ENSG00000239865	RPP21	487.107	-1.69548	0.657977	6.31498	0.0119722	0.983959
ENSG00000173432	SAA1	19.4133	-7.2277	2.49763	6.2742	0.0122508	0.986672
ENSG00000203663	OR2L2	14.1357	3.47186	1.29187	6.2785	0.0122212	0.986672
ENSG00000272030	NA	13.2636	4.17381	1.52899	6.28333	0.0121879	0.986672
ENSG00000284650	NA	10.2151	7.28393	2.53113	6.26556	0.0123107	0.987432
ENSG00000112280	COL9A1	7.85631	-5.72931	2.15148	6.24884	0.0124274	0.992724
ENSG00000000003	TSPAN6	238.038	0.767678	1.07474	0.503638	0.477906	0.99696
ENSG00000000419	DPM1	392.952	-0.669701	0.719067	0.861025	0.353452	0.99696
ENSG00000000457	SCYL3	77.0308	-0.809529	1.43393	0.31625	0.57387	0.99696
ENSG00000000460	C1orf112	19.1575	1.42746	1.23831	1.2744	0.258943	0.99696
ENSG00000000938	FGR	439.428	1.06252	1.50036	0.490318	0.483785	0.99696
ENSG00000000971	CFH	535.764	0.990038	1.17978	0.690308	0.40606	0.99696
ENSG00000001036	FUCA2	675.491	0.142031	0.792079	0.0321693	0.857657	0.99696
ENSG00000001084	GCLC	179.34	0.360965	1.0322	0.121782	0.72711	0.99696
ENSG00000001167	NFYA	93.3684	1.08275	1.04198	1.05475	0.304416	0.99696
ENSG00000001460	STPG1	324.694	0.163767	0.990797	0.0274425	0.868426	0.99696
ENSG00000001461	NIPAL3	1287.77	0.761995	0.581126	1.69961	0.192339	0.99696
ENSG00000001497	LAS1L	745.404	1.09816	0.753774	2.07251	0.149974	0.99696
ENSG00000001561	ENPP4	493.439	0.780306	0.644379	1.44947	0.228613	0.99696
ENSG00000001617	SEMA3F	159.756	0.966623	1.08206	0.78211	0.376497	0.99696
ENSG00000001629	ANKIB1	299.867	0.709308	0.686021	1.05805	0.30366	0.99696
ENSG00000001630	CYP51A1	1029.51	-0.090715	0.733924	0.0152885	0.901595	0.99696
ENSG00000001631	KRIT1	173.031	-1.24692	0.857637	2.05466	0.151741	0.99696
ENSG00000002016	RAD52	25.8488	-1.69521	1.20646	1.86227	0.172363	0.99696
ENSG00000002330	BAD	2397.5	0.307794	0.565143	0.296025	0.586385	0.99696
ENSG00000002549	LAP3	1530.02	0.052265	0.762763	0.00469557	0.945368	0.99696
ENSG00000002586	CD99	3230.06	-0.709559	0.818377	0.744382	0.388261	0.99696
ENSG00000002587	HS3ST1	280.213	-0.395303	0.82493	0.229454	0.631929	0.99696
ENSG00000002746	HECW1	475.287	-0.672588	1.38749	0.233191	0.629168	0.99696
ENSG00000002822	MAD1L1	664.133	0.354922	0.553935	0.409578	0.522184	0.99696
ENSG00000002834	LASP1	486.241	0.512536	0.862775	0.350705	0.553714	0.99696
ENSG00000002919	SNX11	511.688	0.370587	0.707703	0.273279	0.60114	0.99696
ENSG00000002933	TMEM176A	1160.37	-0.78139	0.885811	0.769031	0.380517	0.99696
ENSG00000003056	M6PR	1079.89	-0.169724	0.691598	0.0602329	0.806128	0.99696
ENSG00000003137	CYP26B1	5.57494	0.0237295	2.71622	0.000299213	0.986199	0.99696
ENSG00000003147	ICA1	617.652	-0.190603	0.879995	0.0469226	0.828507	0.99696
ENSG00000003249	DBNDD1	1226.22	-0.203505	0.714581	0.0810702	0.775852	0.99696
ENSG00000003393	ALS2	167.301	0.272317	0.606941	0.202049	0.653072	0.99696
ENSG00000003400	CASP10	144.022	1.69138	1.74358	0.8904	0.345369	0.99696
ENSG00000003402	CFLAR	805.05	0.44084	0.957359	0.211089	0.645915	0.99696
ENSG00000003436	TFPI	228.671	1.99423	1.32891	2.09049	0.148219	0.99696
ENSG00000003509	NDUFAF7	318.593	-1.04856	1.41012	0.542451	0.461419	0.99696
ENSG00000003756	RBM5	436.392	0.849757	0.743513	1.28803	0.256412	0.99696
ENSG00000003987	MTMR7	189.758	-0.338842	1.19325	0.0806898	0.776365	0.99696
ENSG00000003989	SLC7A2	37.4389	-1.15597	1.2088	0.889226	0.345687	0.99696
ENSG00000004059	ARF5	4507.51	-0.59151	0.790662	0.555899	0.455917	0.99696
ENSG00000004139	SARM1	357.455	-0.723906	1.01614	0.503227	0.478086	0.99696
ENSG00000004142	POLDIP2	2349.12	-0.0576565	0.736512	0.00613031	0.937592	0.99696
ENSG00000004399	PLXND1	276.317	1.61137	1.20254	1.70885	0.191135	0.99696
ENSG00000004455	AK2	1256.42	0.260445	0.60688	0.183866	0.668072	0.99696
ENSG00000004468	CD38	57.53	1.66172	1.42817	1.27766	0.258335	0.99696
ENSG00000004478	FKBP4	3026.03	-0.591499	0.863809	0.465762	0.494943	0.99696
ENSG00000004487	KDM1A	710.359	-0.159164	0.767285	0.0430334	0.835662	0.99696
ENSG00000004534	RBM6	434.348	0.0903584	0.793324	0.0129955	0.90924	0.99696
ENSG00000004660	CAMKK1	811.624	-0.589904	1.2838	0.209844	0.646889	0.99696
ENSG00000004700	RECQL	138.548	-0.147894	0.639516	0.0533648	0.817308	0.99696
ENSG00000004766	VPS50	302.575	-0.202589	0.825869	0.0602498	0.806102	0.99696
ENSG00000004776	HSPB6	3694.44	-0.663005	1.11977	0.347591	0.55548	0.99696
ENSG00000004777	ARHGAP33	45.6316	-0.608636	0.952461	0.4048	0.524621	0.99696
ENSG00000004779	NDUFAB1	3598.06	-0.918035	0.916603	0.986894	0.320503	0.99696
ENSG00000004799	PDK4	727.239	0.264804	0.702321	0.141965	0.706335	0.99696
ENSG00000004838	ZMYND10	6.94172	-2.41661	1.78782	1.79375	0.18047	0.99696
ENSG00000004864	SLC25A13	269.121	0.508398	0.756968	0.448616	0.502993	0.99696
ENSG00000004866	ST7	385.848	-0.64195	0.640537	0.997523	0.317911	0.99696
ENSG00000004897	CDC27	951.445	-0.496649	0.93555	0.280657	0.596271	0.99696
ENSG00000004961	HCCS	420.475	-0.578507	0.957854	0.363227	0.54672	0.99696
ENSG00000004975	DVL2	116.141	-0.575869	0.821787	0.48623	0.485614	0.99696
ENSG00000005007	UPF1	616.66	0.426064	0.685883	0.38424	0.535343	0.99696
ENSG00000005020	SKAP2	969.212	0.886616	0.616494	2.03763	0.153448	0.99696
ENSG00000005022	SLC25A5	3441.3	-0.501045	0.814637	0.376493	0.539486	0.99696
ENSG00000005059	MCUB	108.597	0.0323728	0.993665	0.00122383	0.972093	0.99696
ENSG00000005075	POLR2J	1084.95	-0.294142	0.581823	0.255049	0.613542	0.99696
ENSG00000005100	DHX33	94.4551	1.00537	0.878775	1.28036	0.257832	0.99696
ENSG00000005108	THSD7A	440.813	0.450804	1.07179	0.175838	0.674975	0.99696
ENSG00000005156	LIG3	151.316	-0.349666	0.896118	0.153621	0.695099	0.99696
ENSG00000005175	RPAP3	541.955	-0.53077	0.885717	0.357593	0.549846	0.99696
ENSG00000005194	CIAPIN1	2393.35	-0.32845	1.01198	0.105137	0.74575	0.99696
ENSG00000005206	SPPL2B	437.795	0.125574	0.704015	0.0318084	0.858449	0.99696
ENSG00000005238	FAM214B	383.401	-0.272964	0.698531	0.152708	0.695961	0.99696
ENSG00000005243	COPZ2	228.973	1.18654	1.08602	1.16069	0.281323	0.99696
ENSG00000005249	PRKAR2B	603.315	-0.82011	0.879052	0.860009	0.353736	0.99696
ENSG00000005302	MSL3	239.404	-0.0865185	0.639823	0.018304	0.892381	0.99696
ENSG00000005339	CREBBP	398.501	0.753861	1.13511	0.434448	0.509814	0.99696
ENSG00000005379	TSPOAP1	212.525	0.757887	0.761986	0.977978	0.322699	0.99696
ENSG00000005381	MPO	123.416	0.836746	1.544	0.291045	0.589552	0.99696
ENSG00000005421	PON1	5.86293	-2.24908	1.82053	1.51903	0.217766	0.99696
ENSG00000005436	GCFC2	145.07	0.0220585	0.89957	0.000853997	0.976687	0.99696
ENSG00000005448	WDR54	669.145	-0.264725	0.910744	0.0844392	0.771369	0.99696
ENSG00000005469	CROT	177.916	-0.579525	1.06422	0.295561	0.586679	0.99696
ENSG00000005483	KMT2E	1523.39	0.810276	0.951531	0.715614	0.397586	0.99696
ENSG00000005486	RHBDD2	6966.4	-0.540927	0.952182	0.320888	0.571075	0.99696
ENSG00000005513	SOX8	573.029	0.804924	1.00993	0.626893	0.428497	0.99696
ENSG00000005700	IBTK	111.038	0.54928	0.647238	0.71604	0.397446	0.99696
ENSG00000005801	ZNF195	135.586	-0.942238	0.998285	0.880645	0.348025	0.99696
ENSG00000005810	MYCBP2	1570.39	-0.909803	0.665658	1.83928	0.175036	0.99696
ENSG00000005844	ITGAL	22.5459	1.84641	1.8314	0.969194	0.324881	0.99696
ENSG00000005882	PDK2	1359.9	-0.37823	0.741869	0.25936	0.61056	0.99696
ENSG00000005884	ITGA3	235.049	0.814089	0.675295	1.43487	0.230971	0.99696
ENSG00000005889	ZFX	112.441	0.452732	0.808107	0.311966	0.576476	0.99696
ENSG00000005893	LAMP2	1545.34	-0.113552	0.598984	0.0359275	0.849665	0.99696
ENSG00000005961	ITGA2B	13.6445	-0.580826	1.77457	0.10428	0.746753	0.99696
ENSG00000005981	ASB4	49.6047	3.55507	1.61037	4.06677	0.0437349	0.99696
ENSG00000006007	GDE1	1251.79	0.428863	0.578623	0.547254	0.459442	0.99696
ENSG00000006015	REX1BD	1561.62	-0.350929	0.557321	0.395667	0.529335	0.99696
ENSG00000006016	CRLF1	26.5443	-1.17639	0.96837	1.41788	0.233753	0.99696
ENSG00000006025	OSBPL7	143.053	1.10635	0.804389	1.84929	0.173866	0.99696
ENSG00000006042	TMEM98	886.343	0.615138	0.828308	0.547285	0.459429	0.99696
ENSG00000006047	YBX2	6.05186	-1.05912	1.9974	0.26589	0.606102	0.99696
ENSG00000006062	MAP3K14	72.7211	1.33135	0.724747	3.27676	0.0702674	0.99696
ENSG00000006071	ABCC8	272.336	-1.36987	0.72743	3.42369	0.0642671	0.99696
ENSG00000006116	CACNG3	173.012	0.821467	1.58791	0.26459	0.606984	0.99696
ENSG00000006118	TMEM132A	684.684	-0.0277716	0.657652	0.00179664	0.96619	0.99696
ENSG00000006125	AP2B1	923.669	-0.0385574	0.556548	0.00480529	0.944735	0.99696
ENSG00000006128	TAC1	7.34936	-3.42874	2.26489	2.18726	0.139157	0.99696
ENSG00000006194	ZNF263	220.413	1.34875	0.837917	2.50204	0.113699	0.99696
ENSG00000006210	CX3CL1	760.528	0.499788	0.831738	0.359336	0.548875	0.99696
ENSG00000006282	SPATA20	1106.39	0.0445063	0.677317	0.00432062	0.947592	0.99696
ENSG00000006283	CACNA1G	314.438	-1.15441	1.10505	1.06531	0.302008	0.99696
ENSG00000006327	TNFRSF12A	480.698	-0.553519	0.949996	0.337615	0.561209	0.99696
ENSG00000006432	MAP3K9	612.042	-1.10948	1.00538	1.19086	0.275156	0.99696
ENSG00000006451	RALA	1527.64	-0.259678	0.630769	0.169286	0.680747	0.99696
ENSG00000006459	KDM7A	137.345	0.0753397	0.663056	0.0129704	0.909327	0.99696
ENSG00000006468	ETV1	58.1716	-1.16054	0.842057	1.82156	0.177128	0.99696
ENSG00000006530	AGK	401.942	0.0769085	1.06154	0.00527604	0.942096	0.99696
ENSG00000006534	ALDH3B1	74.2934	-1.54487	0.814402	3.43401	0.0638668	0.99696
ENSG00000006555	TTC22	14.6342	-0.362456	2.23621	0.0275545	0.86816	0.99696
ENSG00000006576	PHTF2	97.7902	-0.451851	1.07816	0.176098	0.674749	0.99696
ENSG00000006607	FARP2	200.412	0.120274	0.661095	0.033591	0.854579	0.99696
ENSG00000006611	USH1C	1005.73	3.43729	1.48519	4.428	0.0353538	0.99696
ENSG00000006625	GGCT	279.007	0.260947	0.782417	0.111385	0.738573	0.99696
ENSG00000006634	DBF4	54.2919	-0.0508421	1.41117	0.00146551	0.969463	0.99696
ENSG00000006638	TBXA2R	116.734	-0.229805	0.735068	0.0982117	0.753986	0.99696
ENSG00000006652	IFRD1	258.257	1.18758	0.744272	2.47602	0.115594	0.99696
ENSG00000006695	COX10	369.926	-0.396096	1.19108	0.110307	0.739794	0.99696
ENSG00000006704	GTF2IRD1	163.8	-1.54054	0.954438	2.51169	0.113005	0.99696
ENSG00000006712	PAF1	904.903	0.704996	0.527122	1.77121	0.183232	0.99696
ENSG00000006715	VPS41	562.325	-0.142612	0.78263	0.0332023	0.855414	0.99696
ENSG00000006740	ARHGAP44	402.578	-0.162366	1.21516	0.0178699	0.893657	0.99696
ENSG00000006744	ELAC2	1143.28	0.129439	0.898125	0.0207796	0.885381	0.99696
ENSG00000006747	SCIN	183.843	-0.609516	1.58074	0.147443	0.700991	0.99696
ENSG00000006756	ARSD	332.253	0.798949	0.59658	1.77105	0.183252	0.99696
ENSG00000006831	ADIPOR2	250.406	0.730866	1.30965	0.307652	0.579125	0.99696
ENSG00000006837	CDKL3	37.4822	0.506397	0.971435	0.274031	0.60064	0.99696
ENSG00000007047	MARK4	231.673	-0.377826	0.757913	0.247817	0.618616	0.99696
ENSG00000007062	PROM1	28.7101	1.09522	1.00222	1.17658	0.278054	0.99696
ENSG00000007080	CCDC124	2304.87	-0.147154	0.576823	0.065065	0.798663	0.99696
ENSG00000007168	PAFAH1B1	1242.2	-1.2583	0.882908	1.97159	0.160279	0.99696
ENSG00000007171	NOS2	90.2656	0.546314	1.58567	0.118094	0.731111	0.99696
ENSG00000007174	DNAH9	191.15	-1.14435	1.09635	1.08728	0.297074	0.99696
ENSG00000007202	KIAA0100	455.277	-0.357259	0.666084	0.28655	0.59244	0.99696
ENSG00000007237	GAS7	651.742	1.21904	1.26996	0.894723	0.344201	0.99696
ENSG00000007255	TRAPPC6A	497.934	0.375646	0.586893	0.408456	0.522754	0.99696
ENSG00000007264	MATK	163.805	0.168246	0.760579	0.0489016	0.824986	0.99696
ENSG00000007312	CD79B	150.295	1.36472	0.876918	2.34831	0.125419	0.99696
ENSG00000007341	ST7L	66.4849	-0.702138	0.948951	0.543912	0.460816	0.99696
ENSG00000007372	PAX6	84.4792	0.342213	1.6002	0.0455265	0.831039	0.99696
ENSG00000007376	RPUSD1	447.728	-1.1896	0.781913	2.25802	0.132924	0.99696
ENSG00000007384	RHBDF1	182.272	0.541904	1.02991	0.274869	0.600084	0.99696
ENSG00000007392	LUC7L	748.516	-0.140772	0.629178	0.0500556	0.822967	0.99696
ENSG00000007402	CACNA2D2	53.6025	0.300797	1.12943	0.0708629	0.790084	0.99696
ENSG00000007516	BAIAP3	110.539	1.71906	1.1513	2.11256	0.146095	0.99696
ENSG00000007520	TSR3	2580.89	0.523605	0.56178	0.863954	0.352634	0.99696
ENSG00000007541	PIGQ	715.261	0.0932915	0.53551	0.0303413	0.861718	0.99696
ENSG00000007545	CRAMP1	71.1651	-1.1632	0.901954	1.61924	0.203198	0.99696
ENSG00000007866	TEAD3	38.0609	-0.101449	1.77313	0.00337017	0.953706	0.99696
ENSG00000007908	SELE	113.567	-0.974261	2.01694	0.228974	0.632286	0.99696
ENSG00000007923	DNAJC11	748.082	0.551352	0.938295	0.343412	0.557866	0.99696
ENSG00000007944	MYLIP	224.985	0.389749	0.590448	0.434433	0.509822	0.99696
ENSG00000008018	PSMB1	3689.87	-0.25418	0.727572	0.12191	0.726972	0.99696
ENSG00000008056	SYN1	2649.35	-0.695785	1.49778	0.213757	0.643839	0.99696
ENSG00000008083	JARID2	162.503	-0.151001	0.922592	0.0267967	0.86997	0.99696
ENSG00000008086	CDKL5	204.862	1.88728	0.783278	5.4388	0.0196942	0.99696
ENSG00000008118	CAMK1G	635.664	-0.127182	1.13244	0.0126263	0.910533	0.99696
ENSG00000008128	CDK11A	213.187	0.0689508	0.876717	0.00632229	0.936625	0.99696
ENSG00000008130	NADK	332.013	0.262273	0.717495	0.133336	0.714998	0.99696
ENSG00000008226	DLEC1	11.4022	-2.11	1.4355	2.06587	0.150629	0.99696
ENSG00000008256	CYTH3	297.214	0.405454	0.650786	0.386632	0.534075	0.99696
ENSG00000008277	ADAM22	368.189	-0.591292	1.05087	0.314795	0.574753	0.99696
ENSG00000008282	SYPL1	959.092	0.840544	0.935902	0.795293	0.372504	0.99696
ENSG00000008283	CYB561	706.017	0.306169	1.0636	0.0827631	0.773587	0.99696
ENSG00000008294	SPAG9	1662.43	0.63213	0.826117	0.580662	0.446053	0.99696
ENSG00000008300	CELSR3	67.298	1.32392	1.16468	1.25391	0.262808	0.99696
ENSG00000008311	AASS	29.3733	1.64557	1.12767	2.05897	0.151312	0.99696
ENSG00000008324	SS18L2	458.792	-0.246516	0.652351	0.142731	0.705581	0.99696
ENSG00000008382	MPND	173.084	0.158445	0.602546	0.0693006	0.792358	0.99696
ENSG00000008394	MGST1	672.362	-0.705796	0.790234	0.789607	0.374219	0.99696
ENSG00000008405	CRY1	204.292	1.38216	0.914737	2.19736	0.138248	0.99696
ENSG00000008441	NFIX	497.822	0.759172	0.901845	0.700252	0.402699	0.99696
ENSG00000008513	ST3GAL1	625.084	0.220169	0.69067	0.101453	0.750092	0.99696
ENSG00000008516	MMP25	46.8169	-0.275506	1.16296	0.0575986	0.810332	0.99696
ENSG00000008517	IL32	1473.27	0.236239	1.46003	0.026149	0.871537	0.99696
ENSG00000008710	PKD1	460.664	-1.45861	1.17501	1.48124	0.22358	0.99696
ENSG00000008735	MAPK8IP2	1724.01	-0.51234	1.04073	0.241166	0.623365	0.99696
ENSG00000008838	MED24	493.811	-0.255169	0.77766	0.107423	0.743097	0.99696
ENSG00000008869	HEATR5B	233.679	0.102946	0.648477	0.0252451	0.873758	0.99696
ENSG00000008952	SEC62	5637.13	0.23923	0.704628	0.11513	0.734378	0.99696
ENSG00000008988	RPS20	1958.32	0.821793	0.813289	1.00734	0.315541	0.99696
ENSG00000009307	CSDE1	3117.29	0.596093	0.574553	1.06891	0.301191	0.99696
ENSG00000009335	UBE3C	618.875	-0.954957	1.16593	0.659926	0.416586	0.99696
ENSG00000009413	REV3L	352.966	-1.04691	0.899539	1.32202	0.25023	0.99696
ENSG00000009694	TENM1	48.8794	-1.78006	0.996146	3.0893	0.0788086	0.99696
ENSG00000009709	PAX7	8.87833	-0.845036	1.78625	0.231964	0.630071	0.99696
ENSG00000009780	FAM76A	62.8164	0.59938	0.946519	0.396856	0.528718	0.99696
ENSG00000009790	TRAF3IP3	66.4813	0.92699	1.263	0.529095	0.466988	0.99696
ENSG00000009830	POMT2	195.485	0.271678	1.04358	0.0676301	0.794819	0.99696
ENSG00000009844	VTA1	736.606	-0.188772	0.911514	0.0429024	0.835909	0.99696
ENSG00000009950	MLXIPL	17.9516	-0.811768	1.42126	0.319145	0.572122	0.99696
ENSG00000009954	BAZ1B	731.558	0.839159	0.741525	1.26232	0.261213	0.99696
ENSG00000010017	RANBP9	289.913	-0.268279	0.673013	0.158919	0.690153	0.99696
ENSG00000010030	ETV7	17.5992	-0.0260841	2.51017	0.000270113	0.986887	0.99696
ENSG00000010072	SPRTN	128.293	0.965316	0.797257	1.44007	0.230128	0.99696
ENSG00000010165	EEF1AKNMT	204.666	-0.369637	0.992272	0.138406	0.709871	0.99696
ENSG00000010219	DYRK4	345.075	-0.410822	0.650488	0.398142	0.52805	0.99696
ENSG00000010244	ZNF207	925.938	0.165003	0.570474	0.0836241	0.772445	0.99696
ENSG00000010256	UQCRC1	7690.16	-0.532099	1.04187	0.259384	0.610544	0.99696
ENSG00000010270	STARD3NL	1604.01	-0.0280757	0.731248	0.00147652	0.969348	0.99696
ENSG00000010278	CD9	2554.27	0.703815	1.06421	0.433066	0.510488	0.99696
ENSG00000010282	HHATL	1490.4	0.269005	0.884638	0.09235	0.761211	0.99696
ENSG00000010292	NCAPD2	187.693	0.709724	0.760085	0.86347	0.352769	0.99696
ENSG00000010295	IFFO1	992.914	-0.441309	0.866614	0.25849	0.61116	0.99696
ENSG00000010310	GIPR	8.39707	0.632132	1.90785	0.109346	0.74089	0.99696
ENSG00000010318	PHF7	57.5121	-0.270273	0.752972	0.128033	0.72048	0.99696
ENSG00000010319	SEMA3G	536.468	1.32704	1.7967	0.527232	0.467773	0.99696
ENSG00000010322	NISCH	675.873	0.101759	0.767585	0.0175729	0.894539	0.99696
ENSG00000010327	STAB1	116.754	-0.916773	1.18418	0.588658	0.442938	0.99696
ENSG00000010361	FUZ	184.853	0.198928	0.774522	0.0658826	0.797429	0.99696
ENSG00000010379	SLC6A13	120.846	-0.209222	1.36797	0.0233425	0.87857	0.99696
ENSG00000010404	IDS	2531.04	0.573851	0.578149	0.978869	0.322478	0.99696
ENSG00000010438	PRSS3	1229.6	-0.578827	1.12392	0.263612	0.60765	0.99696
ENSG00000010539	ZNF200	66.493	-0.880993	1.37874	0.404864	0.524588	0.99696
ENSG00000010610	CD4	164	-0.723034	0.908036	0.62625	0.428734	0.99696
ENSG00000010626	LRRC23	230.518	0.302127	0.85984	0.123202	0.725588	0.99696
ENSG00000010671	BTK	8.20767	-2.07881	1.83957	1.18292	0.276763	0.99696
ENSG00000010704	HFE	28.822	3.94947	2.36944	2.21394	0.136769	0.99696
ENSG00000010803	SCMH1	79.3789	0.686303	0.829381	0.677838	0.410332	0.99696
ENSG00000010810	FYN	2063.45	0.332703	0.604501	0.302275	0.58246	0.99696
ENSG00000010818	HIVEP2	137.162	-0.315065	0.650899	0.23365	0.62883	0.99696
ENSG00000011007	ELOA	549.946	0.746542	0.648624	1.30941	0.252502	0.99696
ENSG00000011009	LYPLA2	899.905	-0.0910493	0.615704	0.0218582	0.882465	0.99696
ENSG00000011021	CLCN6	630.079	-0.35818	1.0179	0.123705	0.72505	0.99696
ENSG00000011028	MRC2	82.3118	0.662411	1.22735	0.287959	0.591531	0.99696
ENSG00000011052	NME1-NME2	434.427	-0.863906	0.888194	0.933851	0.333864	0.99696
ENSG00000011105	TSPAN9	170.216	-0.678192	1.03338	0.426509	0.513707	0.99696
ENSG00000011114	BTBD7	143.467	1.10163	1.13037	0.923471	0.336565	0.99696
ENSG00000011132	APBA3	152.156	0.103668	0.621588	0.0278252	0.86752	0.99696
ENSG00000011143	MKS1	145.524	-0.377715	1.39743	0.0730591	0.786934	0.99696
ENSG00000011198	ABHD5	193.045	0.363029	0.845682	0.183697	0.668216	0.99696
ENSG00000011201	ANOS1	88.4088	0.606129	0.91588	0.438682	0.50776	0.99696
ENSG00000011243	AKAP8L	1113.26	-0.0800235	0.572926	0.0195151	0.8889	0.99696
ENSG00000011258	MBTD1	47.2637	1.75264	0.951628	3.22345	0.0725907	0.99696
ENSG00000011260	UTP18	440.308	0.598242	0.69502	0.735855	0.390992	0.99696
ENSG00000011275	RNF216	606.584	-0.0271481	0.565468	0.00231521	0.961623	0.99696
ENSG00000011295	TTC19	728.256	-0.362052	0.730292	0.245385	0.620344	0.99696
ENSG00000011304	PTBP1	470.524	0.633448	1.09148	0.333802	0.563429	0.99696
ENSG00000011332	DPF1	37.5316	0.358384	0.810361	0.198154	0.656215	0.99696
ENSG00000011347	SYT7	36.0351	-1.85459	1.15062	2.44111	0.118193	0.99696
ENSG00000011376	LARS2	116.251	0.464283	1.05376	0.193867	0.659717	0.99696
ENSG00000011405	PIK3C2A	235.979	1.61956	0.960133	2.703	0.10016	0.99696
ENSG00000011422	PLAUR	626.388	1.276	1.48411	0.716004	0.397458	0.99696
ENSG00000011426	ANLN	1457.7	1.45854	0.825982	2.99402	0.0835724	0.99696
ENSG00000011451	WIZ	161.456	0.403086	0.876944	0.210283	0.646546	0.99696
ENSG00000011454	RABGAP1	525.774	0.391435	0.547672	0.509169	0.475499	0.99696
ENSG00000011485	PPP5C	1272.01	-0.466412	0.943388	0.243501	0.621689	0.99696
ENSG00000011566	MAP4K3	147.163	-0.188856	0.997878	0.0357331	0.850068	0.99696
ENSG00000011600	TYROBP	494.663	0.19102	0.960868	0.0394678	0.842525	0.99696
ENSG00000011638	TMEM159	107.782	-0.857292	0.996849	0.731424	0.392422	0.99696
ENSG00000012048	BRCA1	71.3203	0.512518	0.947649	0.293807	0.587791	0.99696
ENSG00000012061	ERCC1	1276.43	-0.0479325	0.588201	0.00663979	0.935056	0.99696
ENSG00000012124	CD22	45.7886	-2.76099	1.10843	5.54865	0.0184949	0.99696
ENSG00000012171	SEMA3B	2788.07	1.474	1.04962	1.89172	0.169009	0.99696
ENSG00000012174	MBTPS2	244.242	0.0323173	0.857066	0.00150895	0.969014	0.99696
ENSG00000012211	PRICKLE3	44.9882	1.30775	1.27047	1.02408	0.311554	0.99696
ENSG00000012223	LTF	67.1083	2.68766	1.61325	2.4626	0.116586	0.99696
ENSG00000012232	EXTL3	328.082	0.32749	0.785328	0.173293	0.677201	0.99696
ENSG00000012660	ELOVL5	1499.07	0.127871	0.738127	0.0300158	0.862454	0.99696
ENSG00000012779	ALOX5	28.6583	-0.463807	1.45801	0.0994549	0.752485	0.99696
ENSG00000012822	CALCOCO1	932.103	0.354662	0.578671	0.374679	0.540465	0.99696
ENSG00000012963	UBR7	133.931	0.558595	0.846176	0.432977	0.510532	0.99696
ENSG00000012983	MAP4K5	309.893	0.511701	0.654844	0.607122	0.435874	0.99696
ENSG00000013016	EHD3	2377.51	-0.546204	1.26916	0.184163	0.66782	0.99696
ENSG00000013275	PSMC4	1187.48	-0.635378	1.56137	0.164323	0.685207	0.99696
ENSG00000013288	MAN2B2	258.849	0.261746	0.990307	0.0698661	0.791532	0.99696
ENSG00000013293	SLC7A14	644.862	-0.163334	1.09511	0.0222321	0.881471	0.99696
ENSG00000013297	CLDN11	986.854	1.21063	1.13004	1.11531	0.290931	0.99696
ENSG00000013306	SLC25A39	2294.21	1.683	0.898501	3.326	0.0681925	0.99696
ENSG00000013364	MVP	1612.38	0.886388	0.848038	1.07541	0.299728	0.99696
ENSG00000013374	NUB1	689.922	0.0291376	0.860927	0.00114716	0.972981	0.99696
ENSG00000013375	PGM3	402.218	0.50341	0.92706	0.29357	0.587942	0.99696
ENSG00000013392	RWDD2A	258.107	-0.504362	1.3527	0.138579	0.709698	0.99696
ENSG00000013441	CLK1	372.222	0.0748279	1.08247	0.004786	0.944846	0.99696
ENSG00000013503	POLR3B	164.406	-0.186163	0.683591	0.0742958	0.785182	0.99696
ENSG00000013523	ANGEL1	467.884	1.05389	0.650766	2.56938	0.10895	0.99696
ENSG00000013561	RNF14	1499.02	0.755636	0.870151	0.745802	0.387809	0.99696
ENSG00000013563	DNASE1L1	214.077	-0.764546	0.759048	1.00378	0.316397	0.99696
ENSG00000013583	HEBP1	569.689	0.437522	0.689061	0.401515	0.526308	0.99696
ENSG00000013588	GPRC5A	80.174	1.08573	1.99983	0.28802	0.591492	0.99696
ENSG00000013619	MAMLD1	76.1371	0.0230479	1.34263	0.000294855	0.9863	0.99696
ENSG00000013725	CD6	54.6489	1.84053	1.23756	2.08053	0.149188	0.99696
ENSG00000013810	TACC3	47.2622	-0.164121	1.50125	0.0119294	0.913027	0.99696
ENSG00000014123	UFL1	314.93	-0.162606	0.587212	0.0767713	0.781721	0.99696
ENSG00000014138	POLA2	73.7526	-0.792264	0.803151	0.969561	0.32479	0.99696
ENSG00000014164	ZC3H3	290.553	-0.203393	0.567207	0.128458	0.720037	0.99696
ENSG00000014216	CAPN1	2267.29	-0.279914	0.987313	0.0802701	0.776932	0.99696
ENSG00000014641	MDH1	16952.3	-0.90825	1.30974	0.473161	0.491537	0.99696
ENSG00000014824	SLC30A9	805.023	-0.207487	0.707747	0.0859054	0.769449	0.99696
ENSG00000014914	MTMR11	145.313	0.391633	1.67811	0.0542138	0.815887	0.99696
ENSG00000014919	COX15	310.065	-0.634799	0.904196	0.490061	0.4839	0.99696
ENSG00000015133	CCDC88C	97.6763	1.47551	1.77599	0.659978	0.416568	0.99696
ENSG00000015153	YAF2	418.623	-0.97663	0.769488	1.5802	0.208732	0.99696
ENSG00000015171	ZMYND11	862.782	1.45453	0.814744	3.06123	0.080181	0.99696
ENSG00000015285	WAS	14.8689	1.23958	1.05828	1.33209	0.248434	0.99696
ENSG00000015413	DPEP1	30.5707	-1.1343	1.93558	0.336522	0.561843	0.99696
ENSG00000015475	BID	585.426	-0.024703	0.699827	0.00127644	0.9715	0.99696
ENSG00000015479	MATR3	2137.77	0.31104	0.585634	0.281565	0.595677	0.99696
ENSG00000015520	NPC1L1	10.3206	2.63568	2.39237	1.10246	0.293728	0.99696
ENSG00000015532	XYLT2	179.663	0.607265	0.770419	0.619399	0.431271	0.99696
ENSG00000015568	RGPD5	176.887	0.157499	0.999841	0.0290893	0.864573	0.99696
ENSG00000015592	STMN4	5059.06	0.819702	0.663595	1.50572	0.219793	0.99696
ENSG00000015676	NUDCD3	2548.05	0.268773	0.898895	0.089294	0.765077	0.99696
ENSG00000016082	ISL1	309.314	-1.2385	1.22314	0.997987	0.317798	0.99696
ENSG00000016391	CHDH	342.87	2.22753	1.08242	3.87189	0.0491013	0.99696
ENSG00000016402	IL20RA	57.9742	0.0573798	0.910912	0.00396883	0.949768	0.99696
ENSG00000016602	CLCA4	37.3031	1.42365	1.57146	0.789419	0.374276	0.99696
ENSG00000016864	GLT8D1	445.514	0.607842	0.625865	0.93594	0.333324	0.99696
ENSG00000017260	ATP2C1	963.796	-0.0869441	0.745275	0.0136253	0.907076	0.99696
ENSG00000017427	IGF1	15.6847	-2.39014	1.57634	1.878	0.170561	0.99696
ENSG00000017483	SLC38A5	1540.14	1.8043	1.25356	1.94919	0.162675	0.99696
ENSG00000017797	RALBP1	1525.72	-0.185618	0.633871	0.0856623	0.769766	0.99696
ENSG00000018189	RUFY3	3386.61	-0.143229	0.897643	0.0254526	0.873245	0.99696
ENSG00000018236	CNTN1	766.429	-0.304976	1.08997	0.0781985	0.779754	0.99696
ENSG00000018280	SLC11A1	198.938	0.777312	1.2644	0.37296	0.541395	0.99696
ENSG00000018408	WWTR1	594.163	0.244268	1.30418	0.0350181	0.851558	0.99696
ENSG00000018510	AGPS	390.938	1.15648	0.675705	2.85455	0.091116	0.99696
ENSG00000018610	STEEP1	167.799	0.279818	0.890113	0.0990037	0.753029	0.99696
ENSG00000018625	ATP1A2	3144.94	-0.0350014	1.01088	0.00119841	0.972384	0.99696
ENSG00000018699	TTC27	84.7668	-0.145867	1.17336	0.015553	0.900752	0.99696
ENSG00000018869	ZNF582	85.2634	-0.757744	1.1286	0.444719	0.504854	0.99696
ENSG00000019144	PHLDB1	1315.71	0.948208	1.00553	0.873476	0.349995	0.99696
ENSG00000019169	MARCO	138.259	-2.45088	1.62265	2.05978	0.151232	0.99696
ENSG00000019186	CYP24A1	16.0027	0.344963	1.3949	0.0689516	0.792869	0.99696
ENSG00000019485	PRDM11	63.5526	-1.00627	0.789883	1.58884	0.207493	0.99696
ENSG00000019505	SYT13	205.355	-0.860336	1.29258	0.43818	0.508002	0.99696
ENSG00000019582	CD74	13877.5	0.555026	1.08478	0.260183	0.609995	0.99696
ENSG00000019991	HGF	31.1093	1.6618	0.96989	2.83635	0.0921532	0.99696
ENSG00000019995	ZRANB1	295.834	0.964387	0.636653	2.2549	0.133192	0.99696
ENSG00000020129	NCDN	2804.71	-0.470371	1.05828	0.196738	0.657366	0.99696
ENSG00000020181	ADGRA2	153.656	0.142977	1.3071	0.011961	0.912912	0.99696
ENSG00000020256	ZFP64	180.146	-0.11259	0.977206	0.0133432	0.908039	0.99696
ENSG00000020426	MNAT1	378.209	-0.546622	0.739691	0.542519	0.461391	0.99696
ENSG00000020577	SAMD4A	648.355	1.01907	1.0412	0.938187	0.332745	0.99696
ENSG00000020633	RUNX3	108.516	2.54564	1.54578	2.41856	0.119905	0.99696
ENSG00000020922	MRE11	147.431	-0.419215	0.737151	0.321533	0.570688	0.99696
ENSG00000021300	PLEKHB1	38079.9	2.07609	1.23855	2.59627	0.107115	0.99696
ENSG00000021355	SERPINB1	581.411	0.68461	0.568587	1.43636	0.230729	0.99696
ENSG00000021574	SPAST	199.17	-0.246318	0.601183	0.167387	0.682444	0.99696
ENSG00000021645	NRXN3	671.864	-1.18529	1.06601	1.20515	0.272295	0.99696
ENSG00000021762	OSBPL5	203.443	0.341479	0.62492	0.298162	0.585037	0.99696
ENSG00000021776	AQR	229.107	0.0464827	0.714614	0.00423152	0.948134	0.99696
ENSG00000021826	CPS1	57.494	0.279537	1.58398	0.0310946	0.860029	0.99696
ENSG00000022267	FHL1	971.94	-0.0151177	0.51499	0.000861762	0.976581	0.99696
ENSG00000022277	RTF2	2929.81	0.0115984	0.594241	0.000381448	0.984418	0.99696
ENSG00000022355	GABRA1	131.181	-0.933563	1.85729	0.249254	0.617601	0.99696
ENSG00000022556	NLRP2	7.61575	-1.41223	1.86032	0.580539	0.446101	0.99696
ENSG00000022567	SLC45A4	366.333	-0.641658	1.44356	0.196167	0.657832	0.99696
ENSG00000022840	RNF10	1980.36	0.414121	0.584685	0.499826	0.479576	0.99696
ENSG00000022976	ZNF839	103.937	1.39054	0.887909	2.37047	0.12365	0.99696
ENSG00000023041	ZDHHC6	411.481	0.524511	0.794575	0.433635	0.510211	0.99696
ENSG00000023171	GRAMD1B	860.125	-0.724759	0.928782	0.603311	0.437318	0.99696
ENSG00000023191	RNH1	2062.51	0.224473	0.624349	0.129123	0.719343	0.99696
ENSG00000023228	NDUFS1	748.008	-0.271711	1.07452	0.0638806	0.800464	0.99696
ENSG00000023287	RB1CC1	822.774	0.0468648	0.707823	0.00439211	0.94716	0.99696
ENSG00000023318	ERP44	841.298	-0.153284	0.61071	0.0629853	0.801838	0.99696
ENSG00000023330	ALAS1	1619.36	0.0833544	0.674289	0.0152847	0.901607	0.99696
ENSG00000023445	BIRC3	103.047	1.02103	1.07334	0.885971	0.346572	0.99696
ENSG00000023516	AKAP11	513.619	0.102235	0.674492	0.0230177	0.879411	0.99696
ENSG00000023572	GLRX2	1065.07	-0.92047	0.959768	0.905187	0.341395	0.99696
ENSG00000023608	SNAPC1	207.348	-0.688318	0.730718	0.883167	0.347336	0.99696
ENSG00000023697	DERA	391.725	-0.341472	0.695755	0.240084	0.624145	0.99696
ENSG00000023734	STRAP	2021.71	0.106995	0.681603	0.0246442	0.875257	0.99696
ENSG00000023839	ABCC2	11.2162	4.92892	2.89482	2.22331	0.135941	0.99696
ENSG00000023892	DEF6	123.454	0.37626	1.03071	0.132683	0.715666	0.99696
ENSG00000023902	PLEKHO1	622.422	0.0250915	0.771237	0.00106073	0.974018	0.99696
ENSG00000023909	GCLM	850.839	0.712695	0.89186	0.632246	0.426533	0.99696
ENSG00000024048	UBR2	271.913	-0.200841	0.655913	0.093573	0.759683	0.99696
ENSG00000024422	EHD2	1059.37	0.042381	1.07648	0.00155084	0.968587	0.99696
ENSG00000024862	CCDC28A	1261.9	-0.722439	1.0448	0.473507	0.491378	0.99696
ENSG00000025039	RRAGD	192.853	0.746061	0.801453	0.855387	0.355033	0.99696
ENSG00000025156	HSF2	441.182	-0.2854	1.03204	0.0764743	0.782133	0.99696
ENSG00000025293	PHF20	1005.86	-0.216583	0.563722	0.14751	0.700927	0.99696
ENSG00000025423	HSD17B6	68.6437	-0.572451	1.22689	0.215063	0.642828	0.99696
ENSG00000025434	NR1H3	196.175	0.160343	0.817605	0.0386371	0.844169	0.99696
ENSG00000025708	TYMP	1259.19	0.925346	1.23354	0.553173	0.457024	0.99696
ENSG00000025770	NCAPH2	460.016	0.0536186	0.643681	0.00695424	0.93354	0.99696
ENSG00000025772	TOMM34	2620.4	-0.573088	1.06203	0.289366	0.590627	0.99696
ENSG00000025796	SEC63	768.386	1.48501	0.619078	5.5196	0.0188046	0.99696
ENSG00000025800	KPNA6	1020.11	-0.400834	0.570144	0.493015	0.482586	0.99696
ENSG00000026025	VIM	3108.48	0.818013	1.20226	0.456816	0.499116	0.99696
ENSG00000026103	FAS	103.863	0.092337	1.24459	0.00557261	0.940493	0.99696
ENSG00000026297	RNASET2	844.766	-0.316571	0.783414	0.162895	0.686505	0.99696
ENSG00000026508	CD44	473.015	0.874241	0.971139	0.797455	0.371855	0.99696
ENSG00000026559	KCNG1	425.765	-0.409701	1.3924	0.0863697	0.768844	0.99696
ENSG00000026652	AGPAT4	492.797	1.03849	0.804705	1.63067	0.20161	0.99696
ENSG00000026950	BTN3A1	253.117	1.07061	0.832707	1.61609	0.203638	0.99696
ENSG00000027001	MIPEP	112.854	-0.616814	0.77723	0.633407	0.426108	0.99696
ENSG00000027075	PRKCH	623.842	1.08278	0.811917	1.73789	0.187406	0.99696
ENSG00000027644	INSRR	9.15502	-2.11032	1.9147	1.18912	0.275506	0.99696
ENSG00000027697	IFNGR1	2003.87	0.73692	0.659405	1.23533	0.266372	0.99696
ENSG00000027847	B4GALT7	461.24	0.0742937	0.609878	0.0148434	0.903031	0.99696
ENSG00000027869	SH2D2A	370.133	0.0206114	0.961038	0.00046995	0.982705	0.99696
ENSG00000028116	VRK2	171.923	1.08224	1.36887	0.610267	0.434687	0.99696
ENSG00000028137	TNFRSF1B	1143.34	0.699961	1.32834	0.274897	0.600065	0.99696
ENSG00000028203	VEZT	527.112	0.160432	0.754474	0.0452313	0.831579	0.99696
ENSG00000028277	POU2F2	54.455	-0.968572	1.43205	0.446064	0.50421	0.99696
ENSG00000028310	BRD9	476.751	0.194303	0.701481	0.0766186	0.781933	0.99696
ENSG00000028528	SNX1	1320.77	0.561108	0.710039	0.620524	0.430853	0.99696
ENSG00000028839	TBPL1	704.639	-0.92434	0.960274	0.912214	0.339528	0.99696
ENSG00000029153	ARNTL2	27.4673	1.23588	2.04144	0.354732	0.551446	0.99696
ENSG00000029364	SLC39A9	349.753	-0.0378089	0.789167	0.00230965	0.961669	0.99696
ENSG00000029534	ANK1	283.915	0.602634	0.854767	0.492285	0.48291	0.99696
ENSG00000029559	IBSP	17.0976	-1.3526	2.24425	0.357426	0.549939	0.99696
ENSG00000029639	TFB1M	423.73	-0.0547636	1.09622	0.00251232	0.960024	0.99696
ENSG00000029725	RABEP1	1020.13	-0.0196099	0.566252	0.00120021	0.972364	0.99696
ENSG00000029993	HMGB3	692.353	-0.946673	0.958853	0.958931	0.327456	0.99696
ENSG00000030066	NUP160	165.591	1.26956	1.00728	1.53658	0.215128	0.99696
ENSG00000030110	BAK1	365.8	-0.0508208	0.781041	0.00424973	0.948023	0.99696
ENSG00000030419	IKZF2	24.8067	-1.88976	1.32531	1.93136	0.16461	0.99696
ENSG00000030582	GRN	2301.99	0.518421	0.863183	0.358718	0.549219	0.99696
ENSG00000031003	FAM13B	204.874	-0.0330905	0.745475	0.00220002	0.962589	0.99696
ENSG00000031081	ARHGAP31	187.405	0.59019	1.09286	0.289211	0.590726	0.99696
ENSG00000031691	CENPQ	100.698	0.334954	0.752972	0.197711	0.656575	0.99696
ENSG00000031698	SARS1	9265.44	-0.316973	1.01431	0.0974637	0.754895	0.99696
ENSG00000031823	RANBP3	235.538	0.348584	0.617541	0.317701	0.572992	0.99696
ENSG00000032219	ARID4A	683.629	0.931522	0.805015	1.31575	0.251356	0.99696
ENSG00000032389	EIPR1	495.122	-0.635458	0.924839	0.468934	0.493478	0.99696
ENSG00000032444	PNPLA6	256.955	-0.507642	0.626087	0.658047	0.41725	0.99696
ENSG00000032742	IFT88	188.699	0.861727	0.719721	1.41054	0.234967	0.99696
ENSG00000033011	ALG1	377.344	-0.739168	0.685208	1.15357	0.282803	0.99696
ENSG00000033030	ZCCHC8	64.9163	-0.0585552	1.44442	0.00169187	0.96719	0.99696
ENSG00000033050	ABCF2	756.548	-0.24236	0.730405	0.110091	0.740041	0.99696
ENSG00000033100	CHPF2	239.602	-0.463717	0.751803	0.379366	0.537943	0.99696
ENSG00000033122	LRRC7	16.7047	-0.109071	1.29894	0.00807175	0.928412	0.99696
ENSG00000033170	FUT8	357.482	1.04094	0.834348	1.52224	0.217281	0.99696
ENSG00000033178	UBA6	329.017	0.127934	0.634467	0.0406551	0.840205	0.99696
ENSG00000033327	GAB2	756.387	2.4834	1.1035	4.54196	0.0330736	0.99696
ENSG00000033627	ATP6V0A1	3375.1	-0.424804	0.684412	0.383953	0.535495	0.99696
ENSG00000033800	PIAS1	852.668	-0.0905885	0.737384	0.015099	0.902204	0.99696
ENSG00000033867	SLC4A7	128.582	0.512533	0.933633	0.299638	0.58411	0.99696
ENSG00000034152	MAP2K3	764.233	-0.06767	0.626101	0.0116775	0.913946	0.99696
ENSG00000034239	EFCAB1	10.5321	1.43917	2.43654	0.337947	0.561017	0.99696
ENSG00000034510	TMSB10	21899.5	-0.249216	0.599494	0.172594	0.677817	0.99696
ENSG00000034533	ASTE1	36.0821	0.561563	0.960395	0.340078	0.559784	0.99696
ENSG00000034677	RNF19A	627.733	-0.049135	0.596432	0.00682934	0.934138	0.99696
ENSG00000034693	PEX3	269.767	-0.448828	0.841844	0.283832	0.5942	0.99696
ENSG00000034713	GABARAPL2	5635	0.0826863	0.617219	0.0179473	0.893428	0.99696
ENSG00000034971	MYOC	14.3616	4.70483	2.24686	3.44151	0.0635776	0.99696
ENSG00000035115	SH3YL1	247.23	0.756079	0.713268	1.111	0.291864	0.99696
ENSG00000035141	FAM136A	631.104	-0.193304	0.751618	0.0661606	0.797011	0.99696
ENSG00000035403	VCL	460.591	-0.134826	0.741819	0.0330131	0.855822	0.99696
ENSG00000035499	DEPDC1B	7.35353	-2.09024	2.52875	0.670053	0.413033	0.99696
ENSG00000035664	DAPK2	139.377	2.37268	0.944183	5.72574	0.016718	0.99696
ENSG00000035681	NSMAF	173.357	0.367691	0.998862	0.135379	0.712919	0.99696
ENSG00000035862	TIMP2	866.004	0.632046	0.801601	0.61678	0.432246	0.99696
ENSG00000035928	RFC1	461.131	-0.238601	0.738451	0.104121	0.746939	0.99696
ENSG00000036054	TBC1D23	333.541	0.660809	0.640252	1.05566	0.304207	0.99696
ENSG00000036257	CUL3	575.232	-0.641241	0.839223	0.579939	0.446336	0.99696
ENSG00000036448	MYOM2	18.0931	2.74803	2.3079	1.26805	0.260133	0.99696
ENSG00000036530	CYP46A1	445.614	-0.533618	1.34007	0.157793	0.691196	0.99696
ENSG00000036549	ZZZ3	178.295	1.10538	0.858079	1.61833	0.203325	0.99696
ENSG00000036672	USP2	29.5386	-0.776994	1.11603	0.471307	0.492386	0.99696
ENSG00000037042	TUBG2	2213.3	-0.028127	0.659463	0.00182045	0.965967	0.99696
ENSG00000037241	RPL26L1	671.546	-0.687752	0.794625	0.743087	0.388674	0.99696
ENSG00000037280	FLT4	120.9	2.26859	1.69549	1.63353	0.201215	0.99696
ENSG00000037474	NSUN2	347.752	0.062252	0.69308	0.00811054	0.928241	0.99696
ENSG00000037637	FBXO42	927.858	0.137325	0.997972	0.0189357	0.890551	0.99696
ENSG00000037749	MFAP3	139.001	-0.0780924	0.748131	0.0109698	0.916585	0.99696
ENSG00000037757	MRI1	182.027	0.766284	1.00257	0.576927	0.447519	0.99696
ENSG00000037897	METTL1	194.694	-0.566003	1.42737	0.156546	0.692356	0.99696
ENSG00000037965	HOXC8	60.1173	-3.23433	1.99343	2.26138	0.132635	0.99696
ENSG00000038002	AGA	158.348	1.40458	0.613181	5.06808	0.0243704	0.99696
ENSG00000038210	PI4K2B	29.8329	0.649935	1.37355	0.221667	0.637773	0.99696
ENSG00000038219	BOD1L1	1537.07	-0.0285132	0.566084	0.00253672	0.959831	0.99696
ENSG00000038274	MAT2B	896.882	0.107267	0.592428	0.0327882	0.856309	0.99696
ENSG00000038358	EDC4	293.952	0.190037	0.750309	0.0641032	0.800124	0.99696
ENSG00000038382	TRIO	217.987	-0.0418408	0.790408	0.00303502	0.956066	0.99696
ENSG00000038427	VCAN	104.416	0.477684	0.879983	0.292829	0.588413	0.99696
ENSG00000038532	CLEC16A	487.718	-0.409682	0.584468	0.49001	0.483923	0.99696
ENSG00000038945	MSR1	63.0966	1.61818	1.58101	0.997104	0.318012	0.99696
ENSG00000039123	MTREX	316.543	0.223789	0.659971	0.114962	0.734564	0.99696
ENSG00000039139	DNAH5	31.1745	-2.13728	1.35803	2.29126	0.130104	0.99696
ENSG00000039319	ZFYVE16	312.834	0.408626	0.781037	0.272584	0.601603	0.99696
ENSG00000039523	RIPOR1	559.347	0.0527679	0.574775	0.00844607	0.926775	0.99696
ENSG00000039560	RAI14	465.49	2.1999	1.26836	2.75309	0.0970668	0.99696
ENSG00000039650	PNKP	473.012	0.329454	0.633416	0.269895	0.603402	0.99696
ENSG00000040199	PHLPP2	146.583	0.190357	0.658709	0.0836306	0.772436	0.99696
ENSG00000040341	STAU2	1067.8	0.195527	0.821664	0.0566219	0.811917	0.99696
ENSG00000040487	SLC66A1	347.982	0.21343	0.694299	0.0945725	0.758443	0.99696
ENSG00000040608	RTN4R	103.844	-0.799632	1.34238	0.352372	0.552773	0.99696
ENSG00000040633	PHF23	612.991	-0.227883	0.755997	0.0908649	0.76308	0.99696
ENSG00000040731	CDH10	67.0773	-0.706217	1.36185	0.267968	0.604698	0.99696
ENSG00000040933	INPP4A	393.317	-0.198787	0.804721	0.0611746	0.804649	0.99696
ENSG00000041353	RAB27B	37.7887	0.0978751	1.74442	0.00333581	0.953943	0.99696
ENSG00000041357	PSMA4	2376.8	-0.4632	0.783938	0.347737	0.555397	0.99696
ENSG00000041515	MYO16	46.1376	-1.74592	1.41193	1.48275	0.223344	0.99696
ENSG00000041802	LSG1	671.414	0.101534	0.707767	0.0206059	0.885858	0.99696
ENSG00000041880	PARP3	247.941	0.384747	0.782312	0.241431	0.623174	0.99696
ENSG00000041982	TNC	68.254	3.62851	1.3331	6.06997	0.0137499	0.99696
ENSG00000041988	THAP3	507.33	-0.154243	0.721762	0.0457159	0.830693	0.99696
ENSG00000042088	TDP1	51.4853	0.324376	0.831461	0.151444	0.69716	0.99696
ENSG00000042304	C2orf83	14.5295	1.20543	1.96705	0.358594	0.549288	0.99696
ENSG00000042317	SPATA7	371.778	-0.590058	0.812367	0.523823	0.469216	0.99696
ENSG00000042429	MED17	224.268	1.38614	0.859623	2.50496	0.113488	0.99696
ENSG00000042445	RETSAT	464.416	0.310774	0.827872	0.140829	0.707458	0.99696
ENSG00000042493	CAPG	491.567	-0.567107	0.97319	0.337026	0.561551	0.99696
ENSG00000042753	AP2S1	1324.09	-0.578069	0.837901	0.473105	0.491562	0.99696
ENSG00000042980	ADAM28	85.5929	1.04924	1.01141	1.05061	0.305366	0.99696
ENSG00000043093	DCUN1D1	343.233	-0.128886	0.762354	0.0286032	0.865698	0.99696
ENSG00000043143	JADE2	167.492	-0.40067	0.984254	0.164596	0.68496	0.99696
ENSG00000043355	ZIC2	35.1875	1.61196	1.71774	0.83605	0.360529	0.99696
ENSG00000043462	LCP2	345.686	0.51753	0.670795	0.592786	0.441344	0.99696
ENSG00000043514	TRIT1	72.7091	-1.77344	1.43804	1.45343	0.227978	0.99696
ENSG00000043591	ADRB1	42.7351	-0.556289	1.28248	0.187241	0.665223	0.99696
ENSG00000044090	CUL7	65.7648	-0.323159	1.36931	0.0561696	0.812656	0.99696
ENSG00000044115	CTNNA1	1444.95	0.818521	0.747072	1.1845	0.276442	0.99696
ENSG00000044446	PHKA2	68.527	-0.434557	1.31298	0.108341	0.742041	0.99696
ENSG00000044459	CNTLN	115.259	0.24109	0.807081	0.0892375	0.765149	0.99696
ENSG00000044524	EPHA3	37.8075	1.76757	1.35723	1.61674	0.203546	0.99696
ENSG00000044574	HSPA5	7409.86	-0.43324	0.85098	0.258235	0.611336	0.99696
ENSG00000046647	GEMIN8	284.324	0.82712	0.710072	1.34042	0.246959	0.99696
ENSG00000046651	OFD1	252.874	0.30464	0.664806	0.209596	0.647084	0.99696
ENSG00000046653	GPM6B	11360.5	0.997382	0.982253	1.01113	0.314633	0.99696
ENSG00000046889	PREX2	190.981	0.495621	0.685926	0.519032	0.471255	0.99696
ENSG00000047056	WDR37	221.678	-0.246911	1.64564	0.0225592	0.880609	0.99696
ENSG00000047188	YTHDC2	163.808	-0.0870879	0.609318	0.0204155	0.886383	0.99696
ENSG00000047249	ATP6V1H	2404.3	-0.726576	1.14764	0.396782	0.528756	0.99696
ENSG00000047315	POLR2B	451.019	-0.493825	1.05084	0.220147	0.638928	0.99696
ENSG00000047346	FAM214A	56.6462	-0.169424	0.716693	0.0558404	0.813195	0.99696
ENSG00000047365	ARAP2	306.245	1.43871	0.817971	2.97318	0.0846553	0.99696
ENSG00000047410	TPR	1280.56	1.1866	0.652792	3.21458	0.0729849	0.99696
ENSG00000047457	CP	282.329	2.44352	1.79393	1.66988	0.196274	0.99696
ENSG00000047578	KATNIP	112.991	0.099655	1.10723	0.00962934	0.92183	0.99696
ENSG00000047579	DTNBP1	635.309	0.541122	0.642846	0.704146	0.401394	0.99696
ENSG00000047597	XK	217.763	-0.519515	1.34849	0.148039	0.700416	0.99696
ENSG00000047617	ANO2	9.92946	1.10412	2.22957	0.238179	0.625524	0.99696
ENSG00000047621	C12orf4	201.367	0.014412	0.58437	0.000648991	0.979676	0.99696
ENSG00000047634	SCML1	158.904	0.0101844	0.7976	0.00027207	0.98684	0.99696
ENSG00000047644	WWC3	296.52	0.314668	0.874061	0.1293	0.719159	0.99696
ENSG00000047648	ARHGAP6	113.702	-1.21795	0.941846	1.63807	0.20059	0.99696
ENSG00000047662	FAM184B	110.691	-0.521548	1.1476	0.206876	0.649227	0.99696
ENSG00000047849	MAP4	9689.78	1.30402	0.787318	2.65466	0.103247	0.99696
ENSG00000047932	GOPC	446.231	-0.610061	0.791046	0.591589	0.441805	0.99696
ENSG00000048028	USP28	90.2133	-0.75514	0.816574	0.846553	0.357529	0.99696
ENSG00000048052	HDAC9	134.709	0.720425	0.755794	0.896975	0.343594	0.99696
ENSG00000048140	TSPAN17	421.78	0.224391	0.747889	0.0900203	0.764151	0.99696
ENSG00000048162	NOP16	553.844	-1.13363	0.931197	1.44781	0.22888	0.99696
ENSG00000048342	CC2D2A	100.645	-0.146148	0.734293	0.0395454	0.842372	0.99696
ENSG00000048392	RRM2B	667.575	0.53728	1.04217	0.26441	0.607107	0.99696
ENSG00000048405	ZNF800	233.361	0.442242	0.752914	0.343356	0.557899	0.99696
ENSG00000048471	SNX29	393.549	0.161322	0.686178	0.0553283	0.814038	0.99696
ENSG00000048540	LMO3	98.1054	-0.590164	1.11511	0.278368	0.597773	0.99696
ENSG00000048544	MRPS10	628.648	0.0522799	0.715566	0.0053562	0.941658	0.99696
ENSG00000048545	GUCA1A	70.3539	0.287151	1.93276	0.0221391	0.881718	0.99696
ENSG00000048649	RSF1	974.454	0.296787	0.713674	0.172565	0.677842	0.99696
ENSG00000048707	VPS13D	408.456	-0.54048	0.678084	0.630958	0.427004	0.99696
ENSG00000048740	CELF2	330.435	-0.373052	0.685098	0.295136	0.586948	0.99696
ENSG00000048828	FAM120A	302.493	0.462274	0.685837	0.45195	0.50141	0.99696
ENSG00000048991	R3HDM1	228.846	-1.21977	0.812407	2.18981	0.138927	0.99696
ENSG00000049089	COL9A2	716.802	0.917244	1.05287	0.746287	0.387654	0.99696
ENSG00000049130	KITLG	19.2079	2.3339	1.06529	4.4103	0.0357226	0.99696
ENSG00000049167	ERCC8	56.9431	-0.456031	0.802576	0.322451	0.570138	0.99696
ENSG00000049192	ADAMTS6	37.3405	0.0309532	1.73599	0.00076688	0.977907	0.99696
ENSG00000049245	VAMP3	1539.77	1.12999	1.00104	1.24277	0.264938	0.99696
ENSG00000049246	PER3	167.619	1.57882	0.857622	3.23147	0.0722359	0.99696
ENSG00000049247	UTS2	27573.2	0.575357	1.72561	0.110451	0.739632	0.99696
ENSG00000049283	EPN3	89.7893	0.303596	1.68408	0.0327467	0.856399	0.99696
ENSG00000049323	LTBP1	92.4249	-0.205984	0.993864	0.0453349	0.831389	0.99696
ENSG00000049449	RCN1	370.327	-0.421698	0.829048	0.257439	0.611885	0.99696
ENSG00000049540	ELN	136.076	-0.45189	1.36244	0.109402	0.740826	0.99696
ENSG00000049541	RFC2	319.701	0.648504	0.599676	1.15947	0.281576	0.99696
ENSG00000049618	ARID1B	419.493	-0.510751	0.641005	0.630989	0.426993	0.99696
ENSG00000049656	CLPTM1L	1046.91	-0.224019	0.684174	0.107132	0.743434	0.99696
ENSG00000049759	NEDD4L	766.781	0.280536	0.80692	0.120687	0.72829	0.99696
ENSG00000049769	PPP1R3F	533.668	0.0944443	0.725548	0.0169913	0.896289	0.99696
ENSG00000049860	HEXB	603.512	-0.0840634	0.657965	0.0163304	0.898315	0.99696
ENSG00000049883	PTCD2	229.414	0.221666	0.796155	0.0777852	0.780322	0.99696
ENSG00000050130	JKAMP	1073.69	-0.488936	1.01277	0.232131	0.629948	0.99696
ENSG00000050165	DKK3	4608.16	-0.774155	1.07775	0.509976	0.475149	0.99696
ENSG00000050344	NFE2L3	55.8511	-1.14742	1.32529	0.731933	0.392257	0.99696
ENSG00000050393	MCUR1	564.582	0.454712	0.705022	0.413987	0.519953	0.99696
ENSG00000050405	LIMA1	319.785	0.210134	1.04636	0.0402546	0.840984	0.99696
ENSG00000050426	LETMD1	330.039	0.216078	0.628286	0.1183	0.730886	0.99696
ENSG00000050438	SLC4A8	538.431	0.373404	0.887067	0.176989	0.673974	0.99696
ENSG00000050555	LAMC3	118.086	-0.817122	1.06018	0.588709	0.442919	0.99696
ENSG00000050628	PTGER3	103.912	-0.483392	1.41904	0.115797	0.733639	0.99696
ENSG00000050730	TNIP3	10.8791	-0.345457	1.93783	0.0345925	0.852452	0.99696
ENSG00000050748	MAPK9	1271.16	-0.0876634	0.954702	0.00843629	0.926818	0.99696
ENSG00000050767	COL23A1	17.3387	-1.65506	1.68047	0.969835	0.324721	0.99696
ENSG00000050820	BCAR1	1169.78	0.628665	0.810235	0.597134	0.439674	0.99696
ENSG00000051009	FAM160A2	267.425	0.14657	0.906518	0.0261801	0.871461	0.99696
ENSG00000051108	HERPUD1	3683.91	0.401873	0.858324	0.218483	0.640198	0.99696
ENSG00000051128	HOMER3	763.756	1.12691	1.01239	1.20827	0.271676	0.99696
ENSG00000051180	RAD51	8.38738	1.50904	2.38654	0.391748	0.531382	0.99696
ENSG00000051382	PIK3CB	308.075	-0.796568	0.890225	0.792732	0.373275	0.99696
ENSG00000051523	CYBA	1777.34	0.701899	1.16258	0.360896	0.548009	0.99696
ENSG00000051596	THOC3	704.328	-0.456314	0.979809	0.216198	0.641953	0.99696
ENSG00000051620	HEBP2	3420.69	-0.555544	0.807	0.471081	0.49249	0.99696
ENSG00000051825	MPHOSPH9	118.311	0.498958	0.839661	0.35025	0.553971	0.99696
ENSG00000052126	PLEKHA5	262.343	-0.330345	0.750875	0.193435	0.660073	0.99696
ENSG00000052723	SIKE1	423.283	0.291175	0.625275	0.216644	0.641609	0.99696
ENSG00000052749	RRP12	488.117	-0.848168	1.26495	0.444006	0.505195	0.99696
ENSG00000052795	FNIP2	328.618	0.307086	0.60938	0.253319	0.614748	0.99696
ENSG00000052802	MSMO1	1015.58	-0.288277	0.77284	0.138999	0.709278	0.99696
ENSG00000052841	TTC17	214.256	-0.286505	0.835784	0.117005	0.732305	0.99696
ENSG00000053108	FSTL4	72.1947	-1.47478	1.26572	1.32094	0.250423	0.99696
ENSG00000053254	FOXN3	624.979	0.962693	0.88015	1.1743	0.27852	0.99696
ENSG00000053328	METTL24	6.18094	1.66665	2.02314	0.653602	0.418828	0.99696
ENSG00000053371	AKR7A2	1446.2	0.0174695	0.708917	0.000609856	0.980298	0.99696
ENSG00000053372	MRTO4	374.726	-0.47767	0.854639	0.311522	0.576748	0.99696
ENSG00000053438	NNAT	285.018	0.769496	1.15488	0.439446	0.50739	0.99696
ENSG00000053501	USE1	504.677	-0.29837	0.536178	0.309169	0.57819	0.99696
ENSG00000053524	MCF2L2	191.154	0.249652	1.17423	0.0452778	0.831494	0.99696
ENSG00000053702	NRIP2	44.2783	-0.584666	0.850518	0.467597	0.494095	0.99696
ENSG00000053747	LAMA3	49.4259	1.27363	1.31921	0.908479	0.340518	0.99696
ENSG00000053770	AP5M1	539.092	-0.644138	0.760181	0.713496	0.398286	0.99696
ENSG00000053900	ANAPC4	209.552	0.112055	0.756468	0.0221362	0.881725	0.99696
ENSG00000053918	KCNQ1	40.0989	1.17983	1.43745	0.656858	0.417671	0.99696
ENSG00000054116	TRAPPC3	1148.49	0.0199187	0.671552	0.000884593	0.976273	0.99696
ENSG00000054118	THRAP3	1600.9	0.382599	0.591819	0.416612	0.518632	0.99696
ENSG00000054148	PHPT1	2188.41	-0.0850687	0.629101	0.0182789	0.892454	0.99696
ENSG00000054179	ENTPD2	9.49133	-0.688116	1.34579	0.251726	0.615862	0.99696
ENSG00000054219	LY75	32.0613	-1.4768	1.27381	1.27695	0.258468	0.99696
ENSG00000054267	ARID4B	801.452	0.648406	0.670795	0.926146	0.335866	0.99696
ENSG00000054277	OPN3	194.551	0.642673	0.864604	0.54893	0.458755	0.99696
ENSG00000054282	SDCCAG8	471.232	0.114431	0.676106	0.0286505	0.865588	0.99696
ENSG00000054392	HHAT	32.3485	1.02795	1.07848	0.885267	0.346763	0.99696
ENSG00000054523	KIF1B	1720.77	-0.576033	0.671643	0.731118	0.392521	0.99696
ENSG00000054598	FOXC1	270.711	0.690647	1.44656	0.225608	0.634799	0.99696
ENSG00000054611	TBC1D22A	477.253	-0.169512	0.592661	0.0818386	0.774821	0.99696
ENSG00000054654	SYNE2	225.228	-0.637237	1.20275	0.278304	0.597815	0.99696
ENSG00000054690	PLEKHH1	409.295	0.0622602	1.0446	0.00356294	0.952402	0.99696
ENSG00000054793	ATP9A	924.374	-0.116472	0.718091	0.0263292	0.871099	0.99696
ENSG00000054965	FAM168A	1064.81	-0.176719	0.537662	0.107978	0.742458	0.99696
ENSG00000054967	RELT	180.406	0.30205	1.04311	0.0838263	0.772178	0.99696
ENSG00000054983	GALC	305.386	0.984224	1.16522	0.700359	0.402663	0.99696
ENSG00000055070	SZRD1	350.169	-0.608462	0.749302	0.654045	0.41867	0.99696
ENSG00000055118	KCNH2	1002.71	-1.1406	1.19195	0.893571	0.344512	0.99696
ENSG00000055130	CUL1	779.316	-0.355518	0.869352	0.166986	0.682805	0.99696
ENSG00000055147	FAM114A2	286.585	0.53948	0.773185	0.484479	0.486401	0.99696
ENSG00000055163	CYFIP2	2623.19	-0.904405	0.889559	1.01761	0.313087	0.99696
ENSG00000055208	TAB2	175.627	-0.261925	0.604796	0.187294	0.665179	0.99696
ENSG00000055211	GINM1	559.168	0.1862	0.63421	0.0860918	0.769206	0.99696
ENSG00000055332	EIF2AK2	817.661	-0.813699	0.971196	0.692898	0.405181	0.99696
ENSG00000055483	USP36	291.116	0.379111	0.835293	0.20523	0.650532	0.99696
ENSG00000055813	CCDC85A	21.2023	1.20914	2.28023	0.275763	0.599492	0.99696
ENSG00000055917	PUM2	253.45	-0.0904523	0.727022	0.0155351	0.900809	0.99696
ENSG00000055950	MRPL43	928.76	0.0427168	0.580764	0.00541019	0.941365	0.99696
ENSG00000055955	ITIH4	13.9959	-2.42515	1.60312	2.18056	0.139763	0.99696
ENSG00000055957	ITIH1	16.0668	1.51857	2.44804	0.371658	0.542102	0.99696
ENSG00000056050	HPF1	662.17	-1.03838	0.823548	1.55921	0.211781	0.99696
ENSG00000056097	ZFR	1397.63	0.504338	0.601744	0.698645	0.403239	0.99696
ENSG00000056277	ZNF280C	37.2365	0.82995	1.36939	0.361456	0.547698	0.99696
ENSG00000056558	TRAF1	47.8255	0.064547	1.1258	0.00329308	0.954238	0.99696
ENSG00000056586	RC3H2	616.129	-0.434707	0.612243	0.501785	0.478717	0.99696
ENSG00000056736	IL17RB	20.8987	-1.28438	1.27848	0.999946	0.317323	0.99696
ENSG00000056998	GYG2	620.977	0.919267	1.08145	0.711138	0.399066	0.99696
ENSG00000057019	DCBLD2	140.527	-0.69156	1.15105	0.358624	0.549272	0.99696
ENSG00000057149	SERPINB3	7.02197	4.62386	3.0233	1.87375	0.171046	0.99696
ENSG00000057252	SOAT1	349.56	-0.519619	1.14614	0.203905	0.651587	0.99696
ENSG00000057294	PKP2	53.4545	0.339554	1.34872	0.0635716	0.800937	0.99696
ENSG00000057608	GDI2	2293.19	-0.211367	0.862109	0.0600715	0.806383	0.99696
ENSG00000057657	PRDM1	77.9327	-3.01877	1.51017	3.41973	0.0644216	0.99696
ENSG00000057663	ATG5	307.659	-0.634698	0.877331	0.520455	0.470648	0.99696
ENSG00000057704	TMCC3	479.412	0.990497	0.986719	0.987956	0.320243	0.99696
ENSG00000057757	PITHD1	3320.71	-0.170273	1.04416	0.0265803	0.870491	0.99696
ENSG00000057935	MTA3	258.599	-0.513231	0.651733	0.616659	0.432292	0.99696
ENSG00000058056	USP13	242.224	-0.142426	1.07699	0.0175076	0.894734	0.99696
ENSG00000058063	ATP11B	133.688	-1.19726	1.07031	1.21722	0.269907	0.99696
ENSG00000058091	CDK14	157.617	-0.25288	1.02042	0.0611444	0.804696	0.99696
ENSG00000058262	SEC61A1	860.884	-0.157755	0.671104	0.055214	0.814227	0.99696
ENSG00000058272	PPP1R12A	1383.47	-0.139575	0.553332	0.0635795	0.800925	0.99696
ENSG00000058335	RASGRF1	292.906	0.901448	1.21626	0.540119	0.462383	0.99696
ENSG00000058404	CAMK2B	1716.66	-0.6778	1.00449	0.45143	0.501657	0.99696
ENSG00000058453	CROCC	306.687	-0.775583	0.861832	0.80198	0.370502	0.99696
ENSG00000058600	POLR3E	160.216	-0.0600993	0.850556	0.00512957	0.942904	0.99696
ENSG00000058668	ATP2B4	304.145	-0.989219	0.8753	1.25613	0.262386	0.99696
ENSG00000058673	ZC3H11A	384.26	-0.13171	0.64237	0.0421788	0.837279	0.99696
ENSG00000058729	RIOK2	265.262	0.061703	0.716572	0.00747654	0.931095	0.99696
ENSG00000058799	YIPF1	623.356	-0.345957	0.943808	0.134208	0.714108	0.99696
ENSG00000058804	NDC1	56.8471	0.967569	1.03711	0.853957	0.355435	0.99696
ENSG00000058866	DGKG	354.99	-0.540089	0.830612	0.421609	0.516135	0.99696
ENSG00000059122	FLYWCH1	1379.3	0.0972884	0.732676	0.01764	0.894339	0.99696
ENSG00000059145	UNKL	388.02	-0.740226	0.853146	0.745055	0.388046	0.99696
ENSG00000059377	TBXAS1	83.8295	-0.868969	1.41876	0.3694	0.543331	0.99696
ENSG00000059378	PARP12	232.136	0.867906	1.31631	0.427962	0.512991	0.99696
ENSG00000059573	ALDH18A1	400.18	-0.134177	0.689298	0.0378922	0.84566	0.99696
ENSG00000059588	TARBP1	100.374	0.940167	1.31203	0.502757	0.478291	0.99696
ENSG00000059691	GATB	804.308	0.664704	0.898444	0.542864	0.461248	0.99696
ENSG00000059728	MXD1	152.456	-0.191199	0.926752	0.0424516	0.836761	0.99696
ENSG00000059758	CDK17	302.514	0.919899	0.66077	1.90967	0.167	0.99696
ENSG00000059769	DNAJC25	142.25	-0.861235	1.40271	0.372373	0.541714	0.99696
ENSG00000059804	SLC2A3	2975.62	0.687184	1.01631	0.452876	0.500972	0.99696
ENSG00000059915	PSD	311.761	0.68729	0.855534	0.640128	0.423664	0.99696
ENSG00000060069	CTDP1	235.998	-0.36868	0.69711	0.278817	0.597478	0.99696
ENSG00000060138	YBX3	2820.25	1.57043	1.40509	1.19189	0.274949	0.99696
ENSG00000060140	STYK1	27.7504	-2.3498	1.92558	1.42885	0.231952	0.99696
ENSG00000060237	WNK1	2830.97	1.6395	0.858831	3.46351	0.0627368	0.99696
ENSG00000060339	CCAR1	602.354	0.404274	0.545113	0.548495	0.458933	0.99696
ENSG00000060491	OGFR	505.455	0.788946	0.950363	0.680155	0.409533	0.99696
ENSG00000060558	GNA15	39.8234	1.65831	1.56532	1.06632	0.301778	0.99696
ENSG00000060566	CREB3L3	38.5709	-1.0267	1.65299	0.385873	0.534477	0.99696
ENSG00000060642	PIGV	140.461	-0.138711	1.36348	0.0103528	0.918956	0.99696
ENSG00000060656	PTPRU	321.936	-0.378779	1.28928	0.0861518	0.769128	0.99696
ENSG00000060688	SNRNP40	553.428	0.497291	0.640145	0.600343	0.438447	0.99696
ENSG00000060709	RIMBP2	208.11	-0.259105	1.00603	0.0664261	0.796613	0.99696
ENSG00000060718	COL11A1	17.0711	0.131849	1.77825	0.00781898	0.929539	0.99696
ENSG00000060749	QSER1	64.8418	1.14528	0.742929	2.32196	0.127559	0.99696
ENSG00000060762	MPC1	1441.58	0.108109	0.713245	0.0229717	0.879531	0.99696
ENSG00000060971	ACAA1	1747.65	-0.168565	0.652055	0.0668129	0.796035	0.99696
ENSG00000060982	BCAT1	1083.87	0.419446	0.980677	0.182373	0.669342	0.99696
ENSG00000061273	HDAC7	278.599	1.15736	1.10928	1.05942	0.303348	0.99696
ENSG00000061337	LZTS1	44.1144	-1.84082	1.11976	2.55706	0.109802	0.99696
ENSG00000061656	SPAG4	69.6931	-1.05139	0.963887	1.1645	0.280533	0.99696
ENSG00000061676	NCKAP1	791.189	-0.314992	0.808989	0.151455	0.697149	0.99696
ENSG00000061794	MRPS35	675.842	-0.0489749	0.826972	0.00351825	0.952701	0.99696
ENSG00000061918	GUCY1B1	1056.98	0.149249	1.15028	0.0168402	0.896748	0.99696
ENSG00000061936	SFSWAP	375.848	0.0395221	0.775389	0.00265014	0.958943	0.99696
ENSG00000061938	TNK2	423.782	-0.497283	0.78737	0.39623	0.529043	0.99696
ENSG00000061987	MON2	174.5	0.455401	0.683668	0.441961	0.506177	0.99696
ENSG00000062194	GPBP1	994.149	-0.202984	0.603622	0.112945	0.736816	0.99696
ENSG00000062282	DGAT2	289.984	-1.05241	1.53456	0.461145	0.497089	0.99696
ENSG00000062370	ZNF112	31.8266	-0.338393	1.37402	0.0623462	0.802825	0.99696
ENSG00000062485	CS	1430.91	-0.315562	0.949204	0.110373	0.739719	0.99696
ENSG00000062582	MRPS24	1068.68	-0.486672	0.572697	0.71911	0.396436	0.99696
ENSG00000062598	ELMO2	825.354	0.0122691	0.67309	0.000336465	0.985365	0.99696
ENSG00000062650	WAPL	335.614	0.442924	0.638224	0.479939	0.48845	0.99696
ENSG00000062725	APPBP2	306.627	-0.483168	0.772353	0.388694	0.532987	0.99696
ENSG00000062822	POLD1	119.1	0.327348	0.777572	0.176789	0.674147	0.99696
ENSG00000063015	SEZ6	75.9831	0.804084	0.802621	1.00107	0.317051	0.99696
ENSG00000063046	EIF4B	1280.91	1.11363	0.746588	2.17203	0.140541	0.99696
ENSG00000063127	SLC6A16	7.66129	4.32139	2.63187	2.2382	0.134637	0.99696
ENSG00000063169	BICRA	24.4315	-0.851121	0.89642	0.902136	0.34221	0.99696
ENSG00000063176	SPHK2	609.018	-0.267057	0.768534	0.120708	0.728268	0.99696
ENSG00000063177	RPL18	3199.69	0.410701	0.6616	0.384006	0.535467	0.99696
ENSG00000063180	CA11	259.581	-0.885353	0.891133	0.970863	0.324465	0.99696
ENSG00000063241	ISOC2	940.973	-0.382191	0.533671	0.511445	0.474514	0.99696
ENSG00000063244	U2AF2	87.9297	0.343764	0.944024	0.132321	0.716038	0.99696
ENSG00000063245	EPN1	551.513	0.390198	0.594832	0.428892	0.512533	0.99696
ENSG00000063322	MED29	1810.35	-0.403492	0.684782	0.346138	0.556307	0.99696
ENSG00000063438	AHRR	10.5044	-1.42807	1.65216	0.717212	0.39706	0.99696
ENSG00000063587	ZNF275	153.806	0.657612	0.797088	0.67444	0.411508	0.99696
ENSG00000063601	MTMR1	103.455	-0.610806	1.28639	0.224148	0.635897	0.99696
ENSG00000063660	GPC1	1987.34	-0.476916	0.951224	0.250325	0.616846	0.99696
ENSG00000063761	ADCK1	122.182	0.480354	0.793473	0.366014	0.545185	0.99696
ENSG00000063854	HAGH	3050.06	-0.577047	0.652946	0.776065	0.378347	0.99696
ENSG00000063978	RNF4	755.737	0.539257	0.566528	0.900723	0.342588	0.99696
ENSG00000064012	CASP8	20.11	2.33853	1.86456	1.44567	0.229224	0.99696
ENSG00000064042	LIMCH1	2268.88	0.759724	0.753968	1.00365	0.31643	0.99696
ENSG00000064102	INTS13	143.578	0.371041	0.838466	0.195402	0.658458	0.99696
ENSG00000064115	TM7SF3	870.287	0.192925	0.858434	0.0504904	0.822212	0.99696
ENSG00000064195	DLX3	12.8858	0.337123	1.97625	0.0297583	0.86304	0.99696
ENSG00000064199	SPA17	271.888	-1.02614	1.13181	0.807978	0.368719	0.99696
ENSG00000064205	CCN5	49.8831	-0.493454	1.46799	0.11304	0.736709	0.99696
ENSG00000064225	ST3GAL6	348.537	-0.637661	0.880958	0.520814	0.470495	0.99696
ENSG00000064270	ATP2C2	20.8222	1.82139	1.51371	1.35593	0.244245	0.99696
ENSG00000064300	NGFR	183.087	0.283346	1.11991	0.0638976	0.800438	0.99696
ENSG00000064309	CDON	34.1662	-1.47324	1.78789	0.659663	0.416679	0.99696
ENSG00000064313	TAF2	132.534	0.122713	0.748484	0.0270386	0.869389	0.99696
ENSG00000064393	HIPK2	7394.52	2.60106	1.16911	4.39642	0.0360145	0.99696
ENSG00000064419	TNPO3	704.333	0.429839	0.721593	0.353797	0.551972	0.99696
ENSG00000064489	BORCS8-MEF2B	32.8369	1.56314	1.19459	1.6304	0.201648	0.99696
ENSG00000064490	RFXANK	575.742	0.311994	0.55706	0.313017	0.575835	0.99696
ENSG00000064545	TMEM161A	873.359	-0.636101	1.01895	0.386932	0.533916	0.99696
ENSG00000064547	LPAR2	7.78171	0.408653	1.4495	0.0869283	0.768119	0.99696
ENSG00000064601	CTSA	1673.63	0.0232088	0.585872	0.00156952	0.968398	0.99696
ENSG00000064607	SUGP2	817.318	-0.286466	0.798326	0.128667	0.719818	0.99696
ENSG00000064651	SLC12A2	340.803	0.309848	0.877477	0.124375	0.724337	0.99696
ENSG00000064652	SNX24	402.932	0.0775485	0.587096	0.0174466	0.894917	0.99696
ENSG00000064655	EYA2	21.6351	-0.276642	1.0844	0.0672123	0.79544	0.99696
ENSG00000064666	CNN2	431.428	0.268922	1.36939	0.0384897	0.844463	0.99696
ENSG00000064687	ABCA7	178.843	-0.902498	0.817436	1.19949	0.273424	0.99696
ENSG00000064692	SNCAIP	10.6903	2.95063	2.22181	1.53791	0.214929	0.99696
ENSG00000064703	DDX20	80.5386	-0.849382	1.45114	0.340298	0.559657	0.99696
ENSG00000064726	BTBD1	700.056	0.278572	0.781423	0.126938	0.721628	0.99696
ENSG00000064763	FAR2	65.717	0.129287	1.24615	0.0114819	0.914667	0.99696
ENSG00000064787	BCAS1	39756.2	2.11619	1.43899	1.99275	0.158054	0.99696
ENSG00000064886	CHI3L2	116.242	0.0738298	3.42876	0.000463874	0.982817	0.99696
ENSG00000064932	SBNO2	29.2368	1.16399	1.6761	0.47076	0.492638	0.99696
ENSG00000064933	PMS1	181.942	0.140447	0.639037	0.0489133	0.824965	0.99696
ENSG00000064961	HMG20B	835.156	0.383607	0.688468	0.309447	0.57802	0.99696
ENSG00000064989	CALCRL	260.563	1.81378	0.986943	3.17539	0.0747555	0.99696
ENSG00000064995	TAF11	294.719	-0.422579	0.647289	0.424546	0.514678	0.99696
ENSG00000064999	ANKS1A	556.872	-0.43567	0.807049	0.290518	0.589889	0.99696
ENSG00000065000	AP3D1	2193.54	-0.490116	0.820902	0.354852	0.551379	0.99696
ENSG00000065029	ZNF76	235.413	-0.0265115	0.681972	0.00151119	0.968991	0.99696
ENSG00000065054	SLC9A3R2	2923.8	-0.691581	0.839719	0.671809	0.412422	0.99696
ENSG00000065057	NTHL1	729.545	-0.786637	0.601675	1.69076	0.1935	0.99696
ENSG00000065060	UHRF1BP1	109.909	0.129096	0.790811	0.0266947	0.870215	0.99696
ENSG00000065135	GNAI3	557.339	0.586248	0.743946	0.61667	0.432287	0.99696
ENSG00000065150	IPO5	440.245	0.0118777	0.647593	0.000342915	0.985226	0.99696
ENSG00000065154	OAT	3369.63	-0.335907	1.03826	0.104454	0.746549	0.99696
ENSG00000065183	WDR3	307.903	0.32015	1.21453	0.0693185	0.792332	0.99696
ENSG00000065243	PKN2	133.49	0.107895	0.974189	0.0123201	0.91162	0.99696
ENSG00000065268	WDR18	951.99	-0.491725	0.588864	0.694346	0.40469	0.99696
ENSG00000065308	TRAM2	126.605	-0.141126	0.943062	0.0223859	0.881065	0.99696
ENSG00000065320	NTN1	32.6863	-0.162509	1.27318	0.0165374	0.897676	0.99696
ENSG00000065328	MCM10	37.6567	2.98598	1.89122	2.17206	0.140538	0.99696
ENSG00000065357	DGKA	42.1625	0.29886	1.12932	0.0698459	0.791561	0.99696
ENSG00000065361	ERBB3	186.981	0.136844	0.990366	0.0190916	0.890104	0.99696
ENSG00000065371	ROPN1	14.2095	2.45213	2.02803	1.32605	0.249509	0.99696
ENSG00000065413	ANKRD44	116.81	1.28093	0.780357	2.61237	0.106033	0.99696
ENSG00000065427	KARS1	1430.34	0.321131	0.630978	0.258535	0.611128	0.99696
ENSG00000065457	ADAT1	153.029	-1.10292	0.794246	1.9043	0.167597	0.99696
ENSG00000065485	PDIA5	47.9355	1.70558	1.34742	1.51814	0.217901	0.99696
ENSG00000065491	TBC1D22B	129.421	0.762374	0.756503	1.00855	0.31525	0.99696
ENSG00000065518	NDUFB4	3195.96	-0.731924	0.73613	0.978421	0.322589	0.99696
ENSG00000065526	SPEN	508.819	1.1206	0.777231	2.02712	0.154514	0.99696
ENSG00000065534	MYLK	2799.98	1.84307	1.13394	2.47944	0.115343	0.99696
ENSG00000065548	ZC3H15	2775.77	-0.899637	0.859301	1.07902	0.298917	0.99696
ENSG00000065559	MAP2K4	1845.88	-0.576796	1.24416	0.213596	0.643963	0.99696
ENSG00000065600	PACC1	669.288	1.30281	0.973615	1.73302	0.188026	0.99696
ENSG00000065609	SNAP91	1445.19	-0.52532	1.36454	0.147475	0.70096	0.99696
ENSG00000065613	SLK	746.068	0.894512	0.72674	1.49045	0.222146	0.99696
ENSG00000065615	CYB5R4	119.54	-0.744418	1.01682	0.532259	0.465659	0.99696
ENSG00000065618	COL17A1	29.2941	0.860021	1.64772	0.26385	0.607487	0.99696
ENSG00000065621	GSTO2	34.1476	-0.450889	0.895035	0.254285	0.614074	0.99696
ENSG00000065665	SEC61A2	1231.19	-0.170886	1.13483	0.0226728	0.880311	0.99696
ENSG00000065675	PRKCQ	251.181	0.785904	0.920674	0.721764	0.395566	0.99696
ENSG00000065717	TLE2	408.204	1.23628	1.45703	0.69885	0.40317	0.99696
ENSG00000065802	ASB1	350.522	1.17068	0.849531	1.84979	0.173807	0.99696
ENSG00000065809	FAM107B	2311.54	1.31344	0.731508	3.11814	0.0774253	0.99696
ENSG00000065833	ME1	899.144	0.0861734	0.916584	0.00884996	0.92505	0.99696
ENSG00000065882	TBC1D1	204.609	0.423409	1.04242	0.164027	0.685475	0.99696
ENSG00000065883	CDK13	364.371	0.119985	0.621718	0.0372359	0.846986	0.99696
ENSG00000065911	MTHFD2	484.575	-0.8935	1.19078	0.555031	0.456269	0.99696
ENSG00000065923	SLC9A7	640.321	-0.445485	1.05264	0.178579	0.672597	0.99696
ENSG00000065970	FOXJ2	135.152	0.50087	1.03088	0.23435	0.628317	0.99696
ENSG00000065978	YBX1	858.973	0.715955	0.901619	0.623873	0.429612	0.99696
ENSG00000065989	PDE4A	668.812	0.142795	0.542931	0.0691814	0.792532	0.99696
ENSG00000066027	PPP2R5A	203.707	0.426872	1.02104	0.173925	0.676647	0.99696
ENSG00000066032	CTNNA2	697.94	0.363852	1.10929	0.107373	0.743155	0.99696
ENSG00000066044	ELAVL1	490.165	-0.408263	0.586158	0.483752	0.486728	0.99696
ENSG00000066056	TIE1	898.929	1.66961	1.4064	1.33667	0.247622	0.99696
ENSG00000066084	DIP2B	443.863	0.218042	0.606342	0.129115	0.719351	0.99696
ENSG00000066117	SMARCD1	237.315	0.616972	0.788491	0.606283	0.436191	0.99696
ENSG00000066135	KDM4A	33.9543	-0.179495	1.22479	0.0235941	0.877922	0.99696
ENSG00000066136	NFYC	646.865	-0.739879	0.746422	0.97306	0.323918	0.99696
ENSG00000066185	ZMYND12	20.2613	-1.3613	1.64867	0.677348	0.410501	0.99696
ENSG00000066230	SLC9A3	20.2749	-0.789156	1.0001	0.625809	0.428897	0.99696
ENSG00000066248	NGEF	36.3147	1.92313	1.38216	1.83239	0.175845	0.99696
ENSG00000066279	ASPM	12.3859	3.82186	1.99638	3.06987	0.0797557	0.99696
ENSG00000066294	CD84	79.8359	1.79773	1.0267	2.88463	0.0894286	0.99696
ENSG00000066322	ELOVL1	2218.64	1.24561	1.04529	1.37783	0.240471	0.99696
ENSG00000066336	SPI1	185.071	0.692017	1.16666	0.347847	0.555334	0.99696
ENSG00000066379	POLR1H	30.093	-0.390503	0.794823	0.239485	0.624579	0.99696
ENSG00000066382	MPPED2	64.652	-1.68889	1.17443	1.9576	0.16177	0.99696
ENSG00000066422	ZBTB11	162.992	-0.770761	0.788548	0.949715	0.329792	0.99696
ENSG00000066427	ATXN3	301.129	-0.144876	0.640046	0.0511972	0.820993	0.99696
ENSG00000066455	GOLGA5	450.836	0.0830285	0.683134	0.0148135	0.903128	0.99696
ENSG00000066468	FGFR2	3582.23	1.4258	1.35069	1.07166	0.30057	0.99696
ENSG00000066557	LRRC40	179.183	-0.0184718	0.927321	0.000526905	0.981687	0.99696
ENSG00000066583	ISOC1	1757.35	-0.498934	1.1667	0.182044	0.669623	0.99696
ENSG00000066629	EML1	340.96	0.309876	0.706612	0.191876	0.66136	0.99696
ENSG00000066651	TRMT11	189.606	0.568947	0.799944	0.504038	0.477731	0.99696
ENSG00000066654	THUMPD1	379.897	-0.22412	0.640294	0.122382	0.726465	0.99696
ENSG00000066697	MSANTD3	617.492	0.480335	0.717874	0.445863	0.504306	0.99696
ENSG00000066735	KIF26A	27.9881	2.35146	1.59904	1.96721	0.160745	0.99696
ENSG00000066739	ATG2B	354.694	-1.25274	0.97671	1.60074	0.205798	0.99696
ENSG00000066777	ARFGEF1	415.157	0.196974	0.927511	0.045138	0.83175	0.99696
ENSG00000066827	ZFAT	33.4667	1.16702	1.09175	1.11213	0.291618	0.99696
ENSG00000066855	MTFR1	88.6314	0.816101	1.07825	0.563548	0.452834	0.99696
ENSG00000066923	STAG3	17.0424	0.436574	1.07678	0.16996	0.680147	0.99696
ENSG00000066926	FECH	342.426	1.30106	0.921283	1.93099	0.16465	0.99696
ENSG00000066933	MYO9A	1475.89	-1.25364	0.874619	1.99433	0.157889	0.99696
ENSG00000067057	PFKP	4994.16	-0.455981	1.27377	0.127628	0.720904	0.99696
ENSG00000067064	IDI1	2282.86	-0.235826	0.801082	0.0865866	0.768562	0.99696
ENSG00000067066	SP100	473.644	-0.216447	1.17617	0.0337956	0.854142	0.99696
ENSG00000067113	PLPP1	5725.47	0.186143	0.734523	0.0641838	0.800001	0.99696
ENSG00000067141	NEO1	199.705	0.631124	0.627796	1.00281	0.316632	0.99696
ENSG00000067167	TRAM1	1354.48	0.393586	0.737668	0.283638	0.594326	0.99696
ENSG00000067177	PHKA1	30.0254	0.826763	1.12304	0.53433	0.464792	0.99696
ENSG00000067182	TNFRSF1A	918.449	0.395422	1.34148	0.0865846	0.768565	0.99696
ENSG00000067191	CACNB1	744.783	-0.391807	1.42879	0.0750077	0.78418	0.99696
ENSG00000067208	EVI5	215.472	0.499392	0.581352	0.73367	0.391696	0.99696
ENSG00000067221	STOML1	1905.94	-0.371142	1.02288	0.131336	0.717051	0.99696
ENSG00000067225	PKM	24585.4	-0.251423	1.04564	0.0577402	0.810104	0.99696
ENSG00000067248	DHX29	529.166	-0.588931	0.614056	0.913779	0.339114	0.99696
ENSG00000067334	DNTTIP2	1285.33	0.0318055	0.650894	0.00238914	0.961016	0.99696
ENSG00000067365	METTL22	411.201	-0.318049	0.823813	0.149188	0.699312	0.99696
ENSG00000067369	TP53BP1	485.465	-0.255317	0.579315	0.194298	0.659363	0.99696
ENSG00000067445	TRO	346.436	-0.545889	1.17824	0.213929	0.643705	0.99696
ENSG00000067533	RRP15	154.566	-0.641153	0.700565	0.824572	0.363847	0.99696
ENSG00000067560	RHOA	6887.02	0.605802	0.675202	0.799129	0.371354	0.99696
ENSG00000067596	DHX8	376.453	-0.772417	0.84034	0.83208	0.361672	0.99696
ENSG00000067601	PMS2P4	63.2147	0.248014	0.833862	0.0884639	0.766139	0.99696
ENSG00000067606	PRKCZ	2400.88	-0.112763	0.839902	0.0180245	0.893201	0.99696
ENSG00000067715	SYT1	859.451	0.0221781	1.01276	0.000486435	0.982404	0.99696
ENSG00000067798	NAV3	82.5035	0.753118	0.665241	1.26683	0.260362	0.99696
ENSG00000067829	IDH3G	1902.82	-0.0586895	0.815643	0.00517973	0.942626	0.99696
ENSG00000067836	ROGDI	1837.96	0.773131	0.760176	1.02205	0.312033	0.99696
ENSG00000067840	PDZD4	60.2146	-0.459701	0.875193	0.276297	0.599138	0.99696
ENSG00000067842	ATP2B3	528.92	-1.16136	1.38764	0.683004	0.408554	0.99696
ENSG00000067900	ROCK1	726.922	0.758185	1.12662	0.447478	0.503535	0.99696
ENSG00000067955	CBFB	318.555	0.320587	0.699199	0.209684	0.647015	0.99696
ENSG00000067992	PDK3	846.714	-0.196333	1.11449	0.031035	0.860162	0.99696
ENSG00000068001	HYAL2	2930.47	-0.319572	1.3954	0.052331	0.819056	0.99696
ENSG00000068028	RASSF1	818.77	0.418128	0.761131	0.300611	0.583499	0.99696
ENSG00000068078	FGFR3	487.443	-0.316146	0.936269	0.113656	0.73602	0.99696
ENSG00000068097	HEATR6	91.6964	1.08294	0.927095	1.33229	0.248398	0.99696
ENSG00000068120	COASY	936.823	-0.454627	0.634257	0.512054	0.474251	0.99696
ENSG00000068137	PLEKHH3	153.075	0.35145	0.748602	0.219658	0.639301	0.99696
ENSG00000068305	MEF2A	495.63	-0.631787	0.617927	1.03631	0.308682	0.99696
ENSG00000068308	OTUD5	682.939	-0.095506	0.706314	0.0182955	0.892406	0.99696
ENSG00000068323	TFE3	397.421	0.228288	0.548424	0.173249	0.677241	0.99696
ENSG00000068354	TBC1D25	413.07	0.057383	1.07473	0.00286782	0.957292	0.99696
ENSG00000068366	ACSL4	201.342	0.354614	1.03985	0.116212	0.73318	0.99696
ENSG00000068383	INPP5A	665.343	0.629034	0.676283	0.857815	0.354351	0.99696
ENSG00000068394	GPKOW	624.156	0.185803	0.575804	0.104091	0.746974	0.99696
ENSG00000068438	FTSJ1	479.487	0.729963	0.676465	1.15153	0.283229	0.99696
ENSG00000068489	PRR11	32.58	2.27738	1.10992	3.87183	0.0491029	0.99696
ENSG00000068615	REEP1	3388.49	-0.450003	1.36384	0.108445	0.741921	0.99696
ENSG00000068650	ATP11A	164.791	0.0914562	1.04119	0.00772606	0.929958	0.99696
ENSG00000068654	POLR1A	133.008	-0.379521	0.6473	0.342195	0.558565	0.99696
ENSG00000068697	LAPTM4A	4010.66	0.338715	0.563774	0.360101	0.54845	0.99696
ENSG00000068724	TTC7A	291.143	1.57577	1.00066	2.36466	0.124111	0.99696
ENSG00000068745	IP6K2	1086.27	-0.26605	0.540555	0.241965	0.622791	0.99696
ENSG00000068781	STON1-GTF2A1L	12.6929	0.274994	2.36816	0.0137253	0.906737	0.99696
ENSG00000068784	SRBD1	83.2261	0.407699	1.01188	0.161517	0.687764	0.99696
ENSG00000068796	KIF2A	1067	0.431377	0.789409	0.297529	0.585436	0.99696
ENSG00000068831	RASGRP2	156.976	1.13464	1.16391	0.926155	0.335864	0.99696
ENSG00000068878	PSME4	177.944	-0.4975	0.961921	0.266738	0.605528	0.99696
ENSG00000068885	IFT80	68.4787	1.50833	0.781587	3.57069	0.0588078	0.99696
ENSG00000068903	SIRT2	2953.03	1.04856	0.798909	1.68596	0.194135	0.99696
ENSG00000068912	ERLEC1	897.384	-0.191115	0.824635	0.0537244	0.816705	0.99696
ENSG00000068971	PPP2R5B	1627.84	-0.192124	0.849884	0.051087	0.821183	0.99696
ENSG00000068976	PYGM	266.92	-0.276377	1.18011	0.0547611	0.814977	0.99696
ENSG00000069020	MAST4	671.805	0.745846	0.880525	0.708905	0.399808	0.99696
ENSG00000069122	ADGRF5	755.23	0.964329	1.18945	0.645147	0.421853	0.99696
ENSG00000069188	SDK2	57.6722	1.20531	0.812669	2.15003	0.142567	0.99696
ENSG00000069248	NUP133	161.796	0.214286	0.80512	0.0710106	0.789871	0.99696
ENSG00000069275	NUCKS1	2073.3	0.178112	0.718228	0.0614549	0.804211	0.99696
ENSG00000069329	VPS35	5466.83	-0.348629	1.06447	0.107014	0.74357	0.99696
ENSG00000069345	DNAJA2	1737.76	-0.491951	1.02399	0.22978	0.631687	0.99696
ENSG00000069399	BCL3	552.865	0.357401	1.40429	0.0645626	0.799425	0.99696
ENSG00000069424	KCNAB2	1077.35	-1.20272	1.07232	1.22457	0.268465	0.99696
ENSG00000069431	ABCC9	70.8794	0.672359	1.05372	0.402201	0.525955	0.99696
ENSG00000069482	GAL	308.838	-0.466504	1.50261	0.096118	0.756539	0.99696
ENSG00000069493	CLEC2D	16.6515	-0.949972	1.0291	0.830917	0.362007	0.99696
ENSG00000069509	FUNDC1	1268.49	-0.715342	1.03376	0.474313	0.49101	0.99696
ENSG00000069535	MAOB	1145.97	0.471897	0.740865	0.403961	0.525051	0.99696
ENSG00000069667	RORA	408.36	-0.684383	0.628595	1.17648	0.278073	0.99696
ENSG00000069702	TGFBR3	160.042	1.66059	0.998308	2.62636	0.105102	0.99696
ENSG00000069849	ATP1B3	1443.11	0.0404812	0.719699	0.00316645	0.955126	0.99696
ENSG00000069869	NEDD4	48.5146	2.06767	1.41755	1.9603	0.161481	0.99696
ENSG00000069943	PIGB	57.6605	1.71634	0.801537	4.34592	0.0370977	0.99696
ENSG00000069956	MAPK6	442.782	0.0291041	0.769889	0.001436	0.969772	0.99696
ENSG00000069966	GNB5	925.516	-0.396378	0.985952	0.161235	0.688022	0.99696
ENSG00000069974	RAB27A	91.9955	0.568951	1.12462	0.253093	0.614906	0.99696
ENSG00000069998	HDHD5	557.819	0.737438	0.568823	1.66257	0.197257	0.99696
ENSG00000070010	UFD1	1477.93	-0.329074	0.71295	0.212687	0.64467	0.99696
ENSG00000070018	LRP6	89.097	0.811359	0.707126	1.2968	0.254798	0.99696
ENSG00000070047	PHRF1	95.5694	0.820232	3.72732	0.0477669	0.826996	0.99696
ENSG00000070061	ELP1	238.046	-0.0526281	1.11606	0.00224667	0.962195	0.99696
ENSG00000070081	NUCB2	944.141	0.637677	0.672437	0.891813	0.344986	0.99696
ENSG00000070087	PFN2	2249.7	-0.386741	0.924666	0.174469	0.67617	0.99696
ENSG00000070159	PTPN3	63.4848	0.795009	1.35474	0.340601	0.559482	0.99696
ENSG00000070190	DAPP1	5.67961	-0.183787	2.53933	0.00569773	0.93983	0.99696
ENSG00000070193	FGF10	15.2979	0.950045	1.67188	0.325571	0.568279	0.99696
ENSG00000070214	SLC44A1	3695.74	1.34749	0.988759	1.79333	0.18052	0.99696
ENSG00000070269	TMEM260	183.022	0.577719	0.731457	0.619884	0.43109	0.99696
ENSG00000070366	SMG6	513.816	1.25533	0.691497	3.19471	0.0738769	0.99696
ENSG00000070367	EXOC5	666.345	0.636664	0.597776	1.12584	0.288664	0.99696
ENSG00000070371	CLTCL1	321.201	-0.738243	0.871686	0.711092	0.399082	0.99696
ENSG00000070388	FGF22	30.9213	0.529958	0.87945	0.36191	0.547448	0.99696
ENSG00000070404	FSTL3	259.251	-0.776968	0.659042	1.37256	0.241373	0.99696
ENSG00000070413	DGCR2	1285.89	-0.353724	0.671801	0.276603	0.598936	0.99696
ENSG00000070423	RNF126	826.71	0.120496	0.628027	0.0368207	0.847831	0.99696
ENSG00000070444	MNT	59.8823	-0.78018	0.853363	0.820688	0.364979	0.99696
ENSG00000070476	ZXDC	138.748	0.428605	0.860002	0.247136	0.619099	0.99696
ENSG00000070495	JMJD6	429.623	-0.738437	0.876059	0.701606	0.402244	0.99696
ENSG00000070501	POLB	397.147	-0.182622	0.675908	0.0730785	0.786906	0.99696
ENSG00000070526	ST6GALNAC1	232.022	1.73376	1.3189	1.63226	0.20139	0.99696
ENSG00000070540	WIPI1	225.354	0.768749	0.922411	0.685451	0.407716	0.99696
ENSG00000070601	FRMPD1	56.6919	-0.865867	1.40455	0.378458	0.53843	0.99696
ENSG00000070610	GBA2	775.979	-0.548958	0.786663	0.484793	0.486259	0.99696
ENSG00000070614	NDST1	357.229	0.125241	0.829941	0.0228407	0.879872	0.99696
ENSG00000070669	ASNS	1934.72	-0.48	1.41913	0.113909	0.735737	0.99696
ENSG00000070718	AP3M2	1110.99	0.4124	0.755017	0.297514	0.585445	0.99696
ENSG00000070731	ST6GALNAC2	16.4233	1.02467	1.96976	0.26484	0.606814	0.99696
ENSG00000070748	CHAT	186.125	-0.287473	1.98281	0.0210278	0.884703	0.99696
ENSG00000070756	PABPC1	1474.99	0.575347	0.744329	0.593382	0.441114	0.99696
ENSG00000070759	TESK2	66.36	0.098151	0.986095	0.0103928	0.9188	0.99696
ENSG00000070761	CFAP20	1174.99	-0.69511	0.944051	0.537354	0.463531	0.99696
ENSG00000070770	CSNK2A2	250.087	-0.239823	0.659076	0.132521	0.715832	0.99696
ENSG00000070778	PTPN21	51.3122	0.665439	1.09519	0.365546	0.545442	0.99696
ENSG00000070785	EIF2B3	916.907	-0.0690089	0.904139	0.00583456	0.939113	0.99696
ENSG00000070808	CAMK2A	7.18103	-1.17166	1.66256	0.469012	0.493442	0.99696
ENSG00000070814	TCOF1	479.122	0.467587	0.642609	0.527276	0.467754	0.99696
ENSG00000070831	CDC42	2457.18	-0.397214	0.952273	0.17348	0.677038	0.99696
ENSG00000070882	OSBPL3	50.7644	-1.07752	0.890991	1.43665	0.230682	0.99696
ENSG00000070886	EPHA8	67.3248	-0.738055	1.50393	0.239505	0.624564	0.99696
ENSG00000070950	RAD18	123.201	0.0281306	0.801918	0.00149425	0.969165	0.99696
ENSG00000070961	ATP2B1	1722.9	-0.451507	1.03767	0.188612	0.664074	0.99696
ENSG00000071051	NCK2	367.982	0.0663623	0.597418	0.0123989	0.911339	0.99696
ENSG00000071054	MAP4K4	3739.21	1.91227	1.02957	3.22327	0.0725984	0.99696
ENSG00000071073	MGAT4A	306.816	0.17081	0.747014	0.0523136	0.819085	0.99696
ENSG00000071082	RPL31	2758.82	0.459677	0.677017	0.459016	0.498084	0.99696
ENSG00000071127	WDR1	2206.66	0.44826	0.67201	0.443197	0.505583	0.99696
ENSG00000071189	SNX13	338.19	0.25377	0.612147	0.171541	0.678746	0.99696
ENSG00000071205	ARHGAP10	116.131	-0.365144	1.32094	0.0760765	0.782686	0.99696
ENSG00000071242	RPS6KA2	2215.97	1.54259	0.927786	2.64175	0.104089	0.99696
ENSG00000071243	ING3	211.56	0.0767287	0.873772	0.00772185	0.929977	0.99696
ENSG00000071246	VASH1	523.163	1.30661	0.824364	2.42923	0.119091	0.99696
ENSG00000071282	LMCD1	502.001	1.31762	1.02946	1.5838	0.208215	0.99696
ENSG00000071462	BUD23	1055.05	0.0187927	0.657334	0.000821734	0.977131	0.99696
ENSG00000071537	SEL1L	595.912	-0.9945	0.802787	1.50616	0.219727	0.99696
ENSG00000071539	TRIP13	41.487	-0.591766	1.78732	0.112082	0.737786	0.99696
ENSG00000071553	ATP6AP1	4812.42	-0.179866	0.782258	0.0528406	0.818192	0.99696
ENSG00000071564	TCF3	276.77	0.96847	1.12683	0.724374	0.394713	0.99696
ENSG00000071575	TRIB2	395.501	-0.304187	0.571217	0.283134	0.594654	0.99696
ENSG00000071626	DAZAP1	109.11	0.758652	0.835191	0.816803	0.366117	0.99696
ENSG00000071655	MBD3	584.002	0.925674	0.970788	0.893483	0.344535	0.99696
ENSG00000071794	HLTF	544.788	-0.346033	0.873701	0.156714	0.6922	0.99696
ENSG00000071859	FAM50A	2184.33	-0.44437	0.73905	0.360208	0.548391	0.99696
ENSG00000071889	FAM3A	977.08	0.442325	0.661945	0.444678	0.504873	0.99696
ENSG00000071894	CPSF1	98.7982	-1.72724	0.963103	3.13594	0.0765843	0.99696
ENSG00000071967	CYBRD1	304.722	1.26824	1.07737	1.34162	0.246749	0.99696
ENSG00000071991	CDH19	77.382	-1.06399	1.28331	0.670664	0.41282	0.99696
ENSG00000071994	PDCD2	438.359	0.677271	0.75288	0.801333	0.370695	0.99696
ENSG00000072041	SLC6A15	432.939	-0.361866	1.73073	0.043647	0.834512	0.99696
ENSG00000072042	RDH11	1432.85	0.460705	0.675289	0.463616	0.495939	0.99696
ENSG00000072062	PRKACA	460.827	-0.803089	0.80652	0.980499	0.322076	0.99696
ENSG00000072071	ADGRL1	427.215	-0.21368	0.715056	0.0890812	0.765348	0.99696
ENSG00000072110	ACTN1	1061.99	0.455499	0.929695	0.238914	0.624991	0.99696
ENSG00000072121	ZFYVE26	50.5157	-1.40609	0.813018	2.87791	0.0898026	0.99696
ENSG00000072134	EPN2	878.354	-0.0510765	0.881136	0.00336504	0.953741	0.99696
ENSG00000072135	PTPN18	402.315	-0.182472	0.586187	0.096729	0.755791	0.99696
ENSG00000072163	LIMS2	841.625	0.376881	1.23822	0.0923628	0.761195	0.99696
ENSG00000072182	ASIC4	6.42505	-1.72661	1.84678	0.87955	0.348325	0.99696
ENSG00000072195	SPEG	64.6646	-1.12409	0.907729	1.49012	0.222198	0.99696
ENSG00000072201	LNX1	131.139	-0.266705	1.67018	0.0257176	0.872592	0.99696
ENSG00000072210	ALDH3A2	838.132	-0.593292	0.927638	0.406465	0.523769	0.99696
ENSG00000072274	TFRC	474.778	0.560503	0.861795	0.419705	0.517084	0.99696
ENSG00000072310	SREBF1	928.509	0.0538302	0.613952	0.00768907	0.930125	0.99696
ENSG00000072315	TRPC5	41.3544	0.0573667	1.6575	0.00140489	0.970101	0.99696
ENSG00000072364	AFF4	361.489	-0.897894	0.736981	1.46245	0.226541	0.99696
ENSG00000072401	UBE2D1	632.589	-0.261506	1.05638	0.0612574	0.80452	0.99696
ENSG00000072415	MPP5	427.088	0.830823	0.673369	1.50113	0.220497	0.99696
ENSG00000072422	RHOBTB1	141.414	1.77907	1.20752	2.04527	0.15268	0.99696
ENSG00000072501	SMC1A	379.737	0.864122	0.74239	1.33394	0.248105	0.99696
ENSG00000072506	HSD17B10	1104.05	-0.238416	0.647712	0.135366	0.712932	0.99696
ENSG00000072518	MARK2	637.722	0.511567	0.598782	0.726278	0.394092	0.99696
ENSG00000072609	CHFR	152.295	1.01446	0.809022	1.539	0.214766	0.99696
ENSG00000072682	P4HA2	663.6	-0.0943819	0.784405	0.0145014	0.904149	0.99696
ENSG00000072694	FCGR2B	103.148	-0.116225	2.16542	0.00288023	0.9572	0.99696
ENSG00000072736	NFATC3	175.326	1.46166	0.863502	2.7505	0.0972238	0.99696
ENSG00000072756	TRNT1	276.038	-0.652901	0.776855	0.702145	0.402064	0.99696
ENSG00000072778	ACADVL	4117.4	-0.213454	0.745629	0.0818903	0.774752	0.99696
ENSG00000072786	STK10	208.478	1.80324	1.08461	2.59991	0.10687	0.99696
ENSG00000072803	FBXW11	922.106	0.0417188	0.539358	0.00598633	0.938328	0.99696
ENSG00000072818	ACAP1	52.3778	0.32408	0.984471	0.108138	0.742274	0.99696
ENSG00000072840	EVC	38.6067	0.425181	1.03782	0.167329	0.682497	0.99696
ENSG00000072849	DERL2	372.385	-0.086279	0.595423	0.0209879	0.884812	0.99696
ENSG00000072858	SIDT1	49.2152	1.77702	1.28425	1.78045	0.182094	0.99696
ENSG00000072864	NDE1	209.125	0.210138	1.15821	0.0328591	0.856155	0.99696
ENSG00000072952	IRAG1	591.199	0.265187	1.15906	0.0522414	0.819208	0.99696
ENSG00000072954	TMEM38A	896.725	-0.207475	0.754564	0.0756238	0.783318	0.99696
ENSG00000072958	AP1M1	2978.51	0.0193686	0.90842	0.000455369	0.982975	0.99696
ENSG00000073008	PVR	499.171	0.624732	0.868721	0.513748	0.473521	0.99696
ENSG00000073050	XRCC1	368.583	-0.161385	0.569306	0.0802374	0.776976	0.99696
ENSG00000073060	SCARB1	1343.49	1.63474	1.0846	2.15929	0.14171	0.99696
ENSG00000073111	MCM2	27.9394	0.7455	1.4306	0.269169	0.60389	0.99696
ENSG00000073146	MOV10L1	61.8201	2.025	0.958332	4.1956	0.040529	0.99696
ENSG00000073150	PANX2	140.84	-0.986408	0.877752	1.2448	0.264548	0.99696
ENSG00000073169	SELENOO	439.594	0.845737	0.627214	1.79227	0.18065	0.99696
ENSG00000073331	ALPK1	38.0319	-0.208077	0.989232	0.0450301	0.831949	0.99696
ENSG00000073350	LLGL2	240.659	1.23408	0.999197	1.48057	0.223686	0.99696
ENSG00000073417	PDE8A	192.322	0.0243221	1.07346	0.00052176	0.981776	0.99696
ENSG00000073464	CLCN4	969.933	-0.0990959	1.09543	0.00818554	0.927911	0.99696
ENSG00000073536	NLE1	133.164	0.274155	0.880324	0.097127	0.755305	0.99696
ENSG00000073578	SDHA	5404.67	-0.419718	1.00507	0.173797	0.676759	0.99696
ENSG00000073584	SMARCE1	929.872	0.565377	0.723154	0.607155	0.435861	0.99696
ENSG00000073614	KDM5A	605.047	-0.0395391	0.82274	0.00231831	0.961598	0.99696
ENSG00000073670	ADAM11	37.2116	-0.795198	1.32677	0.360419	0.548274	0.99696
ENSG00000073711	PPP2R3A	181.892	0.233849	0.753172	0.0963144	0.756298	0.99696
ENSG00000073712	FERMT2	840.01	-0.22104	0.76253	0.0838596	0.772134	0.99696
ENSG00000073737	DHRS9	23.8992	-2.53203	1.54348	2.51659	0.112654	0.99696
ENSG00000073756	PTGS2	80.3526	0.338291	2.0435	0.0273232	0.86871	0.99696
ENSG00000073792	IGF2BP2	42.9187	1.2717	1.54585	0.652186	0.419332	0.99696
ENSG00000073803	MAP3K13	1205.18	0.696184	0.723549	0.916749	0.33833	0.99696
ENSG00000073849	ST6GAL1	488.127	0.255491	0.726111	0.123717	0.725038	0.99696
ENSG00000073861	TBX21	30.7873	4.8692	2.11978	4.01711	0.0450409	0.99696
ENSG00000073905	VDAC1P1	6.05561	-0.387671	1.55608	0.069256	0.792423	0.99696
ENSG00000073910	FRY	890.174	0.75207	0.864909	0.746826	0.387483	0.99696
ENSG00000073921	PICALM	681.731	-0.0656112	0.615542	0.0113638	0.915105	0.99696
ENSG00000073969	NSF	2020.92	-0.346986	1.40919	0.060495	0.805715	0.99696
ENSG00000074047	GLI2	6.66369	-0.547142	2.85237	0.0418945	0.837821	0.99696
ENSG00000074054	CLASP1	799.404	-0.719583	0.705951	1.02979	0.310208	0.99696
ENSG00000074071	MRPS34	1517.84	-0.533572	0.571572	0.866891	0.351817	0.99696
ENSG00000074181	NOTCH3	624.258	-0.660448	1.16628	0.318118	0.572741	0.99696
ENSG00000074201	CLNS1A	559.234	0.220632	0.61874	0.127054	0.721506	0.99696
ENSG00000074211	PPP2R2C	538.352	0.75207	0.656687	1.29799	0.25458	0.99696
ENSG00000074219	TEAD2	80.2789	0.445632	1.61102	0.0760807	0.782681	0.99696
ENSG00000074266	EED	192.525	0.232845	0.617329	0.142084	0.706218	0.99696
ENSG00000074317	SNCB	2690.51	-1.12492	1.39895	0.630999	0.426989	0.99696
ENSG00000074319	TSG101	1468.4	-0.0892325	0.740177	0.0145433	0.904011	0.99696
ENSG00000074356	NCBP3	189.596	0.809108	0.840429	0.916134	0.338492	0.99696
ENSG00000074370	ATP2A3	115.996	0.824912	1.26277	0.421189	0.516344	0.99696
ENSG00000074416	MGLL	3521	0.176969	0.694959	0.0647994	0.799065	0.99696
ENSG00000074527	NTN4	52.8441	-1.65493	1.17348	1.93093	0.164656	0.99696
ENSG00000074582	BCS1L	520.612	0.519428	0.587866	0.77674	0.37814	0.99696
ENSG00000074590	NUAK1	543.904	0.501946	0.64175	0.608338	0.435414	0.99696
ENSG00000074603	DPP8	809.852	-0.29469	0.586107	0.252437	0.615365	0.99696
ENSG00000074621	SLC24A1	42.8966	1.40975	1.69027	0.66778	0.413827	0.99696
ENSG00000074657	ZNF532	145.598	-0.153342	0.949303	0.0260521	0.871773	0.99696
ENSG00000074660	SCARF1	227.271	2.3661	1.17658	3.65798	0.0558012	0.99696
ENSG00000074695	LMAN1	524.041	0.601793	0.95299	0.395187	0.529585	0.99696
ENSG00000074696	HACD3	3258.19	-0.581524	0.929594	0.388817	0.532922	0.99696
ENSG00000074706	IPCEF1	14.5797	-1.14716	1.57125	0.523759	0.469243	0.99696
ENSG00000074755	ZZEF1	293.588	-0.887835	0.626275	1.98548	0.158814	0.99696
ENSG00000074800	ENO1	14743.4	-0.0994978	0.871	0.013046	0.909064	0.99696
ENSG00000074803	SLC12A1	7.99865	-4.1159	2.04552	3.35998	0.0667987	0.99696
ENSG00000074842	MYDGF	1643.8	0.109238	0.530549	0.04239	0.836878	0.99696
ENSG00000074855	ANO8	17.4852	-0.551126	1.50857	0.132638	0.715713	0.99696
ENSG00000074935	TUBE1	160.922	-0.836095	0.699475	1.40626	0.235678	0.99696
ENSG00000074964	ARHGEF10L	761.122	-0.638172	1.32088	0.231752	0.630227	0.99696
ENSG00000074966	TXK	6.55681	1.17552	2.14706	0.292804	0.588429	0.99696
ENSG00000075035	WSCD2	70.1322	-0.170548	1.76935	0.00946125	0.922513	0.99696
ENSG00000075043	KCNQ2	536.294	-0.747578	0.765839	0.944487	0.331127	0.99696
ENSG00000075073	TACR2	13.7526	-2.40896	1.60141	2.18254	0.139584	0.99696
ENSG00000075089	ACTR6	901.714	-0.392592	0.811488	0.233478	0.628957	0.99696
ENSG00000075131	TIPIN	77.7134	-0.432923	1.2397	0.122685	0.72614	0.99696
ENSG00000075142	SRI	2438.6	0.117012	0.645669	0.032836	0.856205	0.99696
ENSG00000075151	EIF4G3	696.223	-0.412621	0.71466	0.332171	0.564383	0.99696
ENSG00000075188	NUP37	88.4724	0.224599	0.671169	0.112167	0.73769	0.99696
ENSG00000075213	SEMA3A	281.63	-0.0602331	1.17747	0.00262807	0.959115	0.99696
ENSG00000075218	GTSE1	12.479	1.15294	1.17708	0.940802	0.332072	0.99696
ENSG00000075223	SEMA3C	133.332	-0.412935	0.979112	0.175643	0.675145	0.99696
ENSG00000075234	TTC38	192.665	0.239708	0.989336	0.0585749	0.808763	0.99696
ENSG00000075239	ACAT1	994.002	0.141023	0.521415	0.0731213	0.786845	0.99696
ENSG00000075240	GRAMD4	194.289	0.13031	0.994115	0.0171973	0.895666	0.99696
ENSG00000075275	CELSR1	33.2428	1.4688	1.35372	1.13537	0.286633	0.99696
ENSG00000075303	SLC25A40	183.902	0.194681	1.31942	0.0217477	0.88276	0.99696
ENSG00000075336	TIMM21	600.149	0.0573376	0.623742	0.0084742	0.926654	0.99696
ENSG00000075340	ADD2	1112.37	-0.623284	0.977215	0.403405	0.525336	0.99696
ENSG00000075391	RASAL2	223.654	0.0972581	0.618355	0.0248268	0.874799	0.99696
ENSG00000075399	VPS9D1	160.382	-0.546163	0.612674	0.79035	0.373994	0.99696
ENSG00000075407	ZNF37A	281.242	1.0612	0.859169	1.48896	0.222378	0.99696
ENSG00000075413	MARK3	776.242	0.0403206	0.597076	0.00457024	0.946101	0.99696
ENSG00000075415	SLC25A3	6060.64	-0.257087	0.904585	0.0806723	0.776388	0.99696
ENSG00000075420	FNDC3B	171.452	1.31132	0.820525	2.46791	0.116192	0.99696
ENSG00000075426	FOSL2	838.393	0.240071	1.08702	0.0486926	0.825354	0.99696
ENSG00000075539	FRYL	569.857	0.410999	0.996354	0.169386	0.680658	0.99696
ENSG00000075568	TMEM131	205.115	-0.248196	0.727407	0.115905	0.733519	0.99696
ENSG00000075618	FSCN1	673.526	1.01815	0.858552	1.37763	0.240505	0.99696
ENSG00000075624	ACTB	86125.7	0.31551	0.572871	0.302732	0.582175	0.99696
ENSG00000075643	MOCOS	11.7355	1.88529	1.91839	0.929334	0.335036	0.99696
ENSG00000075651	PLD1	157.067	-1.05308	0.861212	1.46184	0.226638	0.99696
ENSG00000075702	WDR62	27.2464	-0.0168888	1.931	0.000387023	0.984304	0.99696
ENSG00000075711	DLG1	443.908	1.2101	0.76513	2.42991	0.11904	0.99696
ENSG00000075785	RAB7A	4905.49	-0.0188415	0.63342	0.000885047	0.976267	0.99696
ENSG00000075790	BCAP29	1394.95	-0.178542	0.64402	0.0768405	0.781626	0.99696
ENSG00000075826	SEC31B	8.18044	-0.935949	1.55726	0.351559	0.553232	0.99696
ENSG00000075856	SART3	407.257	0.872905	0.796998	1.18286	0.276775	0.99696
ENSG00000075884	ARHGAP15	79.4231	1.83284	0.921487	3.70849	0.0541363	0.99696
ENSG00000075886	TUBA3D	84.4606	-1.02961	1.91122	0.286275	0.592618	0.99696
ENSG00000075914	EXOSC7	546.012	-0.393853	0.657136	0.358142	0.54954	0.99696
ENSG00000075945	KIFAP3	3645.05	-0.642919	1.11361	0.330655	0.565274	0.99696
ENSG00000075975	MKRN2	525.289	0.482132	0.851977	0.319057	0.572175	0.99696
ENSG00000076003	MCM6	98.4997	0.851767	0.832103	1.03964	0.307904	0.99696
ENSG00000076043	REXO2	1316.9	-0.512652	0.773768	0.436874	0.508635	0.99696
ENSG00000076053	RBM7	221.722	0.924835	0.853113	1.15326	0.282869	0.99696
ENSG00000076067	RBMS2	175.696	-0.81532	0.9998	0.655915	0.418006	0.99696
ENSG00000076108	BAZ2A	543.907	-0.0639991	0.847493	0.00570725	0.93978	0.99696
ENSG00000076201	PTPN23	188.224	-1.08759	0.65337	2.7071	0.0999022	0.99696
ENSG00000076242	MLH1	359.439	0.663555	0.774213	0.729293	0.393112	0.99696
ENSG00000076248	UNG	454.238	0.0625281	0.627819	0.00993379	0.920608	0.99696
ENSG00000076258	FMO4	15.8211	-0.619499	1.56789	0.156949	0.691982	0.99696
ENSG00000076321	KLHL20	349.053	-0.303	0.6336	0.228858	0.632372	0.99696
ENSG00000076344	RGS11	117.7	0.376802	1.00711	0.140001	0.70828	0.99696
ENSG00000076351	SLC46A1	292.37	-0.296875	1.21927	0.0589557	0.808154	0.99696
ENSG00000076356	PLXNA2	360.01	-1.3921	0.835265	2.67676	0.101823	0.99696
ENSG00000076382	SPAG5	14.3744	-0.535789	1.36001	0.154389	0.694376	0.99696
ENSG00000076513	ANKRD13A	230.636	-0.294205	0.907977	0.104586	0.746394	0.99696
ENSG00000076554	TPD52	872.262	0.575015	0.694177	0.682101	0.408864	0.99696
ENSG00000076555	ACACB	116.459	0.121462	0.831197	0.0213535	0.88382	0.99696
ENSG00000076604	TRAF4	63.5942	0.37445	1.04672	0.12721	0.721343	0.99696
ENSG00000076641	PAG1	309.093	1.43733	0.951339	2.19354	0.138591	0.99696
ENSG00000076650	GPATCH1	87.7319	-0.473269	1.21641	0.152551	0.696109	0.99696
ENSG00000076662	ICAM3	133.098	0.793178	1.19574	0.434098	0.509985	0.99696
ENSG00000076685	NT5C2	377.815	1.28827	0.555431	5.2164	0.0223748	0.99696
ENSG00000076706	MCAM	5275.89	-0.141674	0.970757	0.0212908	0.88399	0.99696
ENSG00000076716	GPC4	73.9241	-0.814553	1.12175	0.520444	0.470652	0.99696
ENSG00000076770	MBNL3	14.8028	0.388823	1.25002	0.152098	0.696539	0.99696
ENSG00000076826	CAMSAP3	187.054	-0.701333	1.16608	0.35778	0.549742	0.99696
ENSG00000076864	RAP1GAP	296.732	-0.352651	0.873722	0.162923	0.686479	0.99696
ENSG00000076924	XAB2	213.434	0.476438	0.936085	0.257925	0.611549	0.99696
ENSG00000076928	ARHGEF1	355.091	0.481114	0.946331	0.256998	0.61219	0.99696
ENSG00000076944	STXBP2	125.647	1.41691	1.02813	1.82728	0.176449	0.99696
ENSG00000076984	MAP2K7	88.6312	-0.571151	0.756469	0.564053	0.452632	0.99696
ENSG00000077044	DGKD	380.386	-0.469431	0.784939	0.356763	0.550309	0.99696
ENSG00000077063	CTTNBP2	255.839	-1.13311	0.771629	2.09828	0.147465	0.99696
ENSG00000077080	ACTL6B	465.995	-0.626319	1.25581	0.247165	0.619078	0.99696
ENSG00000077092	RARB	57.8309	1.44863	1.11926	1.60807	0.204763	0.99696
ENSG00000077097	TOP2B	363.957	0.866406	0.819344	1.10032	0.294196	0.99696
ENSG00000077147	TM9SF3	1083.84	0.203818	0.872249	0.0545585	0.815313	0.99696
ENSG00000077150	NFKB2	59.9931	0.750304	1.85462	0.161316	0.687948	0.99696
ENSG00000077152	UBE2T	217.55	-0.593372	1.40325	0.178027	0.673074	0.99696
ENSG00000077157	PPP1R12B	647.418	-0.824592	0.656576	1.55681	0.212133	0.99696
ENSG00000077232	DNAJC10	420.359	0.348022	0.568903	0.37322	0.541254	0.99696
ENSG00000077235	GTF3C1	592.795	-0.488045	0.750037	0.420712	0.516582	0.99696
ENSG00000077238	IL4R	312.323	0.84039	1.3456	0.384464	0.535224	0.99696
ENSG00000077254	USP33	865.807	0.223468	0.759617	0.0865063	0.768667	0.99696
ENSG00000077264	PAK3	1483.38	-0.642706	1.07153	0.357031	0.55016	0.99696
ENSG00000077279	DCX	80.366	0.470883	1.06739	0.194056	0.659562	0.99696
ENSG00000077312	SNRPA	280.399	-0.386416	0.600196	0.413262	0.520318	0.99696
ENSG00000077348	EXOSC5	452.419	-0.418698	0.747137	0.313533	0.57552	0.99696
ENSG00000077380	DYNC1I2	2083.29	-0.229164	0.652997	0.122982	0.725823	0.99696
ENSG00000077420	APBB1IP	140.159	-0.024462	0.903407	0.000813987	0.977239	0.99696
ENSG00000077454	LRCH4	247.303	0.8012	0.607876	1.71783	0.189973	0.99696
ENSG00000077458	FAM76B	55.6981	0.288655	1.14476	0.0650282	0.798718	0.99696
ENSG00000077463	SIRT6	30.912	1.04624	1.09893	0.891999	0.344936	0.99696
ENSG00000077514	POLD3	89.5557	0.204664	0.830642	0.060668	0.805443	0.99696
ENSG00000077522	ACTN2	434.487	-0.129016	1.17721	0.0120279	0.91267	0.99696
ENSG00000077549	CAPZB	3327.28	-0.555642	0.848428	0.426367	0.513777	0.99696
ENSG00000077585	GPR137B	501.543	0.767055	0.732759	1.08323	0.297976	0.99696
ENSG00000077616	NAALAD2	41.2583	0.377989	1.36995	0.0758299	0.78303	0.99696
ENSG00000077684	JADE1	330.918	-0.437294	1.00628	0.188413	0.66424	0.99696
ENSG00000077713	SLC25A43	109.987	-0.584199	0.77657	0.567495	0.451256	0.99696
ENSG00000077721	UBE2A	1216.08	-0.167655	0.725285	0.0534388	0.817184	0.99696
ENSG00000077943	ITGA8	46.0099	-0.947058	0.85984	1.1683	0.27975	0.99696
ENSG00000077984	CST7	193.919	3.35387	1.82767	2.80653	0.0938811	0.99696
ENSG00000078018	MAP2	2242.57	-1.0697	0.993849	1.1333	0.287072	0.99696
ENSG00000078043	PIAS2	561.689	0.465299	0.917952	0.255918	0.612938	0.99696
ENSG00000078053	AMPH	622.997	0.029919	1.08317	0.00077127	0.977844	0.99696
ENSG00000078061	ARAF	394.69	0.695979	0.922878	0.562674	0.453185	0.99696
ENSG00000078070	MCCC1	308.72	1.2043	0.748681	2.51898	0.112483	0.99696
ENSG00000078114	NEBL	1318.47	0.0634897	0.691638	0.00843433	0.926826	0.99696
ENSG00000078124	ACER3	385.719	0.350203	0.890904	0.154293	0.694466	0.99696
ENSG00000078140	UBE2K	957.825	-0.404789	0.778384	0.269749	0.6035	0.99696
ENSG00000078142	PIK3C3	304.055	-0.29752	1.10604	0.0722325	0.788114	0.99696
ENSG00000078177	N4BP2	59.595	0.0923681	1.06987	0.0075162	0.930913	0.99696
ENSG00000078237	TIGAR	503.302	-0.821937	1.18223	0.477596	0.489513	0.99696
ENSG00000078246	TULP3	126.86	0.608077	0.78952	0.589469	0.442625	0.99696
[truncated: 18,009 more rows]
