# Supplementary material for: Cell type-specific abnormalities of central nervous system in myotonic dystrophy type 1
Source: Brain Commun. 2022 Jun 10;4(3):fcac154. doi: 10.1093/braincomms/fcac154 (PMC9218787; doi:10.1093/braincomms/fcac154)
Supplement: fcac154_Supplementary_Data [file fcac154_supplementary_data.zip › Supplementary Table 4.xlsx]

## Sheet: cortical neurons
Supplementary Table 4. MAJIQ splicing analysis of RNA-seq in CNS cells from DM1 patients and disease controls.
gene_name	gene_id	lsv_id	mean_dpsi_per_lsv_junction	probability_changing	probability_non_changing	DM1Grey_mean_psi	Contrl_mean_psi	lsv_type	num_junctions	num_exons	de_novo_junctions	seqid	strand	junctions_coords	exons_coords	ir_coords	ucsc_lsv_link
SLC25A13	ENSG00000004864.13	ENSG00000004864.13:t:96208838-96208977	0.3192727842961318;-0.3192727518444138	0.8851141269871711;0.8851140440758268	8.493444509947295e-05;8.494156918192886e-05	0.070;0.930	0.417;0.583	t|1e1.1o1|1e2.1o1	2	3	0;0	chr7	-	96208977-96277196;96208977-96234802	96208838-96208977;96234802-96234917;96277196-96277338		http://genome.ucsc.edu/cgi-bin/hgTracks?db=GRCh38&position=chr7%3A96277338-96208838
SLC25A13	ENSG00000004864.13	ENSG00000004864.13:s:96277196-96277338	-0.3100579999442627;0.310058053786956	0.8714221803925791;0.8714222691998016	8.191251559808155e-05;8.190562559772321e-05	0.932;0.068	0.597;0.403	s|1e1.1o1|1e2.1o1	2	3	0;0	chr7	-	96234917-96277196;96208977-96277196	96208838-96208977;96234802-96234917;96277196-96277338		http://genome.ucsc.edu/cgi-bin/hgTracks?db=GRCh38&position=chr7%3A96277338-96208838
CDKL3	ENSG00000006837.11	ENSG00000006837.11:s:134312292-134312380	-0.21748617264290587;0.21748616810555593	0.5709653617021672;0.5709654873760299	5.7420707362254575e-05;5.741563006762602e-05	0.991;0.009	0.730;0.270	s|1e1.1o1|1e2.1o1	2	3	0;0	chr5	-	134308727-134312292;134308466-134312292	134308001-134308466;134308574-134308727;134312292-134312380		http://genome.ucsc.edu/cgi-bin/hgTracks?db=GRCh38&position=chr5%3A134312380-134308001
CDKL3	ENSG00000006837.11	ENSG00000006837.11:t:134308001-134308466	0.17917357578765938;0.15790919130741826;-0.3940085748754687	0.35242775198541443;0.234896239539666;0.9937319135894348	7.502699206387088e-05;0.000142905741564436;5.130073242876065e-07	0.005;0.005;0.989	0.224;0.197;0.579	t|1e1.1o1|1e2.1o1|1e3.1o1	3	4	0;0;0	chr5	-	134308466-134321791;134308466-134312292;134308466-134308574	134308001-134308466;134308574-134308727;134312292-134312380;134321791-134321903		http://genome.ucsc.edu/cgi-bin/hgTracks?db=GRCh38&position=chr5%3A134321903-134308001
ANLN	ENSG00000011426.10	ENSG00000011426.10:t:36419244-36419479	0.2687493766693665;-0.26874940516847867	0.7349524381634992;0.7349524953152535	0.00027147859035190117;0.00027150005447673653	0.139;0.861	0.455;0.545	t|1e1.2o3|1e2.2o2	2	3	0;0	chr7	+	36415884-36419244;36417190-36419244	36415758-36415885;36417080-36417190;36419244-36419479		http://genome.ucsc.edu/cgi-bin/hgTracks?db=GRCh38&position=chr7%3A36419479-36415758
RABGAP1	ENSG00000011454.16	ENSG00000011454.16:t:123065348-123065601	0.5264526340618606;-0.52645265242517	0.9996346736732169;0.9996346847347262	5.662298412984451e-06;5.649271914931475e-06	0.310;0.690	0.827;0.173	t|1e1.1o1|1e2.1o1	2	3	0;0	chr9	+	123020459-123065348;123033742-123065348	123020309-123020459;123033509-123033742;123065348-123065601		http://genome.ucsc.edu/cgi-bin/hgTracks?db=GRCh38&position=chr9%3A123065601-123020309
ATP2C1	ENSG00000017260.19	ENSG00000017260.19:t:131016152-131016712	-0.0007054697747263552;0.2492711609286508;-0.24460947102812056	6.877218794506791e-10;0.757681606945723;0.7342830245807599	0.13100428847313378;4.503502646609559e-05;5.809613955554127e-05	0.039;0.252;0.709	0.035;0.522;0.443	t|1e1.1o1|1e2.1o5|1e2.3o5	3	3	0;0;0	chr3	+	130999659-131016152;131001314-131016152;131001344-131016152	130999518-130999659;131001220-131003150;131016152-131016712		http://genome.ucsc.edu/cgi-bin/hgTracks?db=GRCh38&position=chr3%3A131016712-130999518
RNH1	ENSG00000023191.16	ENSG00000023191.16:s:506609-506821	0.14594222555094866;-1.84596473407329e-05;0.00875989360325576;0.13420856778606513;-0.3038162023700912	0.16492393689338705;5.4802386753083106e-21;7.94697611187661e-21;0.0890825127813948;0.9508057773071651	9.928075611980106e-05;0.4234895658252038;0.05398311440869685;9.69156985020637e-05;6.3112288039013364e-06	0.126;0.012;0.028;0.081;0.754	0.280;0.001;0.050;0.221;0.443	s|1e1.1o2|1e1.2o2|1e2.3o4|1e3.1o1|i	5	4	0;0;0;0;1	chr11	-	504996-506609;504888-506609;502249-506609;502181-506609;506357-506608	500840-502181;502214-503570;504824-504996;506609-506821	506357-506608	http://genome.ucsc.edu/cgi-bin/hgTracks?db=GRCh38&position=chr11%3A506821-500840
LRRC7	ENSG00000033122.18	ENSG00000033122.18:s:69678381-69678478	0.2496546820029397;-0.24965471175693493	0.708487888187572;0.7084879154395752	0.0001558834375608512;0.00015589668137294677	0.181;0.819	0.465;0.535	s|1e1.1o1|1e2.3o3	2	3	0;0	chr1	+	69678478-69716142;69678478-69760191	69678381-69678478;69716142-69716218;69760175-69760393		http://genome.ucsc.edu/cgi-bin/hgTracks?db=GRCh38&position=chr1%3A69760393-69678381
STAU2	ENSG00000040341.17	ENSG00000040341.17:t:73688651-73688813	0.04994009552535768;0.022443573282697853;-0.23272435248648649;0.13346971909715616;-2.0970670442476978e-05	5.669790396711784e-05;0.0004824010037337443;0.6789941929531236;0.09291396499442584;4.9708516631215525e-21	0.0020150857303156554;0.003008112958866261;4.6394948625794186e-05;0.0001799796035813634;0.44539372742182876	0.034;0.140;0.764;0.050;0.012	0.101;0.185;0.510;0.193;0.007	t|1e1.1o1|1e2.1o1|1e3.2o2|1e4.1o1|1e5.1o1	5	6	0;0;0;0;0	chr8	-	73688813-73747387;73688813-73746783;73688813-73738284;73688813-73709032;73688813-73697308	73688651-73688813;73697308-73697442;73709032-73709177;73738284-73738349;73746783-73746937;73747387-73747708		http://genome.ucsc.edu/cgi-bin/hgTracks?db=GRCh38&position=chr8%3A73747708-73688651
YTHDC2	ENSG00000047188.15	ENSG00000047188.15:t:113532879-113533045	0.22357827904825142;-0.22357827763351976	0.6041581613846646;0.6041579885880314	0.00030594648095584446;0.00030597127037412797	0.559;0.441	0.831;0.169	t|1e1.1o1|1e2.2o2	2	3	0;0	chr5	+	113515362-113532879;113526785-113532879	113515272-113515362;113526586-113526785;113532879-113533045		http://genome.ucsc.edu/cgi-bin/hgTracks?db=GRCh38&position=chr5%3A113533045-113515272
YTHDC2	ENSG00000047188.15	ENSG00000047188.15:s:113515272-113515362	-0.2123138231719211;0.21231382684802746	0.5594707682277612;0.5594708476381238	0.00030974400010630454;0.0003097183336305464	0.601;0.399	0.338;0.662	s|1e1.1o1|1e2.1o1	2	3	0;0	chr5	+	113515362-113524981;113515362-113532879	113515272-113515362;113524981-113525177;113532879-113533045		http://genome.ucsc.edu/cgi-bin/hgTracks?db=GRCh38&position=chr5%3A113533045-113515272
NOP16	ENSG00000048162.20	ENSG00000048162.20:s:176384101-176384286	-0.20464943856146048;0.20464945718100452	0.5648501961353635;0.5648503048720914	1.1468603844377867e-13;8.245846169057206e-14	0.227;0.773	0.002;0.998	s|1e1.1o1|i	2	2	0;1	chr5	-	176384098-176384101;176384099-176384101	176383938-176384098;176384101-176384286	176384099-176384101	http://genome.ucsc.edu/cgi-bin/hgTracks?db=GRCh38&position=chr5%3A176384286-176383938
MAPK9	ENSG00000050748.17	ENSG00000050748.17:s:180248973-180249138	-0.2560643880321082;1.6138524939244808e-06;0.25595132909924734;1.6138524939244808e-06	0.7779719440161564;4.9661109665217265e-21;0.7784280499323524;4.9661109665217265e-21	5.2669221076606654e-05;0.27652264268246785;5.1314584927854135e-05;0.27652264268246785	0.808;0.002;0.187;0.002	0.532;0.002;0.463;0.002	s|1e1.1o1|1e2.1o1|1e3.1o1|1e4.1o1	4	5	0;0;0;0	chr5	-	180247926-180248973;180247728-180248973;180247510-180248973;180241155-180248973	180241031-180241155;180246028-180247510;180247663-180247728;180247855-180247926;180248973-180249138		http://genome.ucsc.edu/cgi-bin/hgTracks?db=GRCh38&position=chr5%3A180249138-180241031
PLEKHA5	ENSG00000052126.14	ENSG00000052126.14:s:19269770-19269885	-0.2748407870948301;0.27484077074530594	0.8933015181215499;0.8933015780305537	3.0415969830555056e-06;3.04111409938283e-06	0.601;0.399	0.313;0.687	s|1e1.1o1|1e2.1o1	2	3	0;0	chr12	+	19269885-19270188;19269885-19274516	19269770-19269885;19270188-19270205;19274516-19274983		http://genome.ucsc.edu/cgi-bin/hgTracks?db=GRCh38&position=chr12%3A19274983-19269770
PLEKHA5	ENSG00000052126.14	ENSG00000052126.14:t:19274516-19274983	0.20412774715558551;-0.08339938781267273;-0.08824865506057569	0.5345631430651546;0.014895059570967074;0.0029921330905796615	2.8798369906561566e-05;0.000335828093370516;0.0002601006132108008	0.707;0.167;0.123	0.922;0.064;0.014	t|1e1.1o1|1e2.1o1|i	3	3	0;0;1	chr12	+	19269885-19274516;19270205-19274516;19270206-19274515	19269770-19269885;19270188-19270205;19274516-19274983	19270206-19274515	http://genome.ucsc.edu/cgi-bin/hgTracks?db=GRCh38&position=chr12%3A19274983-19269770
PLEKHA5	ENSG00000052126.14	ENSG00000052126.14:t:19253940-19254023	0.07047892568048844;-0.20783125746297204;0.09052170026882601;-6.247497238127283e-06	0.044204265711656615;0.5554664145817715;0.035993620197177306;4.966126374949866e-21	0.000860054486162728;6.44856538695171e-05;0.0006119770218382173;0.4328482973831652	0.543;0.340;0.112;0.008	0.651;0.119;0.227;0.002	t|1e1.1o1|1e2.1o1|1e3.1o1|1e4.1o1	4	5	0;0;0;0	chr12	+	19132450-19253940;19205443-19253940;19237034-19253940;19243443-19253940	19132393-19132450;19205262-19205443;19236924-19237034;19243180-19243443;19253940-19254023		http://genome.ucsc.edu/cgi-bin/hgTracks?db=GRCh38&position=chr12%3A19254023-19132393
SDCCAG8	ENSG00000054282.15	ENSG00000054282.15:t:243270092-243270257	-0.2115368172523737;5.343228948106449e-05;0.2095058197605147	0.5873589312029392;1.8765611287605932e-10;0.5718945983220689	3.1777015700784617e-05;0.08375767356824934;4.039299029628367e-05	0.254;0.003;0.743	0.033;0.005;0.962	t|1e1.1o1|1e2.1o1|2e3.1o1	3	4	0;0;0	chr1	+	243256240-243270092;243269200-243270092;243256240-243270105	243256034-243256240;243269136-243269200;243270092-243270257		http://genome.ucsc.edu/cgi-bin/hgTracks?db=GRCh38&position=chr1%3A243270257-243256034
CAMK2B	ENSG00000058404.19	ENSG00000058404.19:t:44217150-44217735	0.428462058387492;-0.428462050712046	0.9987682931658584;0.9987682814481238	1.335992981507684e-06;1.3444687687602652e-06	0.385;0.615	0.821;0.179	t|1e1.2o2|i	2	2	0;0	chr7	-	44217735-44220060;44217736-44219212	44217150-44217735;44220060-44220294	44217736-44219212	http://genome.ucsc.edu/cgi-bin/hgTracks?db=GRCh38&position=chr7%3A44220294-44217150
LIMCH1	ENSG00000064042.17	ENSG00000064042.17:t:41644500-41644626	-0.12430846119701343;0.21298010353565086;-0.04136281420016827	0.157374984095154;0.5851574694856133;5.631543681327014e-05	0.00022083128827843357;8.725342456269902e-05;0.0019431192097316696	0.287;0.635;0.080	0.133;0.863;0.004	t|1e1.2o4|1e2.1o1|i	3	3	0;0;1	chr4	+	41619440-41644500;41638967-41644500;41638968-41644499	41619188-41620294;41638932-41638967;41644500-41644626	41638968-41644499	http://genome.ucsc.edu/cgi-bin/hgTracks?db=GRCh38&position=chr4%3A41644626-41619188
PLPP1	ENSG00000067113.16	ENSG00000067113.16:t:55467869-55468290	-0.2622794323612677;0.05773860645845859;0.17792830558198086	0.861810578919021;0.0004942871899814834;0.37144221430637636	2.01999022442223e-06;0.001271872073007701;0.000135732021610237	0.436;0.100;0.465	0.169;0.181;0.653	t|1e1.1o1|1e2.1o1|1e3.1o1	3	4	0;0;0	chr5	-	55468149-55534572;55468149-55490960;55468149-55475299	55467869-55468290;55475299-55475450;55490960-55491114;55534572-55535050		http://genome.ucsc.edu/cgi-bin/hgTracks?db=GRCh38&position=chr5%3A55535050-55467869
FTSJ1	ENSG00000068438.14	ENSG00000068438.14:s:48481632-48481715	-0.2116111386297572;0.2121818822492825;-7.402300747719841e-06	0.5659579009859768;0.5685782020654041;4.97099975911423e-21	0.00021012761620520237;0.0002075634607076532;0.19523276916486254	0.726;0.270;0.004	0.479;0.518;0.003	s|1e1.1o3|1e1.2o3|1e1.3o3	3	2	0;0;0	chrX	+	48481715-48482403;48481715-48482409;48481715-48482420	48481632-48481715;48482403-48482506		http://genome.ucsc.edu/cgi-bin/hgTracks?db=GRCh38&position=chrX%3A48482506-48481632
ACADVL	ENSG00000072778.19	ENSG00000072778.19:s:7222848-7222865	0.21861054412756398;-0.21861054094728477	0.6428579699051015;0.6428580517869028	5.8830363375407164e-06;5.883447736776404e-06	0.278;0.722	0.494;0.506	s|1e1.3o5|i	2	2	0;1	chr17	+	7222865-7223133;7222866-7223031	7222848-7222865;7223032-7223237	7222866-7223031	http://genome.ucsc.edu/cgi-bin/hgTracks?db=GRCh38&position=chr17%3A7223237-7222848
PPP2R5C	ENSG00000078304.19	ENSG00000078304.19:t:101856686-101856885	-0.2150084523726622;0.20316347340423982;0.00023210544571734457;-1.6153527084204166e-05;-1.6153527084204166e-05	0.5751216863159698;0.5270911945969217;5.031475963738527e-21;4.972808557805894e-21;4.972808557805894e-21	0.00024971847081534104;0.00027785456155389845;0.10760014466987165;0.10329421480515788;0.10329421480515788	0.660;0.332;0.003;0.003;0.003	0.404;0.578;0.014;0.002;0.002	t|1e1.1o1|1e2.1o1|1e3.1o2|1e4.1o3|1e5.1o1	5	6	0;0;0;0;0	chr14	+	101786183-101856686;101810036-101856686;101819085-101856686;101824169-101856686;101824922-101856686	101786018-101786183;101809803-101810036;101818027-101821098;101824014-101824478;101824838-101824922;101856686-101856885		http://genome.ucsc.edu/cgi-bin/hgTracks?db=GRCh38&position=chr14%3A101856885-101786018
DIS3	ENSG00000083520.14	ENSG00000083520.14:s:72781289-72781356	-0.23886641417966983;0.23886642705163513	0.6850337614072829;0.6850338032773171	0.00018354326952618738;0.0001835281257655428	0.361;0.639	0.091;0.909	s|1e1.1o1|1e2.1o1	2	3	0;0	chr13	-	72781003-72781289;72778380-72781289	72778187-72778380;72780846-72781003;72781289-72781356		http://genome.ucsc.edu/cgi-bin/hgTracks?db=GRCh38&position=chr13%3A72781356-72778187
MAPRE3	ENSG00000084764.11	ENSG00000084764.11:s:27024096-27024297	-0.23568403865608487;0.23568405612079346	0.7569627333975948;0.7569628994867157	2.1025624420412115e-06;2.102378435586329e-06	0.413;0.587	0.175;0.825	s|1e1.1o1|2e1.1o1	2	2	0;0	chr2	+	27024252-27025583;27024297-27025583	27024096-27024297;27025583-27025737		http://genome.ucsc.edu/cgi-bin/hgTracks?db=GRCh38&position=chr2%3A27025737-27024096
MYNN	ENSG00000085274.15	ENSG00000085274.15:s:169774265-169774561	0.238836386967825;-0.3459309272676089;0.04211819392483246	0.687622644228942;0.9544623519606117;0.004904420303550655	3.8894661431711455e-05;2.829603418708082e-05;0.0020958929664602107	0.010;0.981;0.010	0.291;0.608;0.101	s|1e1.1o3|2e1.1o3|2e1.2o3	3	2	1;0;0	chr3	+	169774431-169778768;169774561-169778768;169774561-169778884	169774265-169774561;169778768-169779561		http://genome.ucsc.edu/cgi-bin/hgTracks?db=GRCh38&position=chr3%3A169779561-169774265
DNM1L	ENSG00000087470.17	ENSG00000087470.17:t:32706867-32707413	-0.3321973913019029;0.3307949658716452;1.800455775821878e-05	0.9327912272042341;0.9306844622712965;4.9691932330171525e-21	3.730770385601545e-05;3.834644969487024e-05;0.1666120716347774	0.679;0.318;0.003	0.333;0.663;0.004	t|1e1.2o2|1e2.1o2|1e3.1o1	3	4	0;0;0	chr12	+	32701562-32707367;32705863-32707367;32706814-32707367	32701415-32701562;32705825-32706102;32706690-32706814;32706867-32707413		http://genome.ucsc.edu/cgi-bin/hgTracks?db=GRCh38&position=chr12%3A32707413-32701415
AAMDC	ENSG00000087884.14	ENSG00000087884.14:s:77821187-77821241	0.007299856823967929;-0.000856779750763234;-0.24793663461799548;0.20731604431062364	4.826521196044165e-07;3.939386732306922e-09;0.7269482315345784;0.546372471540667	0.024861055446570298;0.08465283557843173;0.00010415254911255722;0.0002045825972362186	0.003;0.025;0.496;0.477	0.046;0.014;0.219;0.721	s|1e1.1o1|2e2.1o1|2e3.1o1|2e4.1o1	4	5	0;0;0;0	chr11	+	77821237-77841019;77821241-77831892;77821241-77841019;77821241-77842479	77821187-77821241;77831892-77832012;77841019-77841060;77842479-77842628		http://genome.ucsc.edu/cgi-bin/hgTracks?db=GRCh38&position=chr11%3A77842628-77821187
NRCAM	ENSG00000091129.19	ENSG00000091129.19:s:108226208-108226378	-0.2855310303711205;0.2855310021169806	0.8445227522054165;0.8445228985872927	6.721878073778775e-05;6.721306419784429e-05	0.497;0.503	0.191;0.809	s|1e1.1o1|1e2.1o1	2	3	0;0	chr7	-	108225701-108226208;108223836-108226208	108223725-108223836;108225645-108225701;108226208-108226378		http://genome.ucsc.edu/cgi-bin/hgTracks?db=GRCh38&position=chr7%3A108226378-108223725
NRCAM	ENSG00000091129.19	ENSG00000091129.19:t:108223725-108223836	0.24164484545442522;-0.24164486513576583	0.69706547549371;0.6970652990376824	0.00013614883682607664;0.00013616043038511272	0.433;0.567	0.703;0.297	t|1e1.1o1|1e2.1o1	2	3	0;0	chr7	-	108223836-108226208;108223836-108225645	108223725-108223836;108225645-108225701;108226208-108226378		http://genome.ucsc.edu/cgi-bin/hgTracks?db=GRCh38&position=chr7%3A108226378-108223725
MYL6	ENSG00000092841.18	ENSG00000092841.18:s:56160243-56160343	0.2891002328269878;-0.2886753252289261;7.771559917317147e-16	0.9493699398558311;0.9484515729564262;4.963848963797362e-21	8.138300286289874e-21;0.0;0.9999999970045302	0.232;0.768;0.001	0.509;0.491;0.000	s|1e1.1o1|1e2.1o1|1e3.2o2	3	4	0;0;0	chr12	+	56160320-56160626;56160320-56161387;56160320-56162264	56160243-56160343;56160626-56161298;56161387-56161587;56161781-56162331		http://genome.ucsc.edu/cgi-bin/hgTracks?db=GRCh38&position=chr12%3A56162331-56160243
SORBS1	ENSG00000095637.22	ENSG00000095637.22:s:95437490-95437555	-0.373294938948794;0.3732949218727737	0.9745590617186938;0.9745590797145653	2.3640272823644004e-05;2.3638286104560466e-05	0.565;0.435	0.181;0.819	s|1e1.1o1|1e2.1o1	2	3	0;0	chr10	-	95434717-95437490;95432576-95437490	95432448-95432576;95434622-95434717;95437490-95437555		http://genome.ucsc.edu/cgi-bin/hgTracks?db=GRCh38&position=chr10%3A95437555-95432448
SORBS1	ENSG00000095637.22	ENSG00000095637.22:t:95421961-95422073	-0.22846282264544424;0.228462818232574	0.6702098736512786;0.6702100317029319	6.478615733684912e-05;6.478061620025543e-05	0.373;0.627	0.131;0.869	t|1e1.1o1|1e2.1o1	2	3	0;0	chr10	-	95422073-95432448;95422073-95422190	95421961-95422073;95422190-95422216;95432448-95432576		http://genome.ucsc.edu/cgi-bin/hgTracks?db=GRCh38&position=chr10%3A95432576-95421961
SORBS1	ENSG00000095637.22	ENSG00000095637.22:t:95432448-95432576	0.20070579226119753;-0.20070579885036233	0.5190997232880286;0.5190995910656753	0.00025111944181675284;0.00025114081018773327	0.417;0.583	0.657;0.343	t|1e1.1o1|1e2.1o1	2	3	0;0	chr10	-	95432576-95437490;95432576-95434622	95432448-95432576;95434622-95434717;95437490-95437555		http://genome.ucsc.edu/cgi-bin/hgTracks?db=GRCh38&position=chr10%3A95437555-95432448
MAST3	ENSG00000099308.10	ENSG00000099308.10:s:18146881-18147044	0.3546090816270659;-0.3546090895618367	0.9275157733163347;0.9275157250976812	9.916512061077426e-05;9.917340458631685e-05	0.370;0.630	0.746;0.254	s|1e1.1o1|2e1.1o1	2	2	0;1	chr19	+	18147017-18147443;18147044-18147443	18146881-18147044;18147443-18147624		http://genome.ucsc.edu/cgi-bin/hgTracks?db=GRCh38&position=chr19%3A18147624-18146881
HNRNPM	ENSG00000099783.11	ENSG00000099783.11:t:8474167-8474244	-0.20203047902124194;0.20203050433972614	0.5200188262231233;0.5200189629134474	0.00022000153639922804;0.00021998240892469098	0.661;0.339	0.430;0.570	t|1e1.2o2|1e2.1o1	2	3	0;0	chr19	+	8471427-8474167;8473708-8474167	8471326-8471427;8473664-8473708;8474167-8474244		http://genome.ucsc.edu/cgi-bin/hgTracks?db=GRCh38&position=chr19%3A8474244-8471326
GCAT	ENSG00000100116.16	ENSG00000100116.16:s:37807905-37808163	0.23188964357078992;-0.24318391625253943;3.607935928753078e-05	0.6966285906788645;0.7524322085144176;4.9733076528317536e-21	4.2204438362098124e-05;3.218944552030312e-05;0.438195036411243	0.137;0.860;0.003	0.383;0.604;0.013	s|1e1.1o2|1e1.2o2|1e2.1o1	3	3	0;0;0	chr22	+	37808163-37809949;37808163-37810027;37808163-37812887	37807905-37808163;37809949-37810157;37812887-37813076		http://genome.ucsc.edu/cgi-bin/hgTracks?db=GRCh38&position=chr22%3A37813076-37807905
ZMAT5	ENSG00000100319.12	ENSG00000100319.12:t:29746167-29748571	0.2102769064401051;-0.2267334974198597;0.006117060231480449	0.5704087428444886;0.6749620024020131;1.8166996762681473e-06	4.8716915822777124e-05;2.2342467103420027e-05;0.012741571620418474	0.348;0.510;0.138	0.571;0.274;0.154	t|1e1.1o2|1e1.2o2|1e2.1o1	3	3	0;0;1	chr22	-	29748571-29766949;29748571-29766872;29748571-29754749	29746167-29748571;29754749-29754863;29766872-29767011		http://genome.ucsc.edu/cgi-bin/hgTracks?db=GRCh38&position=chr22%3A29767011-29746167
ZMAT5	ENSG00000100319.12	ENSG00000100319.12:s:29766872-29767011	-0.03715578040833517;0.2713084210697356;-0.20645260814840205	4.0996046259148013e-05;0.8700557848054431;0.5458481083193902	0.0020157047177978837;6.740104437245112e-06;5.9515964848433356e-05	0.113;0.359;0.529	0.051;0.641;0.307	s|1e1.1o1|1e2.1o1|2e2.1o1	3	3	1;0;0	chr22	-	29754863-29766949;29748571-29766949;29748571-29766872	29746167-29748571;29754749-29754863;29766872-29767011		http://genome.ucsc.edu/cgi-bin/hgTracks?db=GRCh38&position=chr22%3A29767011-29746167
KIAA0930	ENSG00000100364.18	ENSG00000100364.18:s:45211956-45212107	0.30919218010303223;0.0028224291505641666;-0.3377372808267539	0.9658094875624941;5.634500849001262e-21;0.9897519835503219	3.6128315757571123e-07;0.36839207214865916;5.131486413567643e-08	0.392;0.013;0.594	0.710;0.038;0.254	s|1e1.1o1|1e2.1o1|1e3.1o1	3	4	0;0;0	chr22	-	45211432-45211956;45207772-45211956;45205912-45211956	45205884-45205912;45207573-45207772;45211334-45211432;45211956-45212107		http://genome.ucsc.edu/cgi-bin/hgTracks?db=GRCh38&position=chr22%3A45212107-45205884
DDHD1	ENSG00000100523.14	ENSG00000100523.14:t:53093316-53093851	0.2145449978672639;-0.21454499607590688	0.5532620251232897;0.553262003842939	0.00041578137068688965;0.0004158136640501908	0.355;0.645	0.645;0.355	t|1e1.1o2|1e2.1o1	2	3	0;0	chr14	-	53093444-53103683;53093444-53103031	53093316-53093851;53103031-53103051;53103299-53103856		http://genome.ucsc.edu/cgi-bin/hgTracks?db=GRCh38&position=chr14%3A53103856-53093316
ZFYVE21	ENSG00000100711.13	ENSG00000100711.13:t:103732620-103732762	0.22506449357098;-0.2250644716843841	0.6615589968508802;0.6615589246301605	2.9131110507798827e-05;2.913364539425256e-05	0.305;0.695	0.531;0.469	t|1e1.1o3|1e2.1o4	2	3	0;0	chr14	+	103729182-103732620;103729846-103732620	103729091-103729394;103729490-103730037;103732620-103732762		http://genome.ucsc.edu/cgi-bin/hgTracks?db=GRCh38&position=chr14%3A103732762-103729091
PFDN4	ENSG00000101132.9	ENSG00000101132.9:s:54208300-54208558	-0.22178822452824726;0.005781536762207781;0.1806685674435568	0.6185283949442184;0.0001706710620574184;0.43285776389950403	4.70623358466149e-05;0.006402394011185949;0.00028854827646378634	0.270;0.006;0.724	0.011;0.042;0.947	s|1e1.1o1|2e2.1o1|2e3.1o1	3	4	0;0;0	chr20	+	54208442-54214351;54208558-54208835;54208558-54214351	54208300-54208558;54208835-54208915;54214351-54214458		http://genome.ucsc.edu/cgi-bin/hgTracks?db=GRCh38&position=chr20%3A54214458-54208300
MRGBP	ENSG00000101189.6	ENSG00000101189.6:s:62798587-62798668	-0.22725746425224896;0.2272574607290297	0.6241350364875261;0.6241350963470409	0.0002080259332202239;0.00020800822109680209	0.375;0.625	0.107;0.893	s|1e1.1o2|1e1.2o2	2	2	1;0	chr20	+	62798668-62798853;62798668-62798975	62798587-62798668;62798853-62799049		http://genome.ucsc.edu/cgi-bin/hgTracks?db=GRCh38&position=chr20%3A62799049-62798587
CAB39L	ENSG00000102547.18	ENSG00000102547.18:s:49443986-49444126	0.2600427561685536;-0.2600427519018377	0.7980413325299361;0.7980411145135841	4.437502892968001e-05;4.4378843996439876e-05	0.069;0.931	0.344;0.656	s|1e1.1o1|1e2.1o1	2	3	1;0	chr13	-	49442784-49443986;49434223-49443986	nan-49442784;49434086-49434223;49443986-49444126		http://genome.ucsc.edu/cgi-bin/hgTracks?db=GRCh38&position=chr13%3A49444126-49434086
NFAT5	ENSG00000102908.20	ENSG00000102908.20:t:69647028-69647586	-0.3018234567873128;0.30182343363852593	0.8872307674963358;0.8872308075298723	5.563739705505277e-05;5.563283711932474e-05	0.963;0.037	0.641;0.359	t|1e1.1o1|1e2.1o1	2	3	0;0	chr16	+	69626528-69647028;69646578-69647028	69626403-69626528;69646517-69646578;69647028-69647586		http://genome.ucsc.edu/cgi-bin/hgTracks?db=GRCh38&position=chr16%3A69647586-69626403
HERC1	ENSG00000103657.13	ENSG00000103657.13:s:63622815-63622891	0.30695683562794884;-0.3069568669005953	0.9406712261600358;0.94067124252872	1.0547238192557969e-05;1.0547431674279295e-05	0.620;0.380	0.943;0.057	s|1e1.2o2|i	2	2	0;1	chr15	-	63616682-63622815;63616733-63622814	63616430-63616732;63622815-63622891	63616733-63622814	http://genome.ucsc.edu/cgi-bin/hgTracks?db=GRCh38&position=chr15%3A63622891-63616430
ZFR2	ENSG00000105278.10	ENSG00000105278.10:t:3851805-3852614	0.20766373775978936;-0.20766372405513206	0.5479682513448927;0.5479681749676485	3.1088543148045865e-05;3.109123511679801e-05	0.037;0.963	0.254;0.746	t|1e1.1o1|1e2.1o1	2	3	0;0	chr19	-	3852614-3868965;3852614-3855402	3851805-3852614;3855402-3855590;3868965-3869032		http://genome.ucsc.edu/cgi-bin/hgTracks?db=GRCh38&position=chr19%3A3869032-3851805
ATP1A3	ENSG00000105409.18	ENSG00000105409.18:t:41988476-41988601	0.018069903260910403;-2.521048019375146e-07;0.20612471691776743;1.1770184212295687e-05;-2.521048019375146e-07;-2.521048019375146e-07;-3.1475258629704756e-05;-2.521048019375146e-07;-2.521048019375146e-07;-2.521048019375146e-07;-0.24502520633117453	6.847917626284885e-07;5.475261462144533e-21;0.5433158264506482;5.478240957556963e-21;5.475261462144533e-21;5.475261462144533e-21;5.483883488516509e-21;5.475261462144533e-21;5.475261462144533e-21;5.475261462144533e-21;0.768031838075301	0.008344883622759973;0.37804657854746615;8.115603483976259e-05;0.3082621595525556;0.37804657854746615;0.37804657854746615;0.23747472263851888;0.37804657854746615;0.37804657854746615;0.37804657854746615;1.913608865222738e-05	0.025;0.001;0.630;0.001;0.001;0.001;0.009;0.001;0.001;0.001;0.333	0.061;0.001;0.845;0.007;0.001;0.001;0.001;0.001;0.001;0.001;0.083	t|1e1.1o2|2e2.1o1|2e3.1o2|2e3.2o2|2e4.1o1|2e5.1o2|2e5.2o2|2e6.1o1|2e7.1o1|2e8.1o1|i	11	9	0;0;0;0;0;0;0;0;0;0;1	chr19	-	41988601-41994071;41988562-41997447;41988562-41994071;41988562-41994011;41988562-41993783;41988562-41993393;41988562-41993208;41988562-41993052;41988562-41992927;41988562-41990907;41988602-41990906	41988476-41988601;41990907-41990951;41992927-41992953;41993052-41993079;41993208-41993522;41993783-41993864;41994011-41994276;41997447-41997497	41988602-41990906	http://genome.ucsc.edu/cgi-bin/hgTracks?db=GRCh38&position=chr19%3A41997497-41988476
MAPK8	ENSG00000107643.16	ENSG00000107643.16:s:48308095-48308288	0.20082904361610202;-0.20082902287982254	0.49801829095383277;0.49801818302395723	0.00019741881348920426;0.00019743607078437364	0.045;0.955	0.284;0.716	s|1e1.1o1|1e2.1o4	2	3	0;0	chr10	+	48308288-48325897;48308288-48401612	48308095-48308288;48325897-48325965;48401612-48401782		http://genome.ucsc.edu/cgi-bin/hgTracks?db=GRCh38&position=chr10%3A48401782-48308095
LIPA	ENSG00000107798.17	ENSG00000107798.17:s:89251737-89252058	0.2309641323050203;0.0004081971538684402;-0.24458286449411387	0.6408865199941981;7.580062440476537e-09;0.6911765024564615	0.00016391336945531954;0.034915120216257534;0.0001492546500765357	0.344;0.005;0.651	0.611;0.017;0.373	s|1e1.2o2|1e2.1o1|i	3	3	0;0;1	chr10	-	89247649-89251737;89228398-89251737;89247832-89251736	89228200-89228398;89247538-89247831;89251737-89252058	89247832-89251736	http://genome.ucsc.edu/cgi-bin/hgTracks?db=GRCh38&position=chr10%3A89252058-89228200
LIPA	ENSG00000107798.17	ENSG00000107798.17:t:89338195-89338335	-0.011404291118405416;0.009442732625450938;-0.20397844447598049;-0.00018667717345963118;0.2123990782169101	0.0014468961152458218;0.0005392848730502729;0.528260341048739;5.527329318836946e-21;0.5785562941801085	0.0014239742266869415;0.001665149879187089;5.30384831149977e-05;0.07855216115809616;0.00010481280369364267	0.263;0.190;0.299;0.013;0.235	0.233;0.214;0.082;0.002;0.469	t|1e1.1o1|1e2.1o2|1e2.2o2|2e2.2o2|i	5	3	1;1;1;0;1	chr10	-	89338335-89342611;89338335-89342561;89338335-89342492;89338288-89342492;89338336-89342491	89338195-89338335;89342492-89342610;89342611-89342704	89338336-89342491	http://genome.ucsc.edu/cgi-bin/hgTracks?db=GRCh38&position=chr10%3A89342704-89338195
LIPA	ENSG00000107798.17	ENSG00000107798.17:t:89247538-89247831	-0.008287108845376655;0.2505516790999097;-0.21067923659414806	1.0717376361576811e-05;0.7147040597617114;0.5622509763303105	0.005876059075759832;0.0001381375477327169;0.0001838458134517662	0.050;0.328;0.621	0.017;0.611;0.373	t|1e1.1o1|1e2.1o1|i	3	3	0;0;1	chr10	-	89247649-89342611;89247649-89251737;89247832-89251736	89247538-89247831;89251737-89252058;89342611-89342704	89247832-89251736	http://genome.ucsc.edu/cgi-bin/hgTracks?db=GRCh38&position=chr10%3A89342704-89247538
LIPA	ENSG00000107798.17	ENSG00000107798.17:s:89342492-89342610	0.0027268666075537587;0.05872682048629908;-0.010475614313344657;-0.24881683231270035;-0.00036158412630385255;0.20210242488838787	0.0007717352039833376;0.01071080173441318;3.871772784214486e-06;0.7620648076282192;3.005940604431754e-09;0.5278170964810251	0.0016164490704045908;0.0004978678102152516;0.006738839274394559;3.663933746678172e-05;0.04024412800636712;0.00014405406216599226	0.225;0.078;0.052;0.353;0.015;0.280	0.231;0.168;0.001;0.088;0.001;0.507	s|1e1.1o2|1e2.1o1|1e3.1o1|2e4.1o2|2e4.2o2|i	6	5	1;1;0;1;0;1	chr10	-	89338335-89342561;89335534-89342561;89293668-89342561;89338335-89342492;89338288-89342492;89338336-89342491	89293572-89293668;89335336-89335534;89338195-89338335;89342492-89342610	89338336-89342491	http://genome.ucsc.edu/cgi-bin/hgTracks?db=GRCh38&position=chr10%3A89342610-89293572
PIGL	ENSG00000108474.16	ENSG00000108474.16:s:16217191-16217461	0.29700571453660957;-0.2765640509772507;-0.006102958907290748	0.862886180670315;0.8131649249440195;6.592884902996237e-07	7.879588165017964e-05;9.674359203293292e-05;0.02542487071478905	0.399;0.550;0.052	0.717;0.250;0.033	s|1e1.1o1|1e2.1o1|1e3.1o1	3	4	0;0;0	chr17	+	16217461-16217548;16217461-16233971;16217461-16299888	16217191-16217461;16217548-16218219;16233971-16234140;16299888-16300187		http://genome.ucsc.edu/cgi-bin/hgTracks?db=GRCh38&position=chr17%3A16300187-16217191
CAMKK2	ENSG00000110931.18	ENSG00000110931.18:t:121240547-121240869	-0.3589456655483998;0.3589456683144703	0.9961986664696428;0.9961986414205557	7.848563865486824e-08;8.000950100469396e-08	0.421;0.579	0.061;0.939	t|1e1.1o1|1e2.1o1	2	3	0;0	chr12	-	121240869-121245140;121240869-121244573	121240547-121240869;121244573-121244615;121245140-121245240		http://genome.ucsc.edu/cgi-bin/hgTracks?db=GRCh38&position=chr12%3A121245240-121240547
CAMKK2	ENSG00000110931.18	ENSG00000110931.18:s:121245140-121245240	0.3398238960101574;-0.3398238704829136	0.9934726610292064;0.9934726622525695	3.568896812220112e-08;3.546538118737175e-08	0.616;0.384	0.950;0.050	s|1e1.1o1|1e2.1o1	2	3	0;0	chr12	-	121244615-121245140;121240869-121245140	121240547-121240869;121244573-121244615;121245140-121245240		http://genome.ucsc.edu/cgi-bin/hgTracks?db=GRCh38&position=chr12%3A121245240-121240547
DDX55	ENSG00000111364.15	ENSG00000111364.15:t:123619432-123619724	0.038993884057923124;0.13507742890207905;-0.21563063554894657	0.0005750784059872473;0.2259674704781559;0.5934747076790782	0.0024370388546014823;0.0004196383464092477;0.00011581101863322729	0.035;0.559;0.406	0.097;0.732;0.169	t|1e1.1o1|1e2.2o2|2e2.2o2	3	3	0;0;0	chr12	+	123616603-123619432;123618837-123619432;123618837-123619448	123616511-123616603;123618611-123618837;123619432-123619724		http://genome.ucsc.edu/cgi-bin/hgTracks?db=GRCh38&position=chr12%3A123619724-123616511
SMIM8	ENSG00000111850.10	ENSG00000111850.10:s:87322583-87322632	-0.33608153216582554;0.31428084071212165;0.0011516871525152103	0.9174295398247919;0.8800352846009437;2.1052370502428444e-07	6.827720999991183e-05;8.761890382128165e-05;0.03162028899385431	0.773;0.224;0.004	0.416;0.563;0.021	s|1e1.1o1|1e2.1o1|1e3.2o2	3	4	0;0;0	chr6	+	87322632-87330692;87322632-87337009;87322632-87375462	87322583-87322632;87322632-87322878;87330692-87330950;87337009-87337166;87374688-87378602		http://genome.ucsc.edu/cgi-bin/hgTracks?db=GRCh38&position=chr6%3A87378602-87322583
SMIM8	ENSG00000111850.10	ENSG00000111850.10:t:87337009-87337166	0.3311020333779076;-0.09429914712511676;-0.1608859572284559	0.8597016255416472;0.16390965901215532;0.24642532955029334	0.00019864257090613992;0.000840504247857532;0.00011724060155848814	0.343;0.459;0.203	0.705;0.288;0.007	t|1e1.1o1|1e2.1o2|1e2.2o2	3	3	0;0;0	chr6	+	87322632-87337009;87330712-87337009;87330950-87337009	87322583-87322632;87322632-87322878;87330692-87330950;87337009-87337166		http://genome.ucsc.edu/cgi-bin/hgTracks?db=GRCh38&position=chr6%3A87337166-87322583
TPD52L1	ENSG00000111907.20	ENSG00000111907.20:t:125261011-125264407	0.04483348161765355;0.0406822844620119;-0.24633772773503237;0.028541714998058645;0.031767641330865536;-2.7914847951547282e-06	0.0005954675185035766;0.001575901345848396;0.7484712818717247;1.172333215035474e-20;0.00018523451985060456;4.964581919198977e-21	0.0016765780974118275;0.0015516256265142676;4.759011256116885e-05;0.05347928422996693;0.0023832122342180876;0.28099373650285075	0.079;0.135;0.692;0.002;0.090;0.002	0.152;0.209;0.431;0.064;0.145;0.001	t|1e1.2o3|1e2.1o2|1e3.1o2|1e3.2o2|1e4.1o1|1e5.1o1	6	6	0;0;0;0;1;0	chr6	+	125248383-125262834;125253755-125262834;125257158-125262834;125257180-125262834;125258737-125262834;125260380-125262834	125248282-125248475;125253717-125253799;125257098-125257180;125258647-125258737;125259963-125260380;125261011-125264407		http://genome.ucsc.edu/cgi-bin/hgTracks?db=GRCh38&position=chr6%3A125264407-125248282
HBS1L	ENSG00000112339.14	ENSG00000112339.14:t:135002621-135002842	-0.004500824567344564;-4.4000846633175175e-06;0.23663738868167003;0.0031688486219901405;-0.00032801509003160123;-0.2234002428262432	4.5354465337835714e-07;4.968221167120461e-21;0.6926728711211941;1.1431846214105551e-07;2.3858468158831733e-09;0.6333285548401852	0.026976905465514234;0.14892392151119427;8.219265623291035e-05;0.03889837851664228;0.08337455511833369;6.251453606631596e-05	0.040;0.002;0.645;0.002;0.015;0.298	0.002;0.002;0.900;0.036;0.002;0.058	t|1e1.1o1|1e2.1o1|1e3.1o1|1e4.2o2|1e5.1o1|1e6.1o1	6	7	0;0;0;0;0;0	chr6	-	135002842-135050582;135002842-135042001;135002842-135039573;135002842-135037811;135002842-135027067;135002842-135026854	135002621-135002842;135026854-135026863;135027067-135027196;135037811-135038031;135039573-135039767;135042001-135042126;135050582-135050647		http://genome.ucsc.edu/cgi-bin/hgTracks?db=GRCh38&position=chr6%3A135050647-135002621
ARL6	ENSG00000113966.9	ENSG00000113966.9:t:97768081-97768230	-0.1731142230053532;0.2257580805851358;-0.008566036809437216	0.36804035032382953;0.6462715772947416;3.587373341611804e-08	0.0002217037875833494;6.754410069406381e-05;0.0431678019015862	0.841;0.110;0.049	0.650;0.347;0.003	t|1e1.1o1|1e2.1o1|1e3.1o1	3	4	0;0;0	chr3	+	97764977-97768081;97766089-97768081;97766690-97768081	97764521-97764977;97765991-97766089;97766632-97766690;97768081-97768230		http://genome.ucsc.edu/cgi-bin/hgTracks?db=GRCh38&position=chr3%3A97768230-97764521
CEP70	ENSG00000114107.8	ENSG00000114107.8:s:138591854-138591956	0.21296440547619225;-0.04545523813241932;-5.820251048998945e-06;-0.12914031101700688;7.922634607582251e-06;0.00025211813396366716	0.5733139770792983;0.02407348053092607;4.9694873556103906e-21;0.10958507067806968;4.965855720288761e-21;5.030477425108861e-21	0.0001035107741738814;0.0013099004659943292;0.26670907117703113;0.00025339445194416665;0.17022495502187393;0.10769828224772884	0.163;0.613;0.008;0.206;0.001;0.008	0.399;0.525;0.002;0.059;0.002;0.014	s|1e1.1o3|1e1.2o3|1e1.3o3|1e2.1o2|1e2.2o2|1e3.1o1	6	4	0;0;0;0;0;0	chr3	-	138572984-138591854;138572932-138591854;138572914-138591854;138571356-138591854;138571353-138591854;138537347-138591854	138536919-138537347;138571266-138571356;138572859-138572984;138591854-138591956		http://genome.ucsc.edu/cgi-bin/hgTracks?db=GRCh38&position=chr3%3A138591956-138536919
MOGS	ENSG00000115275.12	ENSG00000115275.12:t:74463380-74463646	-0.002637610892665109;0.07391525086966921;0.16766217703686057;-0.26894121032001617	9.385210710723315e-06;0.0171046096945104;0.40375392053354225;0.7420268621188869	0.005919177630620109;0.00037400219492936455;0.00029088042591681514;0.00017968278456725884	0.028;0.028;0.295;0.647	0.004;0.136;0.528;0.332	t|1e1.1o1|1e2.1o1|1e3.2o3|i	4	4	0;0;0;1	chr2	-	74463386-74465314;74463386-74464896;74463386-74464496;74463647-74464416	74463380-74463646;74464417-74464722;74464896-74464987;74465314-74465410	74463647-74464416	http://genome.ucsc.edu/cgi-bin/hgTracks?db=GRCh38&position=chr2%3A74465410-74463380
MOGS	ENSG00000115275.12	ENSG00000115275.12:s:74464417-74464722	-0.0001592021934415571;0.20787495194771982;0.009687020434267333;-0.26318731326020595	2.891940160292575e-07;0.5451050892556836;1.966279461135551e-05;0.7195942980526397	0.011403026703558305;0.0002532159030377923;0.004811501529700715;0.00019787060516185395	0.006;0.309;0.006;0.678	0.004;0.580;0.052;0.364	s|1e1.1o2|2e2.3o3|2e3.1o2|i	4	4	0;0;0;1	chr2	-	74463331-74464666;74463386-74464496;74463331-74464496;74463647-74464416	74463190-74463331;74463380-74463646;74464417-74464722	74463647-74464416	http://genome.ucsc.edu/cgi-bin/hgTracks?db=GRCh38&position=chr2%3A74464722-74463190
PLEKHA3	ENSG00000116095.10	ENSG00000116095.10:s:178485641-178485757	0.23586691629722822;-0.23586687083560237	0.7295258092234707;0.7295257070794522	1.180545082248875e-05;1.180642972953283e-05	0.159;0.841	0.404;0.596	s|1e1.1o1|1e2.1o1	2	3	0;0	chr2	+	178485757-178488968;178485757-178490659	178485641-178485757;178488968-178489014;178490659-178490814		http://genome.ucsc.edu/cgi-bin/hgTracks?db=GRCh38&position=chr2%3A178490814-178485641
RPL22	ENSG00000116251.10	ENSG00000116251.10:s:6208681-6208739	-0.2039338964503224;0.3113184179174163;-0.055713796497056475	0.5351291974282636;0.849325625359359;0.007143157560073112	0.00031409280350513935;0.000176500080124658;0.0011775940474648694	0.382;0.492;0.125	0.132;0.836;0.033	s|1e1.1o1|1e2.2o3|1e3.1o1	3	4	1;0;0	chr1	-	6205413-6208681;6200750-6208681;6197756-6208681	nan-6205413;6197652-6197756;6200489-6200842;6208681-6208739		http://genome.ucsc.edu/cgi-bin/hgTracks?db=GRCh38&position=chr1%3A6208739-6197652
FBXO6	ENSG00000116663.10	ENSG00000116663.10:t:11668656-11668944	-0.2873730303577953;0.2668815182041818;0.001799107298632767	0.8043533531118477;0.753623072191745;3.988604965530196e-06	0.00017483670930007467;0.00018684178078261313;0.01657529014676415	0.904;0.087;0.009	0.579;0.393;0.027	t|1e1.1o2|1e1.2o2|1e2.1o1	3	3	0;1;0	chr1	+	11664255-11668656;11664423-11668656;11664735-11668656	11664124-11664423;11664486-11664735;11668656-11668944		http://genome.ucsc.edu/cgi-bin/hgTracks?db=GRCh38&position=chr1%3A11668944-11664124
PLEKHM2	ENSG00000116786.12	ENSG00000116786.12:t:15725317-15725545	-0.29630009034264115;0.29630003207562094	0.9172551963791239;0.9172552154203221	8.250422338207386e-06;8.249287336048086e-06	0.731;0.269	0.422;0.578	t|1e1.2o2|1e2.1o1	2	3	0;0	chr1	+	15719920-15725317;15721388-15725317	15719734-15719920;15721329-15721388;15725317-15725545		http://genome.ucsc.edu/cgi-bin/hgTracks?db=GRCh38&position=chr1%3A15725545-15719734
PLEKHM2	ENSG00000116786.12	ENSG00000116786.12:s:15719734-15719920	0.20698498690814535;-0.20698498070477706	0.5454208355069614;0.5454207247008631	8.311449908157293e-05;8.312177339564464e-05	0.429;0.571	0.652;0.348	s|1e1.1o1|1e2.1o1	2	3	0;0	chr1	+	15719920-15721329;15719920-15725317	15719734-15719920;15721329-15721388;15725317-15725545		http://genome.ucsc.edu/cgi-bin/hgTracks?db=GRCh38&position=chr1%3A15725545-15719734
OSCP1	ENSG00000116885.18	ENSG00000116885.18:s:36450258-36450451	0.0002751187390392729;0.26282037019003307;-0.2607313084307134	1.082769074322283e-06;0.7799075992504649;0.7622928835962827	0.024884325328873913;6.91500678699549e-05;9.7836602641177e-05	0.022;0.056;0.921	0.024;0.343;0.633	s|1e1.1o1|1e2.1o1|1e3.2o2	3	4	0;0;0	chr1	-	36447887-36450258;36444033-36450258;36438910-36450258	36438756-36439000;36444004-36444033;36447813-36447887;36450258-36450451		http://genome.ucsc.edu/cgi-bin/hgTracks?db=GRCh38&position=chr1%3A36450451-36438756
LGALS8	ENSG00000116977.18	ENSG00000116977.18:t:236543296-236543648	-0.3348054521482601;0.3348054483982879	0.9219127121438456;0.9219127252929702	6.079103993650303e-05;6.078656025527257e-05	0.541;0.459	0.181;0.819	t|1e1.1o4|1e2.1o1	2	3	0;0	chr1	+	236542787-236543560;236543040-236543560	236542331-236542856;236543027-236543040;236543296-236543648		http://genome.ucsc.edu/cgi-bin/hgTracks?db=GRCh38&position=chr1%3A236543648-236542331
AKAP7	ENSG00000118507.16	ENSG00000118507.16:s:131135666-131135782	0.3175831916498671;-0.32367021318244393;0.00035867755530973673	0.8420337390239216;0.8535388128195285;8.322368520996599e-07	0.00018478418727193007;0.0001787165678258651;0.018347559178303108	0.221;0.776;0.004	0.574;0.417;0.009	s|1e1.1o1|1e2.2o3|1e2.3o3	3	3	1;0;0	chr6	+	131135782-131137153;131135782-131145285;131135782-131145288	131135666-131135782;131137153-131137252;131145284-131145416		http://genome.ucsc.edu/cgi-bin/hgTracks?db=GRCh38&position=chr6%3A131145416-131135666
ITGB1BP1	ENSG00000119185.12	ENSG00000119185.12:t:9419990-9420294	-0.13986747900124535;-0.03387832961331562;0.21676859316261543	0.22414490115042177;0.0005953080758467693;0.5837870270621596	0.00036816319082744187;0.0034407579838522384;0.00014283261761745785	0.273;0.084;0.642	0.099;0.014;0.886	t|1e1.1o1|1e2.1o2|1e3.1o1	3	4	0;0;0	chr2	-	9420100-9423373;9420100-9422966;9420100-9422479	9419990-9420294;9422479-9422660;9422802-9423250;9423373-9423547		http://genome.ucsc.edu/cgi-bin/hgTracks?db=GRCh38&position=chr2%3A9423547-9419990
BBOF1	ENSG00000119636.15	ENSG00000119636.15:s:74019353-74019534	-0.23103055608286865;0.23103060112397095	0.6690898415340014;0.6690901347072458	9.070843942671214e-05;9.070066160587276e-05	0.459;0.541	0.203;0.797	s|1e1.1o1|1e2.1o1	2	3	0;0	chr14	+	74019534-74022916;74019534-74029184	74019353-74019534;74022916-74023144;74029184-74029249		http://genome.ucsc.edu/cgi-bin/hgTracks?db=GRCh38&position=chr14%3A74029249-74019353
GRIA2	ENSG00000120251.19	ENSG00000120251.19:s:157362799-157363164	-0.00019714145855322443;0.2145042870822573;-0.18775208788639147	5.529527567757058e-21;0.6207076942994827;0.39909950228969104	0.47500020246140406;1.2877699384155984e-06;7.920455109999835e-06	0.029;0.704;0.264	0.004;0.929;0.067	s|1e1.1o1|2e1.1o1|i	3	2	0;0;1	chr4	+	157362933-157363435;157363047-157363435;157363165-157363434	157362799-157363164;157363435-157366075	157363165-157363434	http://genome.ucsc.edu/cgi-bin/hgTracks?db=GRCh38&position=chr4%3A157366075-157362799
ADGRB2	ENSG00000121753.12	ENSG00000121753.12:s:31735580-31735665	0.2242022276732291;-0.2242022510861263	0.5995093464601977;0.5995093232218076	0.0002989615618610255;0.00029898615695600483	0.376;0.624	0.651;0.349	s|1e1.2o2|1e2.1o1	2	3	0;0	chr1	-	31735281-31735580;31733143-31735580	31732972-31733143;31735183-31735347;31735580-31735665		http://genome.ucsc.edu/cgi-bin/hgTracks?db=GRCh38&position=chr1%3A31735665-31732972
POLK	ENSG00000122008.15	ENSG00000122008.15:t:75596222-75597178	0.00022942630317823251;-0.20844697749603708;0.20387441330989284	1.2824785308511358e-06;0.5441160771151012;0.5271340070450125	0.0189247415170391;0.00035860165290979573;0.0003776461924373045	0.007;0.414;0.579	0.009;0.144;0.847	t|1e1.1o1|1e2.1o2|1e3.1o1	3	4	0;0;0	chr5	+	75581448-75596222;75590440-75596222;75594049-75596222	75581209-75581448;75590344-75590509;75593878-75594049;75596222-75597178		http://genome.ucsc.edu/cgi-bin/hgTracks?db=GRCh38&position=chr5%3A75597178-75581209
SERAC1	ENSG00000122335.15	ENSG00000122335.15:t:158150453-158150589	0.23041955560739327;-0.2791515934464184;-0.00024007364725246564;0.010949471024953607;-0.00024007364725246564	0.6344817594353267;0.7674344561837926;6.79308002883261e-06;0.0003062763436030421;6.79308002883261e-06	0.0002325490567633905;0.00024094805579188971;0.011646754740400778;0.005448109982303207;0.011646754740400778	0.044;0.933;0.007;0.007;0.007	0.323;0.609;0.005;0.058;0.005	t|1e1.1o1|1e2.1o1|1e3.1o1|2e4.1o1|3e5.1o1	5	6	0;0;0;0;0	chr6	-	158150589-158158273;158150589-158155315;158150589-158151039;158150587-158158273;158150563-158155315	158150453-158150589;158151039-158151129;158155315-158155351;158158273-158159298		http://genome.ucsc.edu/cgi-bin/hgTracks?db=GRCh38&position=chr6%3A158159298-158150453
RWDD3	ENSG00000122481.16	ENSG00000122481.16:s:95244565-95244715	0.013237170860200376;-0.20357561450069142;0.00018132946716420943;0.19425320775840627	7.445889057619389e-06;0.5293290210036893;0.0019116284680243828;0.46333930558700104	0.011815194984271738;0.00026221126709990994;0.0029377593135130886;7.365348340176516e-05	0.028;0.661;0.273;0.040	0.061;0.418;0.272;0.247	s|1e1.2o2|2e1.2o2|2e2.1o1|3e2.1o1	4	3	0;0;1;0	chr1	+	95244651-95246542;95244698-95246542;95244698-95246756;95244715-95246756	95244565-95244715;95246058-95246657;95246756-95247225		http://genome.ucsc.edu/cgi-bin/hgTracks?db=GRCh38&position=chr1%3A95247225-95244565
BAZ2B	ENSG00000123636.17	ENSG00000123636.17:s:159428311-159428419	0.3093612019028312;-0.3093612158280793	0.8778011256741087;0.8778011113626358	8.513815448926449e-05;8.51450911936169e-05	0.364;0.636	0.695;0.305	s|1e1.1o1|1e2.1o1	2	3	0;0	chr2	-	159428042-159428311;159412545-159428311	159412335-159412545;159427941-159428042;159428311-159428419		http://genome.ucsc.edu/cgi-bin/hgTracks?db=GRCh38&position=chr2%3A159428419-159412335
BAZ2B	ENSG00000123636.17	ENSG00000123636.17:t:159412335-159412545	-0.28942346709302147;0.2894129068017925;-1.500796048710287e-06	0.8348080286439559;0.8345759261003303;4.98059246176055e-21	0.00010138999243791691;0.00010183668391666593;0.11887871189110633	0.609;0.386;0.004	0.296;0.699;0.004	t|1e1.1o1|1e2.1o1|1e3.1o1	3	4	0;0;0	chr2	-	159412545-159428311;159412545-159427941;159412545-159419780	159412335-159412545;159419780-159419867;159427941-159428042;159428311-159428419		http://genome.ucsc.edu/cgi-bin/hgTracks?db=GRCh38&position=chr2%3A159428419-159412335
RNF114	ENSG00000124226.10	ENSG00000124226.10:t:49943931-49945488	0.21275320721916594;-0.2127532115014449	0.5837747665426636;0.5837747160500786	8.533757860752291e-05;8.534497076451153e-05	0.248;0.752	0.474;0.526	t|1e1.1o1|1e2.1o2	2	3	0;0	chr20	+	49936552-49945382;49941711-49945382	49936336-49936552;49941561-49941971;49943931-49945488		http://genome.ucsc.edu/cgi-bin/hgTracks?db=GRCh38&position=chr20%3A49945488-49936336
SIRT5	ENSG00000124523.15	ENSG00000124523.15:s:13600834-13600949	-0.05314862268636024;0.22045398507622313;-0.11858916725824915	0.003559246469122449;0.6197942907289892;0.07686624926576378	0.0008367343698455487;2.5721846479372775e-05;0.00018185813685256402	0.104;0.739;0.156	0.016;0.980;0.004	s|1e1.1o1|1e2.1o1|i	3	3	0;0;1	chr6	+	13600949-13604476;13600949-13611790;13600950-13604475	13600834-13600949;13604476-13605739;13611790-13615158	13600950-13604475	http://genome.ucsc.edu/cgi-bin/hgTracks?db=GRCh38&position=chr6%3A13615158-13600834
LRRFIP1	ENSG00000124831.18	ENSG00000124831.18:t:237739232-237739309	-0.2776249489988046;0.09190735048909052;0.08807976257180469;-0.0002687234027422386	0.8893082404610617;0.11925321875432233;0.1227439595557164;2.0928349275811202e-08	1.869384789110473e-05;0.0007453237289814368;0.0008037143178778756;0.10412416445926753	0.332;0.231;0.414;0.019	0.043;0.384;0.569;0.005	t|1e1.1o1|1e2.1o2|1e3.1o1|1e4.1o1	4	5	1;1;1;0	chr2	+	237708630-237739232;237720822-237739232;237727935-237739232;237735333-237739232	237708544-237708630;237720772-237722131;237727876-237727935;237735268-237735333;237739232-237739309		http://genome.ucsc.edu/cgi-bin/hgTracks?db=GRCh38&position=chr2%3A237739309-237708544
LRRFIP1	ENSG00000124831.18	ENSG00000124831.18:t:237760064-237760205	0.20519099845689964;-0.20519091556223085	0.5377048162791748;0.5377044350168064	9.788172346963023e-05;9.789037945873158e-05	0.100;0.900	0.323;0.677	t|1e1.2o2|1e2.1o1	2	3	0;0	chr2	+	237756187-237760064;237758821-237760064	237756095-237756187;237758729-237758821;237760064-237760205		http://genome.ucsc.edu/cgi-bin/hgTracks?db=GRCh38&position=chr2%3A237760205-237756095
LRRFIP1	ENSG00000124831.18	ENSG00000124831.18:s:237708544-237708630	0.19021178454613555;0.00019998359551060156;-0.27354077770131086;0.02733400645854024	0.4595661558241424;5.011812494208068e-21;0.918288684665025;0.0015660409395133249	0.00017800060218773174;0.14054979835174883;5.254415477162766e-07;0.0022610721882260956	0.585;0.002;0.308;0.105	0.801;0.013;0.024;0.161	s|1e1.1o1|1e2.1o1|1e3.1o1|1e4.1o1	4	5	0;0;1;0	chr2	+	237708630-237714259;237708630-237719523;237708630-237739232;237708630-237748364	237708544-237708630;237714259-237714276;237719523-237719567;237739232-237739309;237748364-237748399		http://genome.ucsc.edu/cgi-bin/hgTracks?db=GRCh38&position=chr2%3A237748399-237708544
MT1G	ENSG00000125144.13	ENSG00000125144.13:s:56667966-56668065	-0.21908733579643297;0.23174043494637672;-6.463165985216318e-06	0.6167854109512165;0.7073259785824441;4.965550251214109e-21	5.276251368369067e-06;3.227796173142022e-06;0.47500276040808354	0.685;0.297;0.018	0.468;0.526;0.006	s|1e1.1o2|1e1.2o2|1e2.1o1	3	3	0;0;0	chr16	-	56667380-56667966;56667377-56667966;56666970-56667966	56666731-56666970;56667312-56667380;56667966-56668065		http://genome.ucsc.edu/cgi-bin/hgTracks?db=GRCh38&position=chr16%3A56668065-56666731
GRK4	ENSG00000125388.19	ENSG00000125388.19:s:2963608-2964122	0.21145037813583542;-0.19210144616808447;-0.0021089905634391858	0.5616366824025594;0.46444251323880403;6.356920031347453e-06	0.00018551852050484118;0.00018880201884197145;0.014688277940133054	0.710;0.261;0.028	0.956;0.035;0.009	s|1e1.1o1|1e2.1o1|1e3.1o1	3	4	0;0;0	chr4	+	2964122-2965243;2964122-2984513;2964122-2988727	2963608-2964122;2965243-2966889;2984513-2984608;2988727-2988839		http://genome.ucsc.edu/cgi-bin/hgTracks?db=GRCh38&position=chr4%3A2988839-2963608
C1orf61	ENSG00000125462.16	ENSG00000125462.16:s:156415397-156417439	0.3266045556258449;-0.07498576135876159;-0.22355107164927676	0.979216203134247;5.329143094224884e-05;0.6585789700758945	3.024222472911378e-07;0.0010661957308849557;2.458589362686059e-05	0.459;0.108;0.433	0.784;0.011;0.205	s|1e1.1o1|1e2.1o1|2e3.1o1	3	4	0;1;0	chr1	-	156414753-156416769;156404601-156416769;156414753-156415397	156404250-156404601;156414654-156414753;156415397-156417439		http://genome.ucsc.edu/cgi-bin/hgTracks?db=GRCh38&position=chr1%3A156417439-156404250
GRIA3	ENSG00000125675.17	ENSG00000125675.17:s:123185832-123185990	0.23802659877126436;-0.238026578938908	0.7408597791451038;0.7408595823492242	1.5088361368705284e-05;1.5089661317690961e-05	0.062;0.938	0.309;0.691	s|1e1.1o1|1e2.1o1	2	3	0;0	chrX	+	123185990-123202636;123185990-123253303	123185832-123185990;123202636-123202782;123253303-123253702		http://genome.ucsc.edu/cgi-bin/hgTracks?db=GRCh38&position=chrX%3A123253702-123185832
RBCK1	ENSG00000125826.20	ENSG00000125826.20:s:408050-408779	-0.12191407502747403;0.22534050330510427;0.004472841671933605;-0.11498220273386023;0.0002951341722195853	0.11895386264295747;0.6239131408686821;3.645408498419719e-07;0.06314102877520476;4.3145927248554904e-09	0.00037463243744007;0.00012670109860099245;0.028113853666628177;0.000388335362438319;0.08052890214682348	0.188;0.650;0.003;0.155;0.003	0.039;0.905;0.039;0.002;0.015	s|1e1.1o3|1e1.2o3|1e1.3o3|1e2.1o1|1e3.1o1	5	4	0;0;0;0;0	chr20	+	408779-409830;408779-409881;408779-409884;408779-410412;408779-417526	408050-408779;409830-410025;410412-410764;417526-417619		http://genome.ucsc.edu/cgi-bin/hgTracks?db=GRCh38&position=chr20%3A417619-408050
ERGIC3	ENSG00000125991.19	ENSG00000125991.19:t:35554857-35555075	0.22326319465841413;-6.723462821778562e-06;-0.22214284046366423	0.6274254003823586;4.965893537408659e-21;0.6217750599669014	0.00011559529601835008;0.26712019013003074;0.00011860124334361899	0.322;0.003;0.675	0.572;0.002;0.426	t|1e1.1o2|1e2.1o2|1e3.1o1	3	4	0;0;0	chr20	+	35548865-35555044;35549207-35555044;35554386-35555044	35548808-35548979;35549163-35549783;35554372-35554386;35554857-35555075		http://genome.ucsc.edu/cgi-bin/hgTracks?db=GRCh38&position=chr20%3A35555075-35548808
L3HYPDH	ENSG00000126790.11	ENSG00000126790.11:t:59472617-59473090	0.5253586786376953;-0.00011630950013644478;-0.520970792726366	0.9998635980549827;1.2541644891985046e-07;0.9998829789935691	8.346727506984409e-07;0.03167928535730513;5.543722056966516e-07	0.451;0.007;0.542	0.972;0.006;0.023	t|1e1.1o1|1e2.1o1|1e3.2o2	3	4	0;0;0	chr14	-	59473090-59475869;59473090-59474728;59473090-59474439	59472617-59473090;59474439-59474526;59474728-59475208;59475869-59476006		http://genome.ucsc.edu/cgi-bin/hgTracks?db=GRCh38&position=chr14%3A59476006-59472617
HP1BP3	ENSG00000127483.17	ENSG00000127483.17:t:20779812-20779911	-0.271991659793458;7.771559917317147e-16;-0.001784771820042306;7.771559917317147e-16;0.29789082118361343;-0.00010583961569882037;2.5419440742117494e-05	0.9310428111412407;4.963848963797362e-21;5.436040315474436e-21;4.963848963797362e-21;0.9895714653768841;4.991842755512783e-21;4.9698527038869436e-21	1.6231447297343493e-09;0.9999999970045302;0.4749321204302942;0.9999999970045302;5.842007242076955e-13;0.4750001682398969;0.4750007016654846	0.735;0.005;0.039;0.000;0.185;0.029;0.001	0.463;0.000;0.001;0.009;0.485;0.013;0.029	t|1e1.1o1|1e2.1o2|1e2.2o2|1e3.1o2|1e3.2o2|2e4.1o1|2e5.2o2	7	6	0;0;0;0;0;1;1	chr1	-	20779911-20787195;20779911-20786253;20779911-20786186;20779911-20780350;20779911-20780345;20779908-20787195;20779908-20780345	20779812-20779911;20780345-20780541;20786186-20786283;20787195-20787323		http://genome.ucsc.edu/cgi-bin/hgTracks?db=GRCh38&position=chr1%3A20787323-20779812
HP1BP3	ENSG00000127483.17	ENSG00000127483.17:s:20787195-20787323	0.2137674430995314;-0.19982567627333092;-0.0015565258417969121	0.6152683322001075;0.5100460387025987;5.3777552941426046e-21	1.5082520601049427e-08;9.029000692661882e-07;0.47442332790655495	0.050;0.914;0.037	0.269;0.711;0.021	s|1e1.2o2|1e2.1o2|1e2.2o2	3	3	0;0;1	chr1	-	20780540-20787195;20779911-20787195;20779908-20787195	20779812-20779911;20780345-20780541;20787195-20787323		http://genome.ucsc.edu/cgi-bin/hgTracks?db=GRCh38&position=chr1%3A20787323-20779812
SMARCA4	ENSG00000127616.18	ENSG00000127616.18:t:10984121-10984373	-0.23311940304090156;0.008547846374381652;0.20039551599282446;0.004498067227078457;-5.314679929010389e-06;-0.0005384050672523548;0.0003640087776126253;-0.0005384050672523548	0.6431969552707923;5.9301595532670324e-05;0.515353475188883;7.863378391231797e-07;4.9700344838874546e-21;1.9156063391228537e-08;4.006850073961571e-09;1.9156063391228537e-08	0.00021953745751768228;0.006374612400922408;0.0002855674708996229;0.024382304826824387;0.10070450570209089;0.05220312325660259;0.0729763142576254;0.05220312325660259	0.617;0.060;0.274;0.016;0.002;0.016;0.002;0.016	0.345;0.080;0.517;0.041;0.002;0.002;0.015;0.002	t|1e1.1o1|1e2.1o1|2e3.1o1|2e4.1o1|2e5.1o1|2e6.1o1|2e7.1o1|2e8.1o1	8	9	0;0;0;0;0;0;0;0	chr19	+	10961174-10984121;10980852-10984121;10961174-10984124;10961729-10984124;10965309-10984124;10977815-10984124;10980852-10984124;10983711-10984124	10960825-10961174;10961321-10961729;10965307-10965309;10977653-10977815;10980777-10980852;10983480-10983711;10984121-10984373		http://genome.ucsc.edu/cgi-bin/hgTracks?db=GRCh38&position=chr19%3A10984373-10960825
MTERF1	ENSG00000127989.13	ENSG00000127989.13:s:91880055-91880439	-0.0011546577535179947;3.753568517722432e-05;0.20681227608373848;-0.03491904706847851;-0.12986358112871987	9.383086042662204e-09;1.967297547094663e-09;0.5387695156929106;0.02606905066554135;0.0856556185665477	0.06829286829666625;0.06523697362940012;0.0002892736958298391;0.001544593207509437;0.000182795744763653	0.025;0.002;0.309;0.493;0.171	0.003;0.003;0.563;0.411;0.020	s|1e1.1o2|1e1.2o2|1e2.1o1|1e3.1o1|1e4.1o1	5	5	0;0;0;0;1	chr7	-	91876978-91880055;91876926-91880055;91874764-91880055;91827480-91880055;91708454-91880055	nan-91708454;91827415-91827480;91870929-91874764;91876878-91876978;91880055-91880439		http://genome.ucsc.edu/cgi-bin/hgTracks?db=GRCh38&position=chr7%3A91880439-91708444
APOC1	ENSG00000130208.9	ENSG00000130208.9:s:44914247-44914489	-0.20781725243630306;0.2078172889869352	0.5516951691814707;0.5516952970203101	0.00010478050069095968;0.00010477134786219688	0.562;0.438	0.332;0.668	s|1e1.2o4|1e2.3o3	2	3	0;0	chr19	+	44914489-44914672;44914489-44914872	44914247-44914489;44914555-44914733;44914840-44914949		http://genome.ucsc.edu/cgi-bin/hgTracks?db=GRCh38&position=chr19%3A44914949-44914247
RGN	ENSG00000130988.12	ENSG00000130988.12:t:47091678-47091809	0.25886645335168446;-0.25886645208064807	0.725322083940961;0.7253220492192719	0.00019266293070705225;0.00019267911898623868	0.409;0.591	0.705;0.295	t|1e1.1o2|1e2.1o1	2	3	0;0	chrX	+	47084600-47091678;47089991-47091678	47084418-47084961;47089776-47089991;47091678-47091809		http://genome.ucsc.edu/cgi-bin/hgTracks?db=GRCh38&position=chrX%3A47091809-47084418
RGN	ENSG00000130988.12	ENSG00000130988.12:t:47081130-47081307	-0.20125172860848015;0.20125176616610405	0.5063089322658396;0.5063090421300794	3.6414812906171434e-05;3.641166431847214e-05	0.977;0.023	0.759;0.241	t|1e1.1o1|1e2.1o1	2	3	0;0	chrX	+	47078709-47081130;47080936-47081130	47078355-47078709;47080317-47080936;47081130-47081307		http://genome.ucsc.edu/cgi-bin/hgTracks?db=GRCh38&position=chrX%3A47081307-47078355
THAP1	ENSG00000131931.8	ENSG00000131931.8:s:42843024-42843325	-0.22360030135920322;0.2236003547598676	0.6246987052436374;0.6246989617934292	0.0001102973682260977;0.00011028770633634996	0.884;0.116	0.636;0.364	s|1e1.1o1|1e2.1o2	2	3	0;0	chr8	-	42839381-42843024;42838336-42843024	42836674-42838336;42839186-42839381;42843024-42843325		http://genome.ucsc.edu/cgi-bin/hgTracks?db=GRCh38&position=chr8%3A42843325-42836674
IQCA1	ENSG00000132321.16	ENSG00000132321.16:t:236497163-236497487	-0.23080357042997143;0.23080356143207087	0.6912601950309617;0.6912602365747001	1.127822841207049e-05;1.127727694968968e-05	0.939;0.061	0.697;0.303	t|1e1.1o1|1e2.1o1	2	3	0;0	chr2	-	236497487-236507257;236497487-236503631	236497163-236497487;236503631-236503697;236507257-236507542		http://genome.ucsc.edu/cgi-bin/hgTracks?db=GRCh38&position=chr2%3A236507542-236497163
PNISR	ENSG00000132424.15	ENSG00000132424.15:s:99412551-99412739	0.19106335972021182;-0.20677102170600048;0.0006517510001483771	0.4280425101206964;0.568695423038574;5.117939915353596e-21	1.6426015618653155e-09;1.539252059146179e-10;0.4750000270318314	0.032;0.953;0.015	0.217;0.749;0.036	s|1e1.1o1|1e2.2o3|1e2.3o3	3	3	0;0;1	chr6	-	99412318-99412551;99410964-99412551;99410925-99412551	99410741-99410992;99411736-99412318;99412551-99412739		http://genome.ucsc.edu/cgi-bin/hgTracks?db=GRCh38&position=chr6%3A99412739-99410741
MYH10	ENSG00000133026.12	ENSG00000133026.12:t:8521092-8521519	-0.4456716314095097;0.44567162000450855	0.995461020598834;0.9954609901195683	8.781087954878863e-06;8.788010837543905e-06	0.785;0.215	0.343;0.657	t|1e1.1o1|1e2.1o1	2	3	0;0	chr17	-	8521285-8535387;8521285-8530623	8521092-8521519;8530623-8530685;8535387-8535501		http://genome.ucsc.edu/cgi-bin/hgTracks?db=GRCh38&position=chr17%3A8535501-8521092
MYH10	ENSG00000133026.12	ENSG00000133026.12:s:8535387-8535501	0.3806121656908546;-0.38061215306781426	0.9605774049781013;0.9605774588491474	4.504021014660282e-05;4.5043007672385116e-05	0.170;0.830	0.564;0.436	s|1e1.1o1|1e2.2o2	2	3	0;0	chr17	-	8530685-8535387;8521285-8535387	8521092-8521519;8530623-8530685;8535387-8535501		http://genome.ucsc.edu/cgi-bin/hgTracks?db=GRCh38&position=chr17%3A8535501-8521092
HSD17B4	ENSG00000133835.15	ENSG00000133835.15:t:119477417-119477501	0.3449816355221118;0.0007430877909803983;-0.36327754469465506	0.9151483030171707;1.0174544969556875e-06;0.9437473909487863	7.590044347374103e-05;0.02665781940200329;4.6870861057701774e-05	0.544;0.009;0.447	0.910;0.021;0.069	t|1e1.1o2|1e2.1o1|1e3.1o1	3	4	0;0;0	chr5	+	119475870-119477417;119476499-119477417;119476724-119477417	119475824-119475873;119476448-119476499;119476530-119476724;119477417-119477501		http://genome.ucsc.edu/cgi-bin/hgTracks?db=GRCh38&position=chr5%3A119477501-119475824
CHL1	ENSG00000134121.9	ENSG00000134121.9:t:344589-344709	-0.2151378549647816;0.2151378927910746	0.5944236627794363;0.5944237693710583	4.523661640165599e-06;4.5231539318965675e-06	0.994;0.006	0.749;0.251	t|1e1.2o2|1e2.1o1	2	3	0;0	chr3	+	342082-344589;343031-344589	341912-342082;342984-343031;344589-344709		http://genome.ucsc.edu/cgi-bin/hgTracks?db=GRCh38&position=chr3%3A344709-341912
PPHLN1	ENSG00000134283.17	ENSG00000134283.17:s:42374956-42375298	0.2101556802559557;-0.2101556801908459	0.5717073009737182;0.5717072810417223	1.1265918285662936e-05;1.1266863194081544e-05	0.167;0.833	0.381;0.619	s|1e1.1o1|1e2.3o3	2	3	0;0	chr12	+	42375074-42384940;42375074-42387456	42374956-42375298;42384940-42384996;42386973-42387535		http://genome.ucsc.edu/cgi-bin/hgTracks?db=GRCh38&position=chr12%3A42387535-42374956
PUM1	ENSG00000134644.15	ENSG00000134644.15:s:30950127-30950261	0.22860866574423688;-6.787770224826493e-06;-0.22799121048836207	0.6423097093062018;4.9713487411640465e-21;0.6392781959577586	0.00015152692649761623;0.1890798467414352;0.00015440875138017507	0.195;0.004;0.802	0.447;0.003;0.549	s|1e1.1o1|1e2.1o1|2e3.1o1	3	4	0;0;0	chr1	-	30945483-30950133;30942123-30950133;30945483-30950127	30941922-30942123;30945401-30945483;30950127-30950261		http://genome.ucsc.edu/cgi-bin/hgTracks?db=GRCh38&position=chr1%3A30950261-30941922
TPGS2	ENSG00000134779.14	ENSG00000134779.14:t:36777647-36780188	-0.37329168022829573;0.3732916783584969	0.922239191491785;0.9222392220012541	0.00016218731335293501;0.00016217418754164872	0.503;0.497	0.104;0.896	t|1e1.2o4|1e2.1o1	2	3	0;0	chr18	-	36780188-36798449;36780188-36781799	36777647-36780188;36781799-36781922;36798018-36798609		http://genome.ucsc.edu/cgi-bin/hgTracks?db=GRCh38&position=chr18%3A36798609-36777647
APC	ENSG00000134982.16	ENSG00000134982.16:s:112737885-112737925	-0.008448258844173837;0.23240266018157035;-0.19586931312942754	5.415254999291828e-08;0.657242679104289;0.4721764940515888	0.04045930038982115;7.529951322000905e-05;0.00013746410061787895	0.048;0.570;0.381	0.014;0.817;0.169	s|1e1.2o2|1e2.1o1|1e3.1o1	3	4	0;0;1	chr5	+	112737925-112738353;112737925-112754873;112737925-112766326	112737885-112737925;112738332-112738460;112754873-112755025;112766326-112766410		http://genome.ucsc.edu/cgi-bin/hgTracks?db=GRCh38&position=chr5%3A112766410-112737885
KCNH3	ENSG00000135519.7	ENSG00000135519.7:s:49539157-49539492	0.2923360820308455;-0.29233614642991057	0.7737630144958132;0.7737630187515137	0.0002067467438703831;0.00020675947423909324	0.423;0.577	0.766;0.234	s|1e1.1o2|i	2	2	0;1	chr12	+	49539492-49540899;49539493-49540898	49539157-49539492;49540899-49541132	49539493-49540898	http://genome.ucsc.edu/cgi-bin/hgTracks?db=GRCh38&position=chr12%3A49541132-49539157
CEP350	ENSG00000135837.15	ENSG00000135837.15:t:179992062-179992221	-0.22170025293803894;0.22170028288282162	0.6180438558134755;0.6180440745864257	1.976341018261607e-05;1.9761583999803556e-05	0.265;0.735	0.009;0.991	t|1e1.1o1|1e2.1o1	2	3	0;0	chr1	+	179987286-179992062;179990621-179992062	179987240-179987286;179990507-179990621;179992062-179992221		http://genome.ucsc.edu/cgi-bin/hgTracks?db=GRCh38&position=chr1%3A179992221-179987240
TSGA10	ENSG00000135951.14	ENSG00000135951.14:s:99110850-99110915	-0.2475169403664153;0.24751694200294624	0.7143435230009475;0.7143436419036574	0.00013437513746050733;0.00013436373547014876	0.611;0.389	0.331;0.669	s|1e1.1o1|1e2.1o1	2	3	0;0	chr2	-	99109556-99110850;99109512-99110850	99109389-99109512;99109514-99109556;99110850-99110915		http://genome.ucsc.edu/cgi-bin/hgTracks?db=GRCh38&position=chr2%3A99110915-99109389
ANKRD36	ENSG00000135976.18	ENSG00000135976.18:s:97211669-97211741	-0.3331216068020376;0.3331216410179649	0.8588603850902425;0.8588605181652973	0.00021588898898150521;0.00021587145991984187	0.498;0.502	0.129;0.871	s|1e1.2o3|1e1.3o3	2	2	1;0	chr2	+	97211741-97212870;97211741-97213419	97211669-97211741;97212727-97213447		http://genome.ucsc.edu/cgi-bin/hgTracks?db=GRCh38&position=chr2%3A97213447-97211669
ANKRD36	ENSG00000135976.18	ENSG00000135976.18:s:97204191-97204263	0.2405198835412479;-0.2405198854330916	0.7466925596266591;0.7466924542196984	2.3908431702817993e-05;2.391054302475215e-05	0.665;0.335	0.920;0.080	s|1e1.1o1|1e2.1o1	2	3	0;1	chr2	+	97204263-97205940;97204263-97209681	97204191-97204263;97205940-97205968;97209681-97209709		http://genome.ucsc.edu/cgi-bin/hgTracks?db=GRCh38&position=chr2%3A97209709-97204191
LMO7	ENSG00000136153.19	ENSG00000136153.19:t:75856506-75856608	-0.5481030561526893;0.5481030783326655	0.9999914692183121;0.9999914677666434	4.48424140042647e-08;4.456621806844186e-08	0.939;0.061	0.405;0.595	t|1e1.1o1|1e2.1o1	2	3	0;0	chr13	+	75853388-75856506;75855368-75856506	75853092-75853388;75854949-75855368;75856506-75856608		http://genome.ucsc.edu/cgi-bin/hgTracks?db=GRCh38&position=chr13%3A75856608-75853092
LMO7	ENSG00000136153.19	ENSG00000136153.19:s:75853092-75853388	0.5450267813221665;-0.545026817761812	0.9999963179255483;0.999996314177045	1.1718771145005695e-08;1.1816635003825127e-08	0.029;0.971	0.562;0.438	s|1e1.2o2|1e2.1o1	2	3	0;0	chr13	+	75853388-75855260;75853388-75856506	75853092-75853388;75854949-75855368;75856506-75856608		http://genome.ucsc.edu/cgi-bin/hgTracks?db=GRCh38&position=chr13%3A75856608-75853092
MTHFS	ENSG00000136371.10	ENSG00000136371.10:t:79889092-79889354	-0.20212242413922593;0.08994695085286103;0.047628294586356146	0.5202743611978324;0.10173849894632031;0.017724571024096747	0.00017645142821631765;0.0007181793447565959;0.0012601368924911004	0.460;0.346;0.195	0.227;0.488;0.285	t|1e1.1o1|1e2.1o2|1e2.2o2	3	3	0;0;0	chr15	-	79889354-79897161;79889354-79896872;79889354-79896791	79889092-79889354;79896791-79897049;79897161-79897379		http://genome.ucsc.edu/cgi-bin/hgTracks?db=GRCh38&position=chr15%3A79897379-79889092
TRA2B	ENSG00000136527.17	ENSG00000136527.17:s:185937825-185938136	-0.23452278539169163;0.21103327849279035;0.0011788406742685026	0.7149005677710601;0.5747925296647568;5.242986874231158e-21	2.0632357559668968e-05;4.750227226245264e-05;0.3749194170781362	0.670;0.321;0.009	0.424;0.546;0.031	s|1e1.1o1|1e2.3o3|1e3.1o1	3	4	0;0;0	chr3	-	185931852-185937825;185926734-185937825;185925626-185937825	185925273-185925626;185926601-185929073;185931754-185931852;185937825-185938136		http://genome.ucsc.edu/cgi-bin/hgTracks?db=GRCh38&position=chr3%3A185938136-185925273
BIN1	ENSG00000136717.14	ENSG00000136717.14:s:127068924-127069031	0.29527458333463635;-0.2952746130176519	0.9369596987512787;0.9369596724186423	2.4884130082398106e-06;2.488560875590906e-06	0.320;0.680	0.621;0.379	s|1e1.1o1|1e2.1o1	2	3	0;0	chr2	-	127068255-127068924;127064018-127068924	127063933-127064018;127068163-127068255;127068924-127069031		http://genome.ucsc.edu/cgi-bin/hgTracks?db=GRCh38&position=chr2%3A127069031-127063933
BIN1	ENSG00000136717.14	ENSG00000136717.14:t:127063933-127064018	-0.23595293727573313;0.22861800240875269;4.393983573003403e-09	0.7291210923239377;0.6875091405062319;4.9638491928084e-21	7.2046940318148955e-06;1.0917936312712837e-05;0.47903001835510944	0.637;0.362;0.001	0.388;0.604;0.008	t|1e1.1o1|1e2.1o1|1e3.1o1	3	4	0;0;0	chr2	-	127064018-127068924;127064018-127068163;127064018-127064774	127063933-127064018;127064774-127064928;127068163-127068255;127068924-127069031		http://genome.ucsc.edu/cgi-bin/hgTracks?db=GRCh38&position=chr2%3A127069031-127063933
TMEM62	ENSG00000137842.6	ENSG00000137842.6:t:43135512-43135782	0.0025163477130900665;-0.00013033354975799946;-0.3555387540423368;0.32270347726957826	1.3834244216707004e-05;1.6080813579588167e-06;0.9245590569737224;0.8554539933609224	0.011974992356600211;0.016768632671071537;8.501846801522994e-05;0.0001623844644977242	0.007;0.007;0.434;0.552	0.030;0.006;0.054;0.911	t|1e1.1o1|1e2.1o1|1e3.1o1|1e4.1o1	4	5	0;0;0;0	chr15	+	43123362-43135512;43133402-43135512;43133982-43135512;43134368-43135512	43123279-43123362;43133144-43133402;43133524-43133982;43134257-43134368;43135512-43135782		http://genome.ucsc.edu/cgi-bin/hgTracks?db=GRCh38&position=chr15%3A43135782-43123279
ANKRD52	ENSG00000139645.9	ENSG00000139645.9:s:56255784-56255984	0.26841330224095067;-0.2684132961990109	0.8286279534326871;0.8286280065901085	2.8146721197527145e-05;2.8148783840387104e-05	0.013;0.987	0.314;0.686	s|1e1.2o2|i	2	2	0;1	chr12	-	56254952-56255784;56255085-56255783	56254865-56255084;56255784-56255984	56255085-56255783	http://genome.ucsc.edu/cgi-bin/hgTracks?db=GRCh38&position=chr12%3A56255984-56254865
MBNL2	ENSG00000139793.18	ENSG00000139793.18:t:97357482-97357635	0.48076177199235326;-0.4807618633488818	0.996127873815354;0.9961278781160141	2.3908419447985048e-05;2.3910925058712174e-05	0.359;0.641	0.837;0.163	t|1e1.1o1|1e2.1o1	2	3	0;0	chr13	+	97347067-97357482;97356849-97357482	97347041-97347067;97356796-97356849;97357482-97357635		http://genome.ucsc.edu/cgi-bin/hgTracks?db=GRCh38&position=chr13%3A97357635-97347041
MBNL2	ENSG00000139793.18	ENSG00000139793.18:s:97347041-97347067	-0.4305098554715471;0.43050986952108583	0.9887037383806783;0.9887037407505882	2.8281001993923915e-05;2.8278642658291983e-05	0.688;0.312	0.253;0.747	s|1e1.1o1|1e2.1o1	2	3	0;0	chr13	+	97347067-97356796;97347067-97357482	97347041-97347067;97356796-97356849;97357482-97357635		http://genome.ucsc.edu/cgi-bin/hgTracks?db=GRCh38&position=chr13%3A97357635-97347041
MBNL2	ENSG00000139793.18	ENSG00000139793.18:t:97391322-97394120	0.2083607301979013;0.04581847474748604;-0.28578278145010394	0.5490198173214637;0.0006466814674097598;0.8791035326530634	7.747774393478689e-05;0.0026654839673143443;1.625010703232288e-05	0.083;0.019;0.898	0.311;0.092;0.596	t|1e1.1o1|1e2.1o1|1e3.1o1	3	4	0;0;0	chr13	+	97357635-97391322;97365171-97391322;97366553-97391322	97357482-97357635;97365136-97365171;97366459-97366553;97391322-97394120		http://genome.ucsc.edu/cgi-bin/hgTracks?db=GRCh38&position=chr13%3A97394120-97357482
WDR20	ENSG00000140153.17	ENSG00000140153.17:s:102139844-102140172	-0.0005367774924497191;3.491054468755345e-05;0.025609877601402486;-0.24777355143234;-0.0054489474971680585;0.23727025615791938	2.872139676609968e-08;7.308035399061206e-09;0.003674354482912688;0.6872582039279534;3.987270039971966e-06;0.6720086406737409	0.049751337662885975;0.04972102486881355;0.002279494114355636;0.00021289556181458558;0.016633295778072155;0.0001241779722071868	0.017;0.002;0.075;0.773;0.046;0.088	0.003;0.003;0.134;0.483;0.022;0.356	s|1e1.1o2|2e2.1o1|2e3.1o1|2e4.1o2|2e5.1o1|2e6.1o1	6	7	0;0;0;0;0;1	chr14	+	102139987-102194938;102140172-102167406;102140172-102193463;102140172-102194938;102140172-102208603;102140172-102222830	102139844-102140172;102167406-102167666;102193463-102193514;102194938-102195120;102208603-102208852;102222830-102223673		http://genome.ucsc.edu/cgi-bin/hgTracks?db=GRCh38&position=chr14%3A102223673-102139844
TPM1	ENSG00000140416.20	ENSG00000140416.20:t:63065896-63066176	-0.20352037396540587;0.13829601078191472;0.022318588578590676;-1.029343886894714e-05	0.5287348249216202;0.2647633186489488;1.71194889125762e-05;4.971813670462203e-21	0.0002519612614289013;0.0004742685524582193;0.008244077429657813;0.1425960300655399	0.587;0.396;0.016;0.003	0.343;0.585;0.069;0.003	t|1e1.2o3|1e2.1o3|1e2.2o3|2e3.1o1	4	4	0;0;0;0	chr15	+	63062645-63065896;63064142-63065896;63064190-63065896;63044098-63065961	63043967-63044098;63062576-63062892;63063804-63065278;63065896-63066176		http://genome.ucsc.edu/cgi-bin/hgTracks?db=GRCh38&position=chr15%3A63066176-63043967
BCAS3	ENSG00000141376.22	ENSG00000141376.22:s:61015751-61015901	-0.27817200426836;0.27817199797192804	0.7691949092697723;0.7691949672822971	0.00021949553326816584;0.00021947753606288954	0.759;0.241	0.444;0.556	s|1e1.1o1|1e2.1o1	2	3	0;0	chr17	+	61015901-61026866;61015901-61034666	61015751-61015901;61026866-61026910;61034666-61034790		http://genome.ucsc.edu/cgi-bin/hgTracks?db=GRCh38&position=chr17%3A61034790-61015751
CSNK1D	ENSG00000141551.14	ENSG00000141551.14:t:82242667-82244831	-0.3279532473118545;0.33290656962284093;-0.0002158033826927354	0.8951203657629019;0.9032440205527503;1.1648180891938092e-07	9.453311907436923e-05;9.051698044843908e-05;0.027863161068717668	0.601;0.391;0.007	0.249;0.748;0.003	t|1e1.1o1|1e2.2o2|1e3.1o1	3	4	0;0;0	chr17	-	82244831-82248875;82244831-82245976;82244831-82244929	82242667-82244831;82244929-82245113;82245976-82246039;82248875-82249164		http://genome.ucsc.edu/cgi-bin/hgTracks?db=GRCh38&position=chr17%3A82249164-82242667
CSNK1D	ENSG00000141551.14	ENSG00000141551.14:s:82248875-82249164	-0.00023757996908168355;0.3129907795910524;-0.2606345307262622;-0.004382794416177155	1.6450193305395462e-06;0.8421815385265717;0.7017479032333973;7.372055668770271e-05	0.01669105674013216;0.0002005598481597461;0.00030886366906746066;0.0077872630410030785	0.007;0.125;0.831;0.037	0.005;0.472;0.518;0.005	s|1e1.2o2|1e2.1o1|1e3.1o1|1e4.1o1	4	5	0;0;0;0	chr17	-	82246433-82248875;82246039-82248875;82244831-82248875;82240062-82248875	82239727-82240062;82242667-82244831;82245976-82246039;82246198-82246591;82248875-82249164		http://genome.ucsc.edu/cgi-bin/hgTracks?db=GRCh38&position=chr17%3A82249164-82239727
APP	ENSG00000142192.20	ENSG00000142192.20:t:25982344-25982477	-0.2216858042022198;0.22062374773267904;0.0004019088767357035	0.6235488860134493;0.6199267059618684;6.047729850997356e-21	8.097909582871488e-05;7.146178819023729e-05;0.1485102569691381	0.798;0.169;0.033	0.559;0.405;0.036	t|1e1.3o3|1e2.1o1|1e3.1o2	3	4	0;0;0	chr21	-	25982477-26021840;25982477-26000015;25982477-25997360	25982344-25982477;25997188-25997416;26000015-26000182;26021840-26022042		http://genome.ucsc.edu/cgi-bin/hgTracks?db=GRCh38&position=chr21%3A26022042-25982344
PPOX	ENSG00000143224.17	ENSG00000143224.17:t:161170620-161170769	-0.15624990152897889;-0.18583823472256322;0.3677679852755312	0.21268111333029247;0.42265659243877085;0.9888747276156821	0.00011348258958465696;0.000140159849231547;1.6808523877576124e-06	0.219;0.357;0.424	0.051;0.154;0.795	t|1e1.1o1|1e2.1o1|1e3.1o1	3	4	0;0;0	chr1	+	161166934-161170620;161167234-161170620;161170519-161170620	161166678-161166934;161167100-161167234;161170261-161170519;161170620-161170769		http://genome.ucsc.edu/cgi-bin/hgTracks?db=GRCh38&position=chr1%3A161170769-161166678
TPM3	ENSG00000143549.19	ENSG00000143549.19:s:154169305-154169383	0.07996121406016743;0.064702289450117;-0.20509326651819978	0.06183218854400896;0.10748981781841815;0.5117785792819216	0.0007279882688190874;0.0011666191157293365;0.0004428000799603371	0.047;0.514;0.439	0.175;0.671;0.154	s|1e1.1o1|1e2.1o1|1e3.1o1	3	4	0;1;0	chr1	-	154167940-154169305;154159048-154169305;154157721-154169305	154155304-154157721;154158609-154159048;154167465-154167940;154169305-154169383		http://genome.ucsc.edu/cgi-bin/hgTracks?db=GRCh38&position=chr1%3A154169383-154155304
SFXN5	ENSG00000144040.12	ENSG00000144040.12:s:73058077-73058596	0.3058451664995342;-0.10296959221800975;-0.009527868073640668;-4.776045949041994e-09;-3.5812888285397985e-07;-0.16991759086795444	0.9669358732940456;0.002150466349256182;1.2473927259755447e-06;4.9638485014997006e-21;4.963936324565329e-21;0.28353839837597905	1.0768996454828159e-07;0.00018675361420739112;0.010228891427450426;0.4787096028161377;0.4750498186603579;5.0232616936929375e-05	0.395;0.134;0.144;0.001;0.005;0.322	0.703;0.031;0.119;0.000;0.000;0.144	s|1e1.1o2|1e1.2o2|1e2.1o1|1e3.1o1|1e4.1o1|1e5.1o1	6	6	0;1;0;0;0;0	chr2	-	73053551-73058528;73053547-73058528;73049899-73058528;73042585-73058528;73041661-73058528;73040931-73058528	73040854-73040931;73041607-73041661;73042488-73042585;73049086-73049899;73053329-73053551;73058077-73058596		http://genome.ucsc.edu/cgi-bin/hgTracks?db=GRCh38&position=chr2%3A73058596-73040854
UBXN4	ENSG00000144224.16	ENSG00000144224.16:s:135772420-135772547	0.21352583158462657;-0.21352577120470217	0.5655373194104557;0.5655370884908116	2.5220223405101804e-05;2.5221875292524842e-05	0.745;0.255	0.995;0.005	s|1e1.1o1|i	2	2	0;1	chr2	+	135772547-135776249;135772548-135776248	135772420-135772547;135776249-135776351	135772548-135776248	http://genome.ucsc.edu/cgi-bin/hgTracks?db=GRCh38&position=chr2%3A135776351-135772420
GOLGA4	ENSG00000144674.16	ENSG00000144674.16:t:37289235-37289291	-0.20171642055075079;0.20098376698921072;1.06523770530283e-05	0.5157884252823454;0.513055441126337;1.0797276524437044e-07	0.0003909053558336373;0.00039584236682197035;0.032122261179510836	0.510;0.483;0.007	0.247;0.747;0.007	t|1e1.1o1|1e2.1o1|1e3.1o1	3	4	0;0;0	chr3	+	37282272-37289235;37286061-37289235;37287612-37289235	37282092-37282272;37286014-37286061;37287527-37287612;37289235-37289291		http://genome.ucsc.edu/cgi-bin/hgTracks?db=GRCh38&position=chr3%3A37289291-37282092
SLC25A26	ENSG00000144741.17	ENSG00000144741.17:t:66243203-66243312	0.30715305478436583;-0.3071531249325524	0.8784836269733507;0.8784836192552898	8.276466332529849e-05;8.277150047775184e-05	0.264;0.736	0.598;0.402	t|1e1.1o1|1e2.1o1	2	3	0;0	chr3	+	66221127-66243203;66236700-66243203	66220742-66221127;66236544-66236700;66243203-66243312		http://genome.ucsc.edu/cgi-bin/hgTracks?db=GRCh38&position=chr3%3A66243312-66220742
RARS2	ENSG00000146282.17	ENSG00000146282.17:t:87569517-87569590	0.3619735983574055;-0.36197362737628946	0.9519727794027448;0.9519727674459444	5.141754838339683e-05;5.1421881105850886e-05	0.358;0.642	0.732;0.268	t|1e1.1o1|1e2.1o1	2	3	0;1	chr6	-	87569590-87589922;87569590-87589701	87569517-87569590;87589701-nan;87589922-87590003		http://genome.ucsc.edu/cgi-bin/hgTracks?db=GRCh38&position=chr6%3A87590003-87569517
SH3KBP1	ENSG00000147010.17	ENSG00000147010.17:s:19695612-19695741	0.5034664740919755;0.01326532455849852;-0.5031903765239347;-0.004995562667755891	0.9981860550832263;0.013656940272916654;0.999764726234578;8.221691600185454e-06	1.453787522625472e-05;0.0019828042852920724;3.1284549876220424e-06;0.013554913150066072	0.095;0.337;0.527;0.041	0.591;0.376;0.027;0.005	s|1e1.1o1|1e2.1o1|1e3.1o1|1e4.1o1	4	5	0;1;0;0	chrX	-	19695051-19695612;19687691-19695612;19684028-19695612;19631958-19695612	19631864-19631958;19683823-19684028;19687617-19687691;19694995-19695051;19695612-19695741		http://genome.ucsc.edu/cgi-bin/hgTracks?db=GRCh38&position=chrX%3A19695741-19631864
SH3KBP1	ENSG00000147010.17	ENSG00000147010.17:t:19683823-19684028	-0.44259459981581795;0.4425945316608713	0.9987078806901672;0.9987078422500099	2.876998999146174e-06;2.8812666330171548e-06	0.473;0.527	0.029;0.971	t|1e1.1o1|1e2.1o1	2	3	0;0	chrX	-	19684028-19695612;19684028-19687617	19683823-19684028;19687617-19687691;19695612-19695741		http://genome.ucsc.edu/cgi-bin/hgTracks?db=GRCh38&position=chrX%3A19695741-19683823
TACC1	ENSG00000147526.19	ENSG00000147526.19:t:38840051-38840618	0.3039249315538786;-0.3039249645352614	0.9036100686136739;0.9036100553383563	4.367011920117499e-05;4.367275791006264e-05	0.449;0.551	0.771;0.229	t|1e1.2o2|i	2	2	0;0	chr8	+	38838546-38840224;38839450-38840050	38838470-38838546;38840051-38840618	38839450-38840050	http://genome.ucsc.edu/cgi-bin/hgTracks?db=GRCh38&position=chr8%3A38840618-38838470
TACC1	ENSG00000147526.19	ENSG00000147526.19:s:38820332-38820635	0.303439338559801;-0.29873218192285217;-7.347269111979143e-05;-7.347269111979143e-05	0.8644508320073708;0.8523471078536995;7.978300605384623e-09;7.978300605384623e-09	0.00010149274286256305;0.00010939507395213433;0.049287788961242196;0.049287788961242196	0.218;0.773;0.004;0.004	0.546;0.448;0.003;0.003	s|1e1.1o1|1e2.1o2|1e2.2o2|1e3.1o1	4	4	0;0;0;0	chr8	+	38820635-38823990;38820635-38825308;38820635-38825311;38820635-38827168	38820332-38820635;38823990-38824025;38825308-38825368;38827168-38828067		http://genome.ucsc.edu/cgi-bin/hgTracks?db=GRCh38&position=chr8%3A38828067-38820332
CAMK2G	ENSG00000148660.20	ENSG00000148660.20:s:73821678-73821730	-0.08467678053620512;-1.8936244787688024e-05;0.2575188240297727;-1.8936244787688024e-05;-0.09668895742318492	0.10752659327775156;5.485057372104937e-21;0.752129555619918;5.485057372104937e-21;0.12127344010619692	0.000421752311345891;0.0504285249793075;0.00011189551306576523;0.0504285249793075;0.0003547795440135282	0.422;0.003;0.247;0.003;0.325	0.285;0.002;0.532;0.002;0.182	s|1e1.1o3|1e1.2o3|1e2.2o2|2e3.3o3|i	5	4	0;0;0;0;1	chr10	-	73819645-73821682;73819617-73821682;73817554-73821682;73819614-73821678;73819646-73821677	73817479-73817782;73819532-73819645;73821678-73821730	73819646-73821677	http://genome.ucsc.edu/cgi-bin/hgTracks?db=GRCh38&position=chr10%3A73821730-73817479
ADD3	ENSG00000148700.14	ENSG00000148700.14:s:110130363-110130486	-0.4234963113825263;0.42349633920668095	0.9999849157316935;0.9999849160281122	1.4210854715202004e-14;2.553362892834256e-14	0.680;0.320	0.268;0.732	s|1e1.1o1|1e2.1o1	2	3	0;0	chr10	+	110130486-110132305;110130486-110133326	110130363-110130486;110132305-110132727;110133326-110135565		http://genome.ucsc.edu/cgi-bin/hgTracks?db=GRCh38&position=chr10%3A110135565-110130363
ADD3	ENSG00000148700.14	ENSG00000148700.14:t:110133326-110135565	0.3910073570245333;-0.39100740657415967	0.9997175200458754;0.999717514428338	8.76397692531252e-13;5.832001548355947e-13	0.306;0.694	0.688;0.312	t|1e1.3o3|1e2.1o2	2	3	0;0	chr10	+	110130486-110133326;110132400-110133326	110130363-110130486;110132305-110132727;110133326-110135565		http://genome.ucsc.edu/cgi-bin/hgTracks?db=GRCh38&position=chr10%3A110135565-110130363
DNAJB12	ENSG00000148719.14	ENSG00000148719.14:s:72335557-72335931	-0.20266346129529364;0.20266349056119537	0.5224995411395844;0.5224996941858705	0.00026090640838583035;0.00026088412718321873	0.848;0.152	0.602;0.398	s|1e1.1o1|2e1.1o1	2	2	0;0	chr10	-	72334617-72335834;72334617-72335780	72332830-72334617;72335557-72335931		http://genome.ucsc.edu/cgi-bin/hgTracks?db=GRCh38&position=chr10%3A72335931-72332830
RGS10	ENSG00000148908.14	ENSG00000148908.14:t:119527306-119527477	0.28445884239535435;-0.28445888126134844	0.8041319194103019;0.8041318179431233	0.0001497408375948897;0.00014975337758160734	0.537;0.463	0.855;0.145	t|1e1.1o1|1e2.1o1	2	3	0;0	chr10	-	119527424-119542590;119527424-119536464	119527306-119527477;119536464-119536533;119542590-119542708		http://genome.ucsc.edu/cgi-bin/hgTracks?db=GRCh38&position=chr10%3A119542708-119527306
CELF1	ENSG00000149187.18	ENSG00000149187.18:s:47482442-47482856	0.44172684273194085;-0.018506896017539017;-0.37377080731946033	0.997582190200963;0.0002454041826117404;0.9893212323303808	1.3686856645200225e-05;0.0024447545247597846;2.855608955298905e-06	0.527;0.071;0.403	0.968;0.025;0.006	s|1e1.1o2|1e1.2o2|i	3	2	0;0;1	chr11	-	47478952-47482695;47478940-47482695;47478953-47482441	47478877-47478952;47482442-47482856	47478953-47482441	http://genome.ucsc.edu/cgi-bin/hgTracks?db=GRCh38&position=chr11%3A47482856-47478877
TRPT1	ENSG00000149743.13	ENSG00000149743.13:t:64225499-64225580	-0.2360734252796671;0.23607343190575183	0.6641120258520739;0.6641121329185435	0.0001711665989511113;0.00017115199158130562	0.585;0.415	0.317;0.683	t|1e1.1o1|1e2.1o1	2	3	0;0	chr11	-	64225580-64226050;64225580-64225786	64225499-64225580;64225786-64225870;64226050-64226164		http://genome.ucsc.edu/cgi-bin/hgTracks?db=GRCh38&position=chr11%3A64226164-64225499
DST	ENSG00000151914.19	ENSG00000151914.19:s:56529974-56530133	0.43582204879291175;-0.43582206367529175	0.9972871392081687;0.9972871464511638	9.082697445821567e-07;9.03939531560205e-07	0.052;0.948	0.483;0.517	s|1e1.1o1|1e2.1o1	2	3	0;0	chr6	-	56529774-56529974;56528925-56529974	56528841-56528925;56529448-56529774;56529974-56530133		http://genome.ucsc.edu/cgi-bin/hgTracks?db=GRCh38&position=chr6%3A56530133-56528841
XRCC4	ENSG00000152422.15	ENSG00000152422.15:s:83258530-83259339	-0.018649109953923573;-0.17455514355257745;0.25156379327843664	0.0020511326466024194;0.42013617002140474;0.6545920095601521	0.003386638365043826;0.0005586832182334911;0.00038142003246159325	0.078;0.575;0.348	0.020;0.316;0.663	s|1e1.1o1|1e2.1o2|1e2.2o2	3	3	0;0;0	chr5	+	83258677-83310789;83258677-83353125;83258677-83353131	83258530-83259339;83310789-83311069;83353125-83353787		http://genome.ucsc.edu/cgi-bin/hgTracks?db=GRCh38&position=chr5%3A83353787-83258530
TRIP12	ENSG00000153827.13	ENSG00000153827.13:t:229859376-229859574	0.20072928660267275;-0.20072922827957554	0.5088510369442302;0.5088508591001948	0.00022457392557630895;0.00022459354611226168	0.126;0.874	0.358;0.642	t|1e1.1o1|1e2.1o1	2	3	0;0	chr2	-	229859574-229879982;229859574-229860406	229859376-229859574;229860406-229860531;229879982-229880128		http://genome.ucsc.edu/cgi-bin/hgTracks?db=GRCh38&position=chr2%3A229880128-229859376
MPPE1	ENSG00000154889.16	ENSG00000154889.16:s:11885676-11885912	-0.04623231743517209;0.2651409895229137;-0.18742143296674893	0.0013155539331437531;0.8227577509029108;0.4442107658488002	0.0007504061869816336;3.7288110006492427e-05;0.00011668294057443074	0.152;0.360;0.486	0.080;0.632;0.289	s|1e1.2o2|1e2.1o1|i	3	3	0;0;1	chr18	-	11885043-11885676;11884627-11885676;11885122-11885675	11882622-11884627;11884877-11885121;11885676-11885912	11885122-11885675	http://genome.ucsc.edu/cgi-bin/hgTracks?db=GRCh38&position=chr18%3A11885912-11882622
SLC24A2	ENSG00000155886.11	ENSG00000155886.11:t:19576924-19577022	0.36955061236915465;-0.36955061512642484	0.9085576677736801;0.9085576393729069	0.00017438789030244393;0.00017440221462483585	0.242;0.758	0.637;0.363	t|1e1.1o1|1e2.1o1	2	3	0;0	chr9	-	19577022-19619584;19577022-19597229	19576924-19577022;19597229-19597279;19619584-19619692		http://genome.ucsc.edu/cgi-bin/hgTracks?db=GRCh38&position=chr9%3A19619692-19576924
DRAM2	ENSG00000156171.14	ENSG00000156171.14:s:111120516-111120693	0.3288395442662407;-0.32883956534735714	0.9573771157804125;0.9573771148618669	1.606618007375342e-05;1.6067305779632335e-05	0.032;0.968	0.377;0.623	s|1e1.1o1|2e1.1o1	2	2	1;0	chr1	-	111119959-111120532;111119959-111120516	111119877-111119959;111120516-111120693		http://genome.ucsc.edu/cgi-bin/hgTracks?db=GRCh38&position=chr1%3A111120693-111119877
PPP2R2B	ENSG00000156475.18	ENSG00000156475.18:s:147081059-147081136	0.0047748890296477565;-0.3559731208120513;0.06913455135954535;0.2271040927648014	2.679099257604127e-07;0.9780127484691323;0.027559117542172627;0.659181996439976	0.014267496895621123;5.508094210515679e-06;0.0008592137508779845;6.697984979989304e-05	0.063;0.576;0.200;0.157	0.074;0.217;0.308;0.398	s|1e1.1o1|1e2.1o1|1e3.2o2|1e4.1o1	4	5	0;0;0;0	chr5	-	147040805-147081059;147035240-147081059;146878195-147081059;146701142-147081059	146701045-146701142;146878002-146878581;147035169-147035240;147040717-147040805;147081059-147081136		http://genome.ucsc.edu/cgi-bin/hgTracks?db=GRCh38&position=chr5%3A147081136-146701045
AIFM1	ENSG00000156709.13	ENSG00000156709.13:t:130149469-130149568	-0.0001771156040298531;0.2193159671326714;-0.2168144083364985	1.8671910349823108e-07;0.5750885244140602;0.5666241011500884	0.028653783928352494;0.0003370270201929074;0.00034055197673166226	0.007;0.474;0.519	0.005;0.746;0.249	t|1e1.1o1|1e2.1o1|1e3.1o1	3	4	0;0;0	chrX	-	130149568-130165551;130149568-130156461;130149568-130155156	130149469-130149568;130155156-130155286;130156461-130156603;130165551-130165887		http://genome.ucsc.edu/cgi-bin/hgTracks?db=GRCh38&position=chrX%3A130165887-130149469
LRP8	ENSG00000157193.16	ENSG00000157193.16:s:53250690-53250862	-0.20347625456880847;0.20347621806149319	0.5217912007922333;0.5217912361802376	0.0003806206461323125;0.0003805900510005398	0.697;0.303	0.428;0.572	s|1e1.1o1|1e2.1o1	2	3	0;0	chr1	-	53249556-53250690;53247056-53250690	53246553-53247056;53249380-53249556;53250690-53250862		http://genome.ucsc.edu/cgi-bin/hgTracks?db=GRCh38&position=chr1%3A53250862-53246553
SON	ENSG00000159140.19	ENSG00000159140.19:s:33575778-33575893	0.21807491344698782;-0.2180748823359816	0.5978002520410858;0.597800016309924	0.00017496307607097568;0.00017497797827625838	0.061;0.939	0.311;0.689	s|1e1.1o2|1e1.2o2	2	2	0;0	chr21	+	33575893-33576365;33575893-33576418	33575778-33575893;33576365-33577481		http://genome.ucsc.edu/cgi-bin/hgTracks?db=GRCh38&position=chr21%3A33577481-33575778
KALRN	ENSG00000160145.15	ENSG00000160145.15:s:124441945-124442059	0.26235270910239994;-0.2623526934722949	0.7608919122520273;0.7608918315683028	0.00012798298909720226;0.0001279912082604584	0.495;0.505	0.779;0.221	s|1e1.1o1|i	2	2	0;1	chr3	+	124442059-124446161;124442060-124446160	124441945-124442059;124446161-124446276	124442060-124446160	http://genome.ucsc.edu/cgi-bin/hgTracks?db=GRCh38&position=chr3%3A124446276-124441945
RSPH1	ENSG00000160188.9	ENSG00000160188.9:t:42475898-42476047	-0.13924847785583605;-0.0690670966341484;0.24534236620991434	0.0974240865255153;0.0016887506416790534;0.7955325168852232	9.2066928259249e-05;0.0013516258718186958;3.3936640494492618e-06	0.173;0.108;0.719	0.006;0.006;0.988	t|1e1.1o1|1e2.1o1|1e3.1o1	3	4	1;1;0	chr21	-	42476047-42496133;42476047-42486371;42476047-42477291	42475898-42476047;42477291-42477444;42486371-42486461;42496133-42496354		http://genome.ucsc.edu/cgi-bin/hgTracks?db=GRCh38&position=chr21%3A42496354-42475898
RALGDS	ENSG00000160271.15	ENSG00000160271.15:s:133110296-133110489	0.10492728901658652;-0.2565303304612817;0.06289957214232257	0.16572948815044014;0.7497893878135666;0.07425543294226629	0.0003622635026259225;0.00011104740045753125;0.0005504049413471782	0.226;0.440;0.337	0.385;0.154;0.461	s|1e1.1o2|1e1.2o2|i	3	2	0;0;1	chr9	-	133109721-133110296;133109685-133110296;133109722-133110295	133109626-133109721;133110296-133110489	133109722-133110295	http://genome.ucsc.edu/cgi-bin/hgTracks?db=GRCh38&position=chr9%3A133110489-133109626
FLAD1	ENSG00000160688.18	ENSG00000160688.18:t:154992713-154992786	0.26612631877039755;-0.0006628566624547748;-0.24771356324991653	0.7801394925499923;1.6471695844219586e-08;0.7129714742877472	0.00010797739195742215;0.05520170613926556;0.00014226061149569258	0.239;0.018;0.743	0.530;0.003;0.467	t|1e1.1o1|1e2.1o1|1e3.1o2	3	4	1;0;0	chr1	+	154984066-154992713;154990257-154992713;154990528-154992713	154983842-154984066;154990159-154990257;154990339-154991206;154992713-154992786		http://genome.ucsc.edu/cgi-bin/hgTracks?db=GRCh38&position=chr1%3A154992786-154983842
FLAD1	ENSG00000160688.18	ENSG00000160688.18:s:154983842-154984066	0.06428725230556923;-0.216936673427378;0.129671215384138	1.1876097084750923e-05;0.6130313740540922;0.12217491957974756	0.0019129380211628522;3.596669400651731e-05;0.0002957318986959982	0.017;0.855;0.128	0.100;0.629;0.268	s|1e1.1o3|1e1.3o3|1e2.1o1	3	3	0;0;1	chr1	+	154984066-154987466;154984066-154988105;154984066-154992713	154983842-154984066;154987466-154988433;154992713-154992786		http://genome.ucsc.edu/cgi-bin/hgTracks?db=GRCh38&position=chr1%3A154992786-154983842
HENMT1	ENSG00000162639.15	ENSG00000162639.15:s:108660963-108661180	0.21816774140349682;-0.21816774900478225	0.5700994134728016;0.5700992958130201	0.00034731327902960425;0.0003473413562937733	0.546;0.454	0.826;0.174	s|1e1.1o1|1e2.1o1	2	3	0;0	chr1	-	108659962-108660963;108657579-108660963	108657451-108657579;108659864-108659962;108660963-108661180		http://genome.ucsc.edu/cgi-bin/hgTracks?db=GRCh38&position=chr1%3A108661180-108657451
PEX19	ENSG00000162735.18	ENSG00000162735.18:s:160285055-160285154	0.22184692093218922;-0.22184691962476122	0.5889525952220508;0.5889525467803002	0.00022122180231932829;0.00022124090163966326	0.620;0.380	0.883;0.117	s|1e1.1o1|1e2.1o1	2	3	0;0	chr1	-	160283639-160285055;160283109-160285055	160282826-160283109;160283530-160283639;160285055-160285154		http://genome.ucsc.edu/cgi-bin/hgTracks?db=GRCh38&position=chr1%3A160285154-160282826
CFAP221	ENSG00000163075.12	ENSG00000163075.12:s:119546085-119546270	-0.2367925152280149;0.23679253751474613	0.7059410732393397;0.7059412316286664	2.9099969434120965e-05;2.9097469911264414e-05	0.945;0.055	0.691;0.309	s|1e1.1o1|1e2.1o2	2	3	0;0	chr2	+	119546270-119549085;119546270-119559689	119546085-119546270;119549085-119549185;119559689-119559775		http://genome.ucsc.edu/cgi-bin/hgTracks?db=GRCh38&position=chr2%3A119559775-119546085
CFAP221	ENSG00000163075.12	ENSG00000163075.12:t:119559689-119559775	0.20600560969297488;-0.20418461729859538;-1.0819511870515586e-05;-1.0819511870515586e-05	0.5376155205362226;0.5278328084082011;4.972302412840511e-21;4.972302412840511e-21	8.496515468739086e-05;9.53676105505119e-05;0.1377156916408061;0.1377156916408061	0.067;0.926;0.003;0.003	0.293;0.701;0.003;0.003	t|1e1.1o1|1e2.1o1|1e3.1o1|1e4.1o1	4	5	0;0;0;0	chr2	+	119546270-119559689;119549185-119559689;119556239-119559689;119557405-119559689	119546085-119546270;119549085-119549185;119556037-119556239;119557008-119557405;119559689-119559775		http://genome.ucsc.edu/cgi-bin/hgTracks?db=GRCh38&position=chr2%3A119559775-119546085
PACRGL	ENSG00000163138.18	ENSG00000163138.18:s:20713076-20713541	-0.26687347048045557;0.002422773215338595;-0.0003749281906837976;0.24691100577093425	0.7506776637387625;6.4163082997836855e-06;1.2777969340280397e-07;0.6819054856401952	0.00020086386157214253;0.013870073498275876;0.04574439048240475;0.00025207372084512893	0.490;0.003;0.017;0.489	0.183;0.028;0.006;0.784	s|1e1.1o1|1e2.1o1|1e3.1o1|1e4.1o1	4	5	0;0;0;0	chr4	+	20713539-20716107;20713539-20718816;20713539-20724808;20713539-20727285	20713076-20713541;20716107-20716248;20718816-20718976;20724808-20724889;20727285-20728357		http://genome.ucsc.edu/cgi-bin/hgTracks?db=GRCh38&position=chr4%3A20728357-20713076
GPR155	ENSG00000163328.13	ENSG00000163328.13:t:174481497-174481987	0.41053353855063585;-0.04184115080541072;-0.3095656455994156	0.9759549958473879;0.029970793019983608;0.9200912326791865	5.372138662559251e-05;0.0013883291537900577;2.3455018769769076e-05	0.315;0.313;0.368	0.737;0.219;0.043	t|1e1.1o1|1e2.1o1|1e3.1o1	3	4	0;0;0	chr2	-	174481987-174486873;174481987-174483010;174481987-174482873	174481497-174481987;174482873-174482918;174483010-174483158;174486873-174487094		http://genome.ucsc.edu/cgi-bin/hgTracks?db=GRCh38&position=chr2%3A174487094-174481497
GPR155	ENSG00000163328.13	ENSG00000163328.13:s:174486873-174487094	-0.27917954304954795;-0.0033796166433814664;0.3121464403271045	0.7604395338148878;2.3551401777861898e-05;0.8345418375324052	0.00022160934039994196;0.010499494924652075;0.00018714991172498366	0.459;0.033;0.507	0.136;0.007;0.857	s|1e1.1o1|1e2.1o1|1e3.1o1	3	4	0;0;0	chr2	-	174483158-174486873;174482918-174486873;174481987-174486873	174481497-174481987;174482873-174482918;174483010-174483158;174486873-174487094		http://genome.ucsc.edu/cgi-bin/hgTracks?db=GRCh38&position=chr2%3A174487094-174481497
CLASP2	ENSG00000163539.16	ENSG00000163539.16:t:33584750-33584920	0.6001796665454873;-0.37402024224030356;-0.1783073890747778	0.9999857770947639;0.9883493749947754;0.4092245003150083	6.684473013940673e-06;1.2724915291473238e-05;0.00015989990303866275	0.301;0.423;0.275	0.889;0.039;0.071	t|1e1.1o1|1e2.1o1|i	3	3	0;0;1	chr3	-	33584920-33592395;33584920-33588705;33584921-33588704	33584750-33584920;33588705-33588731;33592395-33592496	33584921-33588704	http://genome.ucsc.edu/cgi-bin/hgTracks?db=GRCh38&position=chr3%3A33592496-33584750
CCNL1	ENSG00000163660.11	ENSG00000163660.11:s:157148949-157149385	-0.21024233954311355;0.21024238080842958	0.5580376513365334;0.5580377548277153	0.00019245284790425643;0.00019243667743761472	0.958;0.042	0.709;0.291	s|1e1.1o1|1e2.1o1	2	3	0;0	chr3	-	157148589-157149287;157146607-157149287	157146508-157146607;157147553-157148589;157148949-157149385		http://genome.ucsc.edu/cgi-bin/hgTracks?db=GRCh38&position=chr3%3A157149385-157146508
METTL2B	ENSG00000165055.15	ENSG00000165055.15:t:128479158-128479513	0.40150718730098317;-0.4051124624736317;-3.581332709496503e-05	0.9994209574043608;0.9994254156014222;4.692070330297698e-10	5.8603541870362604e-09;2.469079862787993e-08;0.09183909826625625	0.005;0.990;0.005	0.423;0.573;0.004	t|1e1.1o1|1e2.1o1|1e3.1o1	3	4	0;0;0	chr7	+	128476875-128479158;128477173-128479158;128477992-128479158	128476729-128476875;128477082-128477173;128477949-128477992;128479158-128479513		http://genome.ucsc.edu/cgi-bin/hgTracks?db=GRCh38&position=chr7%3A128479513-128476729
FXN	ENSG00000165060.12	ENSG00000165060.12:s:69064938-69065043	0.20373305661111143;-0.17127349649045315;-0.008697549880723849	0.5219473055660684;0.2851579741064123;3.497332674883285e-07	3.623538652666809e-05;5.220887971679744e-05;0.027986770998159383	0.744;0.208;0.049	0.956;0.026;0.018	s|1e1.1o1|1e2.1o1|2e3.1o1	3	4	0;0;0	chr9	+	69065035-69072612;69065035-69099901;69065043-69072612	69064938-69065043;69072612-69079076;69099901-69100178		http://genome.ucsc.edu/cgi-bin/hgTracks?db=GRCh38&position=chr9%3A69100178-69064938
NSD1	ENSG00000165671.20	ENSG00000165671.20:s:177135941-177136345	0.1548047108735059;0.046731006832026314;-0.25045871313670315	0.24479427533526557;0.007795800033283823;0.7218665683423579	0.0002238135914001384;0.0018204712265459417;6.99129564699641e-05	0.018;0.018;0.964	0.208;0.108;0.683	s|1e1.1o1|1e2.1o1|1e3.1o1	3	4	0;0;0	chr5	+	177136030-177136873;177136030-177169394;177136030-177191884	177135941-177136345;177136873-177137404;177169394-177169644;177191884-177192019		http://genome.ucsc.edu/cgi-bin/hgTracks?db=GRCh38&position=chr5%3A177192019-177135941
CACNB2	ENSG00000165995.19	ENSG00000165995.19:s:18500812-18500948	0.253993741829329;-0.2539937194980133	0.7607533600315298;0.7607532212766478	5.0724521702085054e-05;5.072773117686946e-05	0.698;0.302	0.985;0.015	s|1e1.1o1|i	2	2	0;1	chr10	+	18500948-18506471;18500949-18506470	18500812-18500948;18506471-18506547	18500949-18506470	http://genome.ucsc.edu/cgi-bin/hgTracks?db=GRCh38&position=chr10%3A18506547-18500812
GOLGA2	ENSG00000167110.17	ENSG00000167110.17:t:128268420-128268524	-0.21132316230696863;0.21132315327571113	0.5782454173358867;0.5782456029593424	3.2173763164333735e-05;3.217100745004073e-05	0.292;0.708	0.069;0.931	t|1e1.2o3|1e2.1o1	2	3	0;0	chr9	-	128268524-128273850;128268524-128272785	128268420-128268524;128272785-128272865;128273640-128273972		http://genome.ucsc.edu/cgi-bin/hgTracks?db=GRCh38&position=chr9%3A128273972-128268420
ADAL	ENSG00000168803.15	ENSG00000168803.15:t:43333311-43333434	-0.10813070273382593;-0.3326423766375135;0.4734067257465495	0.0033654653849417467;0.9772279082996269;0.999981170482327	0.00013665571243404173;1.3016389563969e-06;2.2492699913060774e-09	0.136;0.531;0.333	0.011;0.196;0.793	t|1e1.1o2|1e1.2o2|1e2.1o2	3	3	1;0;0	chr15	+	43330718-43333311;43330859-43333311;43332000-43333311	43330657-43330859;43331900-43332383;43333311-43333434		http://genome.ucsc.edu/cgi-bin/hgTracks?db=GRCh38&position=chr15%3A43333434-43330657
ADAL	ENSG00000168803.15	ENSG00000168803.15:s:43330657-43330859	-0.10014424438764792;0.4999163507599312;-0.36848999320377673	0.0010538466525370053;0.9999998368435382;0.9976917286339373	0.0002150578887614163;2.3628815790055206e-12;1.2756489309317942e-08	0.129;0.370;0.502	0.007;0.858;0.135	s|1e1.1o1|2e2.1o2|2e3.1o1	3	4	1;0;0	chr15	+	43330718-43333311;43330859-43331900;43330859-43333311	43330657-43330859;43331900-43332383;43333311-43333434		http://genome.ucsc.edu/cgi-bin/hgTracks?db=GRCh38&position=chr15%3A43333434-43330657
SNUPN	ENSG00000169371.13	ENSG00000169371.13:t:75620894-75621056	0.004595914554163028;0.13430264634528075;-0.21188141270934435;-0.008527571392773735;-1.3171074645493356e-06;0.07744691410671892	1.656801548772685e-07;0.09179915822112189;0.5742185763498077;7.63604877568459e-05;4.964232228130905e-21;0.0003022021520068252	0.016374649549404652;0.00018970928453913423;9.789567171847313e-05;0.006017219363055104;0.35304598334167325;0.0009270425586277977	0.062;0.045;0.725;0.159;0.001;0.010	0.073;0.186;0.490;0.135;0.001;0.112	t|1e1.1o1|1e2.1o1|1e3.1o1|1e4.1o1|1e5.1o1|1e6.1o1	6	7	0;0;0;0;0;0	chr15	-	75621056-75626239;75621056-75625771;75621056-75625666;75621056-75625336;75621056-75624715;75621056-75622342	75620894-75621056;75622342-75622490;75624715-75625179;75625336-75625663;75625666-75625693;75625771-75626159;75626239-75626469		http://genome.ucsc.edu/cgi-bin/hgTracks?db=GRCh38&position=chr15%3A75626469-75620894
PTK2	ENSG00000169398.19	ENSG00000169398.19:t:140761165-140761262	0.42308274215071745;-0.42308265749881935	0.9753300559336898;0.9753300763163685	7.624605848477104e-05;7.625145128797861e-05	0.134;0.866	0.566;0.434	t|1e1.1o1|1e2.1o1	2	3	0;0	chr8	-	140761262-140764234;140761262-140762368	140761165-140761262;140762368-140762388;140764234-140764523		http://genome.ucsc.edu/cgi-bin/hgTracks?db=GRCh38&position=chr8%3A140764523-140761165
TAPT1	ENSG00000169762.16	ENSG00000169762.16:t:16188217-16188355	0.25928165741074927;-0.2592816375597875	0.7878504761325589;0.7878503034084134	8.079524857650275e-06;8.080460612513995e-06	0.697;0.303	0.993;0.007	t|1e1.1o2|1e2.1o1	2	3	0;0	chr4	-	16188355-16191361;16188355-16190047	16188217-16188355;16190047-16190270;16190339-16191523		http://genome.ucsc.edu/cgi-bin/hgTracks?db=GRCh38&position=chr4%3A16191523-16188217
DLGAP1	ENSG00000170579.16	ENSG00000170579.16:t:3581875-3582248	-0.3070446954487013;0.37829157900138943;-0.06796011702365168;0.004645108979089701	0.9242486219661931;0.9905507950402143;0.00021454579817088045;4.3573897823340285e-09	1.655514506460065e-05;2.176711651078703e-06;0.00142022348984705;0.07299116956311115	0.602;0.276;0.104;0.016	0.283;0.659;0.018;0.041	t|1e1.1o1|1e2.1o1|2e3.1o1|2e4.1o1	4	5	0;0;0;0	chr18	-	3582248-3729135;3582248-3656084;3582164-3729135;3582164-3656084	3581875-3582248;3656084-3656113;3729135-3729378		http://genome.ucsc.edu/cgi-bin/hgTracks?db=GRCh38&position=chr18%3A3729378-3581875
AKAP13	ENSG00000170776.21	ENSG00000170776.21:t:85664563-85664755	-0.3356200136936792;0.007920297241210583;0.3133573711781142	0.9558728083035822;5.7437028613699286e-05;0.9406788917548206	9.153375019499421e-06;0.006593238658987088;4.096238930653039e-06	0.864;0.068;0.068	0.519;0.089;0.392	t|1e1.1o1|1e2.1o1|1e3.1o1	3	4	0;0;0	chr15	+	85655787-85664563;85658590-85664563;85662453-85664563	85655417-85655787;85658537-85658590;85662388-85662453;85664563-85664755		http://genome.ucsc.edu/cgi-bin/hgTracks?db=GRCh38&position=chr15%3A85664755-85655417
AKAP13	ENSG00000170776.21	ENSG00000170776.21:s:85655417-85655787	0.021925748740436186;0.36484162788836266;-0.4152046175133917	0.0005137203806941755;0.9928192214917897;0.9978583601458234	0.003318201703785613;9.528138277579098e-08;3.7511157746639157e-07	0.086;0.044;0.870	0.134;0.407;0.456	s|1e1.1o1|1e2.1o1|1e3.1o1	3	4	0;0;0	chr15	+	85655787-85658537;85655787-85662388;85655787-85664563	85655417-85655787;85658537-85658590;85662388-85662453;85664563-85664755		http://genome.ucsc.edu/cgi-bin/hgTracks?db=GRCh38&position=chr15%3A85664755-85655417
ZNF415	ENSG00000170954.11	ENSG00000170954.11:t:53107879-53109908	0.003867128737460559;-2.4852121120221842e-05;-0.11268165458078538;-0.07774888325662155;0.24106659285270846	0.00023690808037845284;4.971971242913218e-21;0.1475894138288024;0.023062751310677043;0.7333912476026176	0.004558239727128488;0.3573971456904951;0.0005299413881794113;0.0007490423358282872;3.199622081227734e-05	0.206;0.009;0.442;0.213;0.129	0.217;0.002;0.292;0.105;0.385	t|1e1.1o1|1e2.1o1|1e3.2o4|1e4.4o4|1e5.3o3	5	6	0;0;0;0;0	chr19	-	53109908-53122662;53109908-53122404;53109908-53116313;53109908-53115704;53109908-53115210	53107879-53109908;53115210-53115332;53115704-53115811;53116105-53116433;53122404-53122616;53122662-53122743		http://genome.ucsc.edu/cgi-bin/hgTracks?db=GRCh38&position=chr19%3A53122743-53107879
RXFP1	ENSG00000171509.15	ENSG00000171509.15:t:158599245-158599431	-0.014643235243300834;-0.0974166299667242;-0.007772886284635996;0.2104575545402657	4.244807558908172e-06;0.0868661972384461;6.408773549742664e-07;0.5641035445910428	0.01305516613210056;0.0005882409562830704;0.02283929709125576;0.000141026186463617	0.059;0.252;0.048;0.641	0.003;0.115;0.003;0.878	t|1e1.1o1|2e2.1o3|2e2.2o3|2e3.1o1	4	4	0;0;0;0	chr4	+	158593499-158599245;158572835-158599326;158572859-158599326;158593499-158599326	158572698-158573091;158593401-158593499;158599245-158599431		http://genome.ucsc.edu/cgi-bin/hgTracks?db=GRCh38&position=chr4%3A158599431-158572698
FRMD3	ENSG00000172159.15	ENSG00000172159.15:t:83244622-83248516	-0.2027867399705619;0.20319750632572467;-4.204598513887417e-05	0.5227939356649485;0.5244826254492185;5.630756330751209e-09	0.0002835818927595657;0.0002853584357923615;0.06023065225700852	0.454;0.541;0.006	0.207;0.788;0.005	t|1e1.1o1|1e2.1o1|1e3.1o1	3	4	0;0;0	chr9	-	83248516-83290603;83248516-83281550;83248516-83267012	83244622-83248516;83267012-83267287;83281550-83281608;83290603-83290727		http://genome.ucsc.edu/cgi-bin/hgTracks?db=GRCh38&position=chr9%3A83290727-83244622
BANP	ENSG00000172530.20	ENSG00000172530.20:s:87975048-87975207	-0.2519097438582279;6.964029131687002e-05;6.964029131687002e-05;0.254095452811339	0.6804411166766924;6.6314358453704635e-06;6.6314358453704635e-06;0.6970013366310576	0.00024182392417149146;0.012039821135767459;0.012039821135767459;0.00018768701247265048	0.946;0.008;0.008;0.039	0.642;0.008;0.008;0.340	s|1e1.2o2|2e2.1o1|2e3.2o2|3e3.2o2	4	4	0;0;0;0	chr16	+	87975185-87981036;87975203-87978440;87975203-87981036;87975207-87981036	87975048-87975207;87978440-87978692;87980535-87981127		http://genome.ucsc.edu/cgi-bin/hgTracks?db=GRCh38&position=chr16%3A87981127-87975048
ZMAT3	ENSG00000172667.10	ENSG00000172667.10:t:179067483-179067809	0.2202696518014692;-0.22026969654589298	0.5735716381920661;0.5735716075476224	0.0003103162020721864;0.00031034204947189004	0.559;0.441	0.837;0.163	t|1e1.1o1|1e2.1o1	2	3	0;0	chr3	-	179067809-179071595;179067809-179071327	179067483-179067809;179071327-179071566;179071595-179072279		http://genome.ucsc.edu/cgi-bin/hgTracks?db=GRCh38&position=chr3%3A179072279-179067483
ARPP21	ENSG00000172995.16	ENSG00000172995.16:t:35679745-35679960	-0.00039891106796943564;-0.2941618291868916;4.0139219478976594e-07;3.384182828556367e-09;0.0024363075033954416;3.384182828556367e-09;0.0014814597415145345;3.384182828556367e-09;0.08040286665613108;0.19376187253720745	5.081546581292219e-21;0.9421490559278628;4.963940024239045e-21;4.9638499185974995e-21;1.6759457252535148e-07;4.9638499185974995e-21;5.3389955895168546e-21;4.9638499185974995e-21;0.006953835588514368;0.4521740480456853	0.4742247017672879;1.2084851888083392e-06;0.4750444531885714;0.48022057178129235;0.01880644575448248;0.48022057178129235;0.36280153728553927;0.48022057178129235;0.0009129032503812267;2.2754222498546032e-05	0.032;0.639;0.002;0.000;0.124;0.000;0.025;0.000;0.055;0.118	0.014;0.337;0.005;0.000;0.131;0.000;0.034;0.000;0.154;0.316	t|1e1.1o1|1e2.2o2|1e3.1o1|1e4.1o1|1e5.1o2|1e5.2o2|1e6.1o1|1e7.1o1|1e8.1o2|1e8.2o2	10	9	0;0;0;0;0;0;0;0;0;0	chr3	+	35639031-35679787;35640398-35679787;35641052-35679787;35641703-35679787;35642408-35679787;35642431-35679787;35643822-35679787;35678844-35679787;35679692-35679787;35679701-35679787	35638945-35639031;35639589-35640398;35640964-35641052;35641421-35641703;35642165-35642431;35643621-35643822;35678819-35678844;35679620-35679701;35679745-35679960		http://genome.ucsc.edu/cgi-bin/hgTracks?db=GRCh38&position=chr3%3A35679960-35638945
ZNF483	ENSG00000173258.12	ENSG00000173258.12:s:111534261-111534353	-0.2510123279204254;0.02206724785459234;0.24889747605639423;-0.030131913767355318	0.7998076854344958;0.014594433728488147;0.7670513623797267;0.0013126242644456968	1.831097562854378e-05;0.0008986019113933208;1.1163913882572976e-05;0.0009982814512221605	0.294;0.583;0.015;0.110	0.021;0.636;0.293;0.052	s|1e1.1o1|1e2.1o1|1e3.1o1|i	4	4	0;0;0;1	chr9	+	111534353-111539446;111534353-111541657;111534353-111576365;111534354-111539445	111534261-111534353;111539446-111539761;111541657-111544432;111576365-111577844	111534354-111539445	http://genome.ucsc.edu/cgi-bin/hgTracks?db=GRCh38&position=chr9%3A111577844-111534261
CHD2	ENSG00000173575.20	ENSG00000173575.20:t:92998499-92998621	-0.2009211204666355;0.20092116644077132	0.5092572913262442;0.5092576586397325	0.00010201895118244764;0.00010200990563787435	0.910;0.090	0.688;0.312	t|1e1.1o2|1e2.1o1	2	3	0;0	chr15	+	92997403-92998499;92998261-92998499	92997253-92997643;92998138-92998261;92998499-92998621		http://genome.ucsc.edu/cgi-bin/hgTracks?db=GRCh38&position=chr15%3A92998621-92997253
C11orf80	ENSG00000173715.16	ENSG00000173715.16:t:66842849-66843069	-0.23026268619032203;0.00011384156338876935;0.22491169272251876	0.6445506923976797;7.448615202169019e-07;0.6171530822457651	4.5970591036503805e-05;0.009888045842941617;3.648052752762325e-05	0.986;0.007;0.007	0.720;0.008;0.272	t|1e1.1o1|1e2.1o1|i	3	3	0;0;1	chr11	+	66838445-66842849;66839207-66842849;66839208-66842848	66838367-66838445;66839132-66839207;66842849-66843069	66839208-66842848	http://genome.ucsc.edu/cgi-bin/hgTracks?db=GRCh38&position=chr11%3A66843069-66838367
ANKRD36C	ENSG00000174501.14	ENSG00000174501.14:t:95958591-95958663	-0.3258341519029155;0.32583416622176514	0.9037645779548124;0.9037646357400501	8.606084189444196e-05;8.60536708799557e-05	0.555;0.445	0.207;0.793	t|1e1.1o1|1e2.1o1	2	3	1;0	chr2	-	95958663-95960639;95958663-95958757	95958591-95958663;95958757-95958785;95960639-95960667		http://genome.ucsc.edu/cgi-bin/hgTracks?db=GRCh38&position=chr2%3A95960667-95958591
TVP23C	ENSG00000175106.16	ENSG00000175106.16:s:15555282-15555364	0.33516284832302634;-0.3351629124519233	0.9157879340053253;0.9157878799420954	7.150932222715538e-05;7.151538328131757e-05	0.407;0.593	0.760;0.240	s|1e1.1o1|1e2.1o1	2	3	0;0	chr17	-	15553829-15555282;15547148-15555282	15547059-15547148;15553685-15553829;15555282-15555364		http://genome.ucsc.edu/cgi-bin/hgTracks?db=GRCh38&position=chr17%3A15555364-15547059
TVP23C	ENSG00000175106.16	ENSG00000175106.16:t:15547059-15547148	-0.22513664924035515;0.0005209304727170233;0.20973053302590705	0.6009991186810828;7.463580538469962e-08;0.5468453519968524	0.0003104443515762334;0.046357749764574574;0.00034711068260870966	0.623;0.007;0.370	0.348;0.019;0.634	t|1e1.1o1|1e2.1o2|1e2.2o2	3	3	0;0;0	chr17	-	15547148-15555282;15547148-15553765;15547148-15553685	15547059-15547148;15553685-15553829;15555282-15555364		http://genome.ucsc.edu/cgi-bin/hgTracks?db=GRCh38&position=chr17%3A15555364-15547059
PAAF1	ENSG00000175575.12	ENSG00000175575.12:t:73887201-73887457	0.22533658608916585;-0.22533659118155097	0.6248898706150567;0.624889875411144	0.00019865169855904307;0.00019866844058014088	0.169;0.831	0.423;0.577	t|1e1.1o2|1e2.1o1	2	3	0;0	chr11	+	73878819-73887354;73887099-73887354	73878777-73880703;73886929-73887099;73887201-73887457		http://genome.ucsc.edu/cgi-bin/hgTracks?db=GRCh38&position=chr11%3A73887457-73878777
ZBTB8OS	ENSG00000176261.15	ENSG00000176261.15:t:32633951-32634110	0.09289229369215761;4.651541579222456e-06;-1.938883439118062e-05;0.013893100658491812;-0.22200648742565088;0.0786588445885147	0.0036672731080976684;4.965165013695363e-21;4.971522836548394e-21;1.3574004031910377e-08;0.6512108096891743;0.0016100647193898476	0.00039749212171273906;0.4449805757561073;0.46007794449779466;0.04457132403292836;9.53384049862116e-06;0.0006365739485840352	0.028;0.005;0.014;0.010;0.910;0.033	0.128;0.007;0.007;0.055;0.681;0.124	t|1e1.1o3|1e1.3o3|1e2.1o2|2e3.2o3|2e4.1o2|2e4.2o2	6	5	0;0;0;0;0;0	chr1	-	32634110-32650433;32634110-32650402;32634110-32634768;32634072-32650429;32634072-32634768;32634072-32634702	32633951-32634110;32634702-32634792;32650402-32650903		http://genome.ucsc.edu/cgi-bin/hgTracks?db=GRCh38&position=chr1%3A32650903-32633951
RIMS2	ENSG00000176406.22	ENSG00000176406.22:s:103885298-103886223	0.2506148993603789;-0.2506149255225789	0.726206432659126;0.7262063731095443	0.00015762388886602475;0.00015763665857548848	0.668;0.332	0.953;0.047	s|1e1.1o1|1e2.1o1	2	3	0;0	chr8	+	103886223-103910134;103886223-103910321	103885298-103886223;103910134-103910201;103910321-103910529		http://genome.ucsc.edu/cgi-bin/hgTracks?db=GRCh38&position=chr8%3A103910529-103885298
GATD1	ENSG00000177225.16	ENSG00000177225.16:t:775065-775142	0.20622201436554807;-0.20622198430189792	0.5340773406838029;0.5340770998293952	7.192474184783434e-05;7.193088544033e-05	0.742;0.258	0.974;0.026	t|1e1.1o1|1e2.1o1	2	3	0;0	chr11	-	775142-777399;775142-776680	775065-775142;776680-777179;777399-777488		http://genome.ucsc.edu/cgi-bin/hgTracks?db=GRCh38&position=chr11%3A777488-775065
LRRC75B	ENSG00000178026.12	ENSG00000178026.12:t:24589821-24589949	-0.22421418511150099;0.22421420409930742	0.6503983826510507;0.6503983946984461	3.7224973583271925e-05;3.722181216126607e-05	0.974;0.026	0.728;0.272	t|1e1.1o1|1e2.1o1	2	3	0;0	chr22	-	24589949-24592863;24589949-24592217	24589821-24589949;24592217-24592423;24592863-24593079		http://genome.ucsc.edu/cgi-bin/hgTracks?db=GRCh38&position=chr22%3A24593079-24589821
CCDC66	ENSG00000180376.16	ENSG00000180376.16:t:56566783-56567053	0.0003552699732860744;-0.2643655552220143;0.2578881219793978	1.244536576567118e-06;0.7783193329994202;0.751177427574114	0.017982681994831266;0.00013136466306573613;0.00015343522347342103	0.005;0.355;0.640	0.009;0.063;0.928	t|1e1.1o1|1e2.3o4|1e2.4o4	3	3	0;0;0	chr3	+	56559594-56566950;56566740-56566950;56566759-56566950	56559569-56559594;56566594-56566759;56566783-56567053		http://genome.ucsc.edu/cgi-bin/hgTracks?db=GRCh38&position=chr3%3A56567053-56559569
ZFP82	ENSG00000181007.8	ENSG00000181007.8:s:36405580-36405672	-0.6045549589250423;0.6045549706211791	0.9997930270638176;0.9997930341248745	2.2345778353694e-05;2.2321577302640193e-05	0.883;0.117	0.292;0.708	s|1e1.2o2|1e2.1o1	2	3	0;0	chr19	-	36394110-36405580;36384435-36405580	36383120-36384435;36390350-36396067;36405580-36405672		http://genome.ucsc.edu/cgi-bin/hgTracks?db=GRCh38&position=chr19%3A36405672-36383120
SKA2	ENSG00000182628.12	ENSG00000182628.12:t:59109951-59112345	0.005741072278806391;0.02953588000062403;0.20390834963649493;-0.1879165953898601;-0.048540080961775534	8.48685114760558e-05;1.8674977231304163e-08;0.5322216554662157;0.4419820611802028;3.218502208178204e-05	0.004999139595264657;0.023295357440502075;3.8717965318001046e-05;0.00016301903316306987;0.003999813746759062	0.189;0.002;0.114;0.610;0.085	0.206;0.066;0.329;0.400;0.001	t|1e1.1o2|1e1.2o2|1e2.1o1|1e3.2o3|1e3.3o3	5	4	0;0;0;0;0	chr17	-	59112345-59155131;59112345-59154956;59112345-59131281;59112345-59119319;59112345-59119299	59109951-59112345;59119299-59119495;59131281-59131367;59154956-59155269		http://genome.ucsc.edu/cgi-bin/hgTracks?db=GRCh38&position=chr17%3A59155269-59109951
SKA2	ENSG00000182628.12	ENSG00000182628.12:s:59131281-59131367	-0.00023789319920028935;-0.3117858847040471;0.32566074721514604	5.027811893695219e-21;0.9306476702996006;0.9529982146473638	0.1349734693279928;1.5016902087272577e-05;9.322553063740775e-06	0.014;0.823;0.163	0.003;0.501;0.496	s|1e1.1o1|1e2.1o1|1e3.1o1	3	4	0;0;0	chr17	-	59124428-59131281;59119495-59131281;59112345-59131281	59109951-59112345;59119299-59119495;59124307-59124428;59131281-59131367		http://genome.ucsc.edu/cgi-bin/hgTracks?db=GRCh38&position=chr17%3A59131367-59109951
OPCML	ENSG00000183715.13	ENSG00000183715.13:s:133532264-133532519	0.2947558193674283;-0.31330905523880276;0.0010563932418876576	0.8940569389278022;0.9252727108587981;1.8103627222056546e-07	1.902687270067438e-05;1.6434966342737667e-05;0.03336498250457707	0.036;0.959;0.005	0.345;0.634;0.021	s|1e1.1o1|1e2.2o2|1e3.1o1	3	4	1;0;0	chr11	-	133297188-133532264;132943010-133532264;132657319-133532264	nan-133297188;132657087-132657319;132942926-132943092;133532264-133532519		http://genome.ucsc.edu/cgi-bin/hgTracks?db=GRCh38&position=chr11%3A133532519-132657087
SLC35F3	ENSG00000183780.12	ENSG00000183780.12:s:234231417-234231741	0.22065679113076564;-0.2206568266004456	0.6012589649563908;0.6012588981807151	0.0002099261660060472;0.00020994405998042698	0.391;0.609	0.648;0.352	s|1e1.1o1|1e2.1o1	2	3	0;1	chr1	+	234231741-234309101;234231741-234316602	234231417-234231741;234309101-234309320;234316602-234316727		http://genome.ucsc.edu/cgi-bin/hgTracks?db=GRCh38&position=chr1%3A234316727-234231417
SLC35F3	ENSG00000183780.12	ENSG00000183780.12:t:234316602-234316727	-0.20297601071056992;0.2029759952161403	0.5245519032075193;0.5245519156900739	0.0002839425942902096;0.0002839186888483839	0.679;0.321	0.434;0.566	t|1e1.1o1|1e2.1o1	2	3	1;0	chr1	+	234231741-234316602;234309320-234316602	234231417-234231741;234309101-234309320;234316602-234316727		http://genome.ucsc.edu/cgi-bin/hgTracks?db=GRCh38&position=chr1%3A234316727-234231417
SNRNP35	ENSG00000184209.14	ENSG00000184209.14:s:123457641-123458216	-0.0008188333077500627;7.840202803411946e-05;-0.22715085620920278;0.22921481031168622	5.395787545855152e-21;4.98263865341374e-21;0.6721513735646873;0.6866454043367977	0.2015983192714531;0.25372408762928705;2.2499558666733144e-05;1.0698060382202456e-05	0.030;0.002;0.911;0.057	0.020;0.011;0.671;0.298	s|1e1.1o1|1e2.1o2|1e3.1o1|1e4.1o1	4	5	0;0;0;0	chr12	+	123458216-123458964;123458216-123464429;123458216-123465538;123458216-123471092	123457641-123458216;123458964-123459216;123464429-123464899;123465538-123466936;123471092-123473154		http://genome.ucsc.edu/cgi-bin/hgTracks?db=GRCh38&position=chr12%3A123473154-123457641
RALYL	ENSG00000184672.11	ENSG00000184672.11:s:84183267-84183578	0.010563474826752132;0.0019464011683557447;0.20678931475863835;-0.2549297972662901	8.093031121956564e-21;5.989247534211952e-21;0.5578534101494654;0.8468983767447521	0.17075680128967038;0.4161907020581649;2.564866339647406e-05;3.833680225717728e-06	0.014;0.026;0.290;0.667	0.050;0.037;0.501;0.414	s|1e1.2o2|1e2.1o1|1e3.1o1|i	4	4	1;0;0;0	chr8	+	84183578-84184330;84183578-84346119;84183578-84529299;84183579-84184224	84183267-84183578;84184225-84184424;84346119-84346150;84529299-84529577	84183579-84184224	http://genome.ucsc.edu/cgi-bin/hgTracks?db=GRCh38&position=chr8%3A84529577-84183267
DMWD	ENSG00000185800.11	ENSG00000185800.11:s:45785256-45785910	0.21687275606597983;-0.2168727837306335	0.5943054848941627;0.5943053800917355	0.00018412348886118993;0.00018413921521509558	0.629;0.371	0.878;0.122	s|1e1.1o1|1e2.1o1	2	3	0;0	chr19	-	45784715-45785594;45784290-45785594	45782947-45784290;45784641-45784715;45785256-45785910		http://genome.ucsc.edu/cgi-bin/hgTracks?db=GRCh38&position=chr19%3A45785910-45782947
ZNF286A	ENSG00000187607.15	ENSG00000187607.15:t:15701152-15701300	-0.209060640083341;-0.0038593118328368163;0.2430047198925472;-0.00019945040796043399	0.5354783725046822;4.6665753481940416e-05;0.6620761252427637;1.0152200542607154e-06	0.0002541461709432147;0.008739816341479467;0.00020397059165437224;0.018684955473031506	0.314;0.035;0.644;0.007	0.063;0.005;0.928;0.005	t|1e1.1o1|1e2.1o1|1e3.1o4|1e3.3o4	4	4	0;0;0;0	chr17	+	15699777-15701152;15700168-15701152;15700366-15701152;15700587-15701152	15699577-15699777;15699777-15700168;15700208-15700677;15701152-15701300		http://genome.ucsc.edu/cgi-bin/hgTracks?db=GRCh38&position=chr17%3A15701300-15699577
SRSF10	ENSG00000188529.14	ENSG00000188529.14:s:23978653-23978946	0.2460796719880521;-0.2460796573384963	0.8079682431853477;0.8079681230665643	3.878739600916744e-06;3.879047513866141e-06	0.472;0.528	0.721;0.279	s|1e1.2o4|2e2.1o2	2	3	0;0	chr1	-	23975077-23978713;23978273-23978653	23974974-23975080;23978155-23978273;23978653-23978946		http://genome.ucsc.edu/cgi-bin/hgTracks?db=GRCh38&position=chr1%3A23978946-23974974
ZNF567	ENSG00000189042.13	ENSG00000189042.13:s:36689400-36689497	0.260136500373061;-0.26013652323170056	0.6708574389010868;0.670857424651374	0.0004022476846139182;0.0004022780475572141	0.422;0.578	0.753;0.247	s|1e1.1o1|1e2.2o4	2	3	0;0	chr19	+	36689497-36694802;36689497-36712386	36689400-36689497;36694802-36694876;36711240-36712732		http://genome.ucsc.edu/cgi-bin/hgTracks?db=GRCh38&position=chr19%3A36712732-36689400
ZNF567	ENSG00000189042.13	ENSG00000189042.13:t:36711240-36712732	-0.20824781326496816;0.2023891892680832;0.00038041844544419806	0.5356137689680776;0.5159689643646245;2.902470639315497e-06	0.00043996599877549336;0.00045849677101972037;0.015545783343497904	0.496;0.498;0.006	0.217;0.773;0.010	t|1e1.1o1|1e2.1o1|1e3.1o1	3	4	0;0;0	chr19	+	36689497-36712386;36694876-36712386;36703736-36712386	36689400-36689497;36694802-36694876;36703681-36703736;36711240-36712732		http://genome.ucsc.edu/cgi-bin/hgTracks?db=GRCh38&position=chr19%3A36712732-36689400
FAM47E	ENSG00000189157.13	ENSG00000189157.13:t:76283381-76283780	-0.2154219971986051;0.21542198751383657	0.5823390933540668;0.5823392526074685	0.0001338156802641599;0.00013380404522699523	0.406;0.594	0.163;0.837	t|1e1.1o2|1e2.1o1	2	3	0;0	chr4	+	76278224-76283381;76280341-76283381	76278069-76278655;76280264-76280341;76283381-76283780		http://genome.ucsc.edu/cgi-bin/hgTracks?db=GRCh38&position=chr4%3A76283780-76278069
MYO6	ENSG00000196586.13	ENSG00000196586.13:s:75866932-75867105	-0.25212688864979;0.2521269137692664	0.7603056261447447;0.7603058792372486	6.915965734688445e-05;6.915370296849233e-05	0.469;0.531	0.197;0.803	s|1e1.1o1|1e2.1o1	2	3	0;0	chr6	+	75867105-75867431;75867105-75870647	75866932-75867105;75867431-75867523;75870647-75870685		http://genome.ucsc.edu/cgi-bin/hgTracks?db=GRCh38&position=chr6%3A75870685-75866932
MYO6	ENSG00000196586.13	ENSG00000196586.13:t:75870647-75870685	0.21608483447458654;-0.2160847786425182	0.5929906234731249;0.5929903845407082	0.0001441653930643638;0.000144177931806877	0.544;0.456	0.784;0.216	t|1e1.1o1|1e2.1o1	2	3	0;0	chr6	+	75867105-75870647;75867523-75870647	75866932-75867105;75867431-75867523;75870647-75870685		http://genome.ucsc.edu/cgi-bin/hgTracks?db=GRCh38&position=chr6%3A75870685-75866932
ANKRD36B	ENSG00000196912.12	ENSG00000196912.12:s:97549419-97549491	-0.2339299811009881;0.23392998826900963	0.6885669478393127;0.6885672236269563	2.79583654012594e-05;2.7956005275406205e-05	0.891;0.109	0.644;0.356	s|1e1.1o1|1e2.1o1	2	3	1;0	chr2	-	97548275-97549419;97547731-97549419	97547703-97547731;97548220-97548275;97549419-97549491		http://genome.ucsc.edu/cgi-bin/hgTracks?db=GRCh38&position=chr2%3A97549491-97547703
ARHGEF12	ENSG00000196914.8	ENSG00000196914.8:t:120405933-120406141	0.2646289076552512;-0.2646289047033743	0.7722580050142043;0.7722580317712822	0.00011020403107294156;0.00011021331031235704	0.207;0.793	0.497;0.503	t|1e1.1o1|1e2.1o1	2	3	0;0	chr11	+	120337275-120406118;120385486-120406118	120336914-120337275;120385294-120385486;120405933-120406141		http://genome.ucsc.edu/cgi-bin/hgTracks?db=GRCh38&position=chr11%3A120406141-120336914
PCBP2	ENSG00000197111.15	ENSG00000197111.15:s:53461136-53461143	-0.23013847672498047;0.23013851261812657	0.6464935322830236;0.6464938527597854	0.00014179418206539118;0.00014178189777525735	0.455;0.545	0.200;0.800	s|1e1.1o3|1e1.2o3	2	2	0;0	chr12	+	53461143-53462481;53461143-53462493	53461136-53461143;53462481-53462567		http://genome.ucsc.edu/cgi-bin/hgTracks?db=GRCh38&position=chr12%3A53462567-53461136
MBP	ENSG00000197971.14	ENSG00000197971.14:s:76988877-76989076	-0.3421679601239294;0.3418694219467968;7.771559917317147e-16	0.9999999144763536;0.99999990858684;4.963848963797362e-21	0.0;5.308606494855077e-20;0.9999999970045302	0.640;0.360;0.000	0.302;0.697;0.000	s|1e1.1o2|1e2.1o2|1e3.1o2	3	4	0;0;0	chr18	-	76988527-76988877;76984894-76988877;76980471-76988877	76980064-76980471;76984804-76984894;76988300-76988527;76988877-76989076		http://genome.ucsc.edu/cgi-bin/hgTracks?db=GRCh38&position=chr18%3A76989076-76980064
MBP	ENSG00000197971.14	ENSG00000197971.14:t:76984804-76984894	0.26884712743664163;-0.2746232027857326;7.771559917317147e-16;0.018902256356505276;7.771559917317147e-16	0.9549515000390868;0.9438232653237203;4.963848963797362e-21;9.320069037284685e-21;4.963848963797362e-21	5.383739756232294e-21;0.0;0.9999999970045302;0.47500000058568265;0.9999999970045302	0.148;0.797;0.001;0.048;0.008	0.411;0.526;0.001;0.055;0.008	t|1e1.1o1|1e2.1o6|1e2.6o6|1e3.1o1|2e4.2o6	5	5	0;0;0;0;1	chr18	-	76984894-76988877;76984894-76988495;76984894-76988300;76984894-76985204;76984892-76988494	76984804-76984894;76985204-76985210;76988300-76988527;76988877-76989076		http://genome.ucsc.edu/cgi-bin/hgTracks?db=GRCh38&position=chr18%3A76989076-76984804
ASPH	ENSG00000198363.17	ENSG00000198363.17:t:61644600-61644632	0.29685282170909544;-0.29685284637774956	0.8087212813344076;0.8087212537406312	0.00019829622984913608;0.00019831258504077187	0.269;0.731	0.601;0.399	t|1e1.1o1|1e2.1o1	2	3	0;0	chr8	-	61644632-61651050;61644632-61646750	61644600-61644632;61646750-61646878;61651050-61651431		http://genome.ucsc.edu/cgi-bin/hgTracks?db=GRCh38&position=chr8%3A61651431-61644600
ZNF583	ENSG00000198440.9	ENSG00000198440.9:s:56397966-56398048	-0.20578454575768018;0.20578458035241737	0.5373091481181221;0.5373093142156878	0.00012053862340877242;0.00012052810663253308	0.501;0.499	0.280;0.720	s|1e1.1o1|2e1.1o1	2	2	1;0	chr19	+	56397988-56398277;56398048-56398277	56397966-56398048;56398277-56398383		http://genome.ucsc.edu/cgi-bin/hgTracks?db=GRCh38&position=chr19%3A56398383-56397966
ZNF536	ENSG00000198597.8	ENSG00000198597.8:t:30443561-30445732	-0.09658316140229242;0.3033317559692361;-0.09430411996204432	0.16304655333639087;0.8420932753422186;0.14277098201629715	0.0008028997519542447;0.00014710675397986534;0.0007716592028148561	0.471;0.171;0.357	0.299;0.506;0.195	t|1e1.1o1|1e2.1o1|1e3.1o1	3	4	1;0;0	chr19	+	30284141-30443561;30352484-30443561;30372556-30443561	30284072-30284141;30352368-30352484;30372412-30372556;30443561-30445732		http://genome.ucsc.edu/cgi-bin/hgTracks?db=GRCh38&position=chr19%3A30445732-30284072
GRM3	ENSG00000198822.10	ENSG00000198822.10:s:86786261-86787116	0.21165483193591406;-0.21165481455552915	0.5603748176960355;0.5603745618575949	0.0002252488389583412;0.0002252682335561751	0.503;0.497	0.752;0.248	s|1e1.1o1|1e2.1o1	2	3	0;0	chr7	+	86787116-86838839;86787116-86850370	86786261-86787116;86838839-86839905;86850370-86850544		http://genome.ucsc.edu/cgi-bin/hgTracks?db=GRCh38&position=chr7%3A86850544-86786261
NOS1AP	ENSG00000198929.12	ENSG00000198929.12:t:162362983-162365569	-0.15786319135465587;0.23121461553631206;-0.023346079671450404	0.33099791937303913;0.7151223241132236;0.0038992796320467165	0.00021172220122411822;1.207816983546348e-05;0.001086668510522748	0.803;0.019;0.177	0.611;0.263;0.124	t|1e1.1o1|1e2.1o1|i	3	3	0;0;1	chr1	+	162357136-162365404;162360924-162365404;162360925-162362982	162356960-162357136;162360537-162360924;162362983-162365569	162360925-162362982	http://genome.ucsc.edu/cgi-bin/hgTracks?db=GRCh38&position=chr1%3A162365569-162356960
RNPS1	ENSG00000205937.11	ENSG00000205937.11:t:2264573-2265250	-0.24569227781567943;7.771559917317147e-16;-0.04891882703356218;-0.0014042217414187807;0.000346192632857398;-1.2630756971101872e-07;0.01831215103269087;0.26393032289290796;1.0916790263767454e-10	0.8094531106205498;4.963848963797362e-21;3.938429930537148e-10;6.80046319015605e-21;5.151662378048945e-21;4.96387691144075e-21;9.294188254231183e-21;0.9433881701168016;4.963848953230524e-21	3.7803722330309597e-07;0.9999999970045302;0.017593454016065824;0.4401012260940119;0.47348295792387163;0.47513577533110074;0.2701998783929857;8.78763761707387e-12;0.5996518334188491	0.810;0.000;0.077;0.044;0.027;0.009;0.003;0.030;0.000	0.562;0.000;0.013;0.042;0.032;0.006;0.056;0.287;0.003	t|1e1.1o1|1e2.1o1|1e3.1o1|1e4.1o1|1e5.1o4|1e5.2o4|1e5.3o4|1e5.4o4|1e6.1o2	9	7	0;0;0;0;0;0;0;0;0	chr16	-	2264760-2268055;2264760-2267933;2264760-2267663;2264760-2267575;2264760-2267209;2264760-2267200;2264760-2267189;2264760-2267175;2264760-2266110	2264573-2265250;2265503-2266523;2267175-2267337;2267575-2267603;2267663-2267852;2267933-2268054;2268055-2268412		http://genome.ucsc.edu/cgi-bin/hgTracks?db=GRCh38&position=chr16%3A2268412-2264573
RNPS1	ENSG00000205937.11	ENSG00000205937.11:t:2267175-2267337	0.202840164792999;0.019676743624148313;-0.2399579706559154	0.5292201512520707;6.576829326931616e-05;0.720009906414013	4.972099857004717e-05;0.0020327698547446607;8.176469802934072e-05	0.027;0.047;0.926	0.246;0.087;0.667	t|1e1.1o1|2e1.1o1|i	3	2	0;0;0	chr16	-	2267237-2268055;2267218-2268055;2267338-2267574	2267175-2267337;2268055-2268412	2267338-2267574	http://genome.ucsc.edu/cgi-bin/hgTracks?db=GRCh38&position=chr16%3A2268412-2267175
RNPS1	ENSG00000205937.11	ENSG00000205937.11:s:2267175-2267337	-0.04267818815088407;-0.0099979310332907;0.08318290680770188;0.4810643211152779;-0.4635087851961174	0.007305967919271781;2.2909899020625757e-05;0.0013185518577868219;0.9996510960863011;0.9990205444775766	0.0007804939655865484;0.0046165062651983835;0.00022543754985556978;4.571834317551307e-06;2.9919847952530887e-06	0.150;0.052;0.020;0.165;0.612	0.071;0.013;0.123;0.643;0.149	s|1e1.3o3|2e1.3o3|3e1.3o3|4e1.3o3|i	5	2	0;0;0;0;0	chr16	-	2264760-2267209;2264760-2267200;2264760-2267189;2264760-2267175;2266524-2267174	2264573-2265250;2267175-2267337	2266524-2267174	http://genome.ucsc.edu/cgi-bin/hgTracks?db=GRCh38&position=chr16%3A2267337-2264573
THUMPD3-AS1	ENSG00000206573.8	ENSG00000206573.8:t:9389915-9390619	0.00034976828105466514;0.0045901633875677535;8.591975758400824e-06;0.25296686022321;-0.050318245518678126;-0.2139031160435499	2.477231864089265e-09;4.527985202340606e-07;4.967309340364274e-21;0.7377240338996783;0.011417838136126566;0.5862053507242233	0.0820431390481605;0.02681806567202073;0.15167273468953965;0.0001186261856201994;0.0012094239413918961;9.147463872782868e-05	0.002;0.011;0.002;0.457;0.203;0.323	0.015;0.040;0.002;0.740;0.115;0.090	t|1e1.1o2|1e2.3o3|1e3.3o10|1e3.4o10|1e3.6o10|2e3.2o10	6	4	0;0;0;0;0;1	chr3	-	9390497-9396560;9390497-9393988;9390497-9391705;9390497-9391679;9390497-9391427;9390496-9391708	9389915-9390619;9391312-9391826;9393988-9395579;9396548-9396658		http://genome.ucsc.edu/cgi-bin/hgTracks?db=GRCh38&position=chr3%3A9396658-9389915
TREX1	ENSG00000213689.13	ENSG00000213689.13:s:48466251-48466309	0.1664751408177605;-0.0018810473333572355;0.014800501679430226;-0.21241882244686622	0.36316660007169466;2.079724372509591e-05;0.0001071347273333453;0.572034345553196	0.0003248164146250473;0.00901133524363762;0.004815642178519763;0.00011344779495447987	0.451;0.102;0.080;0.366	0.659;0.097;0.115;0.131	s|1e1.1o1|1e2.2o4|1e2.3o4|1e2.4o4	4	3	0;0;0;0	chr3	+	48466309-48466630;48466309-48466740;48466309-48466778;48466309-48467065	48466251-48466309;48466630-48466641;48466668-48467645		http://genome.ucsc.edu/cgi-bin/hgTracks?db=GRCh38&position=chr3%3A48467645-48466251
AC132008.2	ENSG00000214135.8	ENSG00000214135.8:t:197621704-197621868	0.24668492058375702;-0.24668493934753294	0.6905377069691694;0.6905376591985558	0.00019260454226440843;0.00019262093523342294	0.330;0.670	0.605;0.395	t|1e1.1o1|1e2.1o1	2	3	0;0	chr3	-	197621868-197623220;197621868-197622187	197621704-197621868;197622187-197622330;197623220-197623382		http://genome.ucsc.edu/cgi-bin/hgTracks?db=GRCh38&position=chr3%3A197623382-197621704
MEG3	ENSG00000214548.16	ENSG00000214548.16:t:100857245-100857624	0.47488515646970236;-0.4748851363659904	0.9999876998230325;0.9999876979043086	6.909461637759381e-09;7.52693196659493e-09	0.108;0.892	0.575;0.425	t|1e1.4o4|i	2	2	0;1	chr14	+	100845533-100857339;100856269-100857244	100845458-100845533;100857245-100857624	100856269-100857244	http://genome.ucsc.edu/cgi-bin/hgTracks?db=GRCh38&position=chr14%3A100857624-100845458
CROCCP2	ENSG00000215908.10	ENSG00000215908.10:s:16643028-16643145	0.2751433846812879;-0.274149401607868;3.913613633795179e-05	0.8235587111153059;0.8209576816657995;4.973189772604817e-21	6.71798369143601e-05;6.77833884866752e-05;0.10464303444303778	0.454;0.541;0.005	0.740;0.256;0.004	s|1e1.1o1|1e2.1o1|1e3.1o1	3	4	0;1;0	chr1	-	16642850-16643028;16635168-16643028;16633346-16643028	16633095-16633346;16635027-16635168;16642767-16642850;16643028-16643145		http://genome.ucsc.edu/cgi-bin/hgTracks?db=GRCh38&position=chr1%3A16643145-16633095
CROCCP2	ENSG00000215908.10	ENSG00000215908.10:t:16635027-16635168	0.0054480051221577645;-0.21013897313197824;0.18693337580282132	6.252021731131787e-05;0.5685233391500824;0.43811446149662425	0.006580089878407219;8.046440626996443e-05;0.00017708461608035512	0.167;0.403;0.428	0.183;0.183;0.632	t|1e1.1o2|1e2.1o1|1e3.1o1	3	4	1;1;0	chr1	-	16635168-16644646;16635168-16643028;16635168-16642767	16635027-16635168;16642767-16642850;16643028-16643145;16644511-16644686		http://genome.ucsc.edu/cgi-bin/hgTracks?db=GRCh38&position=chr1%3A16644686-16635027
LY86-AS1	ENSG00000216863.9	ENSG00000216863.9:t:6564295-6564388	-0.2079672965464439;-2.432200779374116e-06;0.20828363026653066	0.5497789529907646;4.965739966045507e-21;0.5512352759181397	0.00018816744103433702;0.3339634545239173;0.00018767045079135563	0.577;0.003;0.420	0.344;0.003;0.654	t|1e1.1o1|1e2.1o1|1e3.1o1	3	4	1;0;0	chr6	-	6564388-6622632;6564388-6591156;6564388-6569418	6564295-6564388;6569418-6569489;6591156-6591479;6622632-6622771		http://genome.ucsc.edu/cgi-bin/hgTracks?db=GRCh38&position=chr6%3A6622771-6564295
AL390719.1	ENSG00000217801.9	ENSG00000217801.9:t:1065830-1066456	0.5904290303731803;-0.5726996730287051;-0.0003882410898672678;0.00020385980188142034	0.9999984480404283;0.9999995015607761;4.0714245536243845e-07;3.9216382063945124e-07	1.4898043077099768e-06;5.714102142562183e-07;0.03643002919422822;0.02164503195471485	0.396;0.583;0.018;0.004	0.981;0.006;0.006;0.006	t|1e1.1o1|1e2.1o1|1e3.1o1|2e3.1o1	4	4	1;0;0;0	chr1	+	1060393-1065830;1063201-1065830;1064589-1065830;1064589-1065949	1060277-1060393;1063079-1063201;1064490-1064589;1065830-1066456		http://genome.ucsc.edu/cgi-bin/hgTracks?db=GRCh38&position=chr1%3A1066456-1060277
ZNF880	ENSG00000221923.8	ENSG00000221923.8:s:52374299-52374427	0.01185948241187184;0.3872288054397806;-0.4233854400149448	0.007564322799806565;0.9851624688026588;0.9912255914531496	0.00221011948282962;9.642073030876889e-06;1.4946214720312767e-05	0.348;0.080;0.572	0.382;0.473;0.146	s|1e1.1o1|2e2.1o1|2e3.1o1	3	4	0;0;0	chr19	+	52374394-52374484;52374427-52379421;52374427-52383849	52374299-52374427;52374484-52374717;52379421-52380075;52383849-52385795		http://genome.ucsc.edu/cgi-bin/hgTracks?db=GRCh38&position=chr19%3A52385795-52374299
CCDC18-AS1	ENSG00000223745.7	ENSG00000223745.7:t:93264638-93264772	-0.22528401266032344;-0.014642360215570926;0.005304652037369664;0.21392267838216802;0.0016109919318793887	0.6404396090698793;0.011842854635567916;1.9722120891979805e-05;0.567973896304504;1.4875182940965512e-06	9.434316801393283e-05;0.002031377846589799;0.011628981917445241;4.733298141866101e-05;0.019644522503457343	0.292;0.668;0.019;0.019;0.003	0.043;0.627;0.043;0.263;0.024	t|1e1.1o1|1e2.1o2|1e3.1o1|1e4.1o1|1e5.1o1	5	6	1;0;0;1;0	chr1	-	93264772-93339357;93264772-93305388;93264772-93290565;93264772-93273474;93264772-93269683	93264638-93264772;93269683-93269758;93273474-93273583;93290565-93290686;93305111-93305470;93339357-93339536		http://genome.ucsc.edu/cgi-bin/hgTracks?db=GRCh38&position=chr1%3A93339536-93264638
AP001347.1	ENSG00000224905.6	ENSG00000224905.6:s:14083950-14084144	0.5139003609057311;-0.2661419426419396;-0.17649393851204104	0.998983095867453;0.772509441978437;0.3855793189037674	9.289860589298868e-06;0.00010237982137095702;0.0002384448697352326	0.335;0.392;0.276	0.839;0.096;0.066	s|1e1.1o1|1e2.1o2|1e2.2o2	3	3	0;0;0	chr21	+	14084144-14088609;14084144-14143509;14084144-14143757	14083950-14084144;14088609-14089046;14143509-14144468		http://genome.ucsc.edu/cgi-bin/hgTracks?db=GRCh38&position=chr21%3A14144468-14083950
RFPL1S	ENSG00000225465.8	ENSG00000225465.8:t:29441522-29442129	-0.25871105530982097;0.2587110367735362	0.7377111889957362;0.7377111934762437	0.00016118693825106778;0.00016117344516871788	0.403;0.597	0.110;0.890	t|1e1.1o1|1e2.1o2	2	3	1;0	chr22	-	29442129-29478010;29442129-29472306	29441522-29442129;29471941-29472449;29478010-29478175		http://genome.ucsc.edu/cgi-bin/hgTracks?db=GRCh38&position=chr22%3A29478175-29441522
JPX	ENSG00000225470.7	ENSG00000225470.7:s:73994840-73994961	-0.03822710756105811;-0.12712946765711503;0.2229139550560961;6.363967868281079e-05	0.014768425120175654;0.17135251403538418;0.6501856292866622;4.9803816798820976e-21	0.0014973522194635658;0.00040616020285655363;1.7161370171439603e-05;0.27870371305947195	0.581;0.369;0.047;0.002	0.501;0.209;0.277;0.011	s|1e1.1o1|1e2.1o1|1e3.1o1|1e4.1o1	4	5	0;0;0;0	chrX	+	73994961-73998768;73994961-74004270;73994961-74031616;73994961-74062036	73994840-73994961;73998768-73998844;74004270-74009948;74031616-74032804;74062036-74062148		http://genome.ucsc.edu/cgi-bin/hgTracks?db=GRCh38&position=chrX%3A74062148-73994840
C14orf132	ENSG00000227051.6	ENSG00000227051.6:s:96086511-96086809	0.20242279445226125;-0.202422789530051	0.5128824380310018;0.5128823284794886	4.2191742783761564e-05;4.219453036402587e-05	0.063;0.937	0.269;0.731	s|1e1.1o1|i	2	2	0;0	chr14	+	96086762-96093522;96086810-96093521	96086511-96086809;96093522-96093889	96086810-96093521	http://genome.ucsc.edu/cgi-bin/hgTracks?db=GRCh38&position=chr14%3A96093889-96086511
LINC01736	ENSG00000228058.1	ENSG00000228058.1:s:230002730-230002993	0.23714631835922112;-0.2371463153230523	0.6495945028862677;0.6495943729638891	0.00027337817192046496;0.00027340006671972006	0.081;0.919	0.365;0.635	s|1e1.1o1|1e2.1o1	2	3	1;0	chr1	+	230002993-230005958;230002993-230006773	230002730-230002993;230005958-nan;230006773-230007162		http://genome.ucsc.edu/cgi-bin/hgTracks?db=GRCh38&position=chr1%3A230007162-230002730
HCG18	ENSG00000230660.6	ENSG00000230660.6:t:1606380-1606485	0.0027379819116261097;-0.2062323483719847;0.07372087104909003;0.07877818612973789	0.010797758668009357;0.5322625366897734;0.07336608521366272;0.022659948537948754	0.0020685656342513403;0.00027015903830895915;0.00088145967305878;0.000771471643276518	0.475;0.373;0.129;0.026	0.480;0.122;0.258;0.139	t|1e1.1o1|1e2.1o2|1e2.2o2|1e3.1o1	4	4	0;0;0;0	GL000253.2	-	1606485-1636579;1606485-1636376;1606485-1636234;1606485-1624493	1606380-1606485;1624493-1624706;1636234-1636572;1636579-1637076		http://genome.ucsc.edu/cgi-bin/hgTracks?db=GRCh38&position=GL000253.2%3A1637076-1606380
FAHD2CP	ENSG00000231584.8	ENSG00000231584.8:t:96021125-96021233	-0.13238269453420504;-0.001276328532831369;-0.15592550471721298;0.3355088768402109	0.1689171909336779;7.560187699819635e-06;0.27030608815113605;0.9451341608629212	0.0003464103908598082;0.01256078201217592;0.00025502540306610033;2.6234741929100896e-05	0.289;0.074;0.324;0.314	0.125;0.068;0.142;0.664	t|1e1.2o3|1e1.3o3|1e2.1o1|1e3.1o1	4	4	0;0;1;0	chr2	+	96010732-96021125;96010851-96021125;96015325-96021125;96019700-96021125	96010551-96010851;96015109-96015325;96019538-96019700;96021125-96021233		http://genome.ucsc.edu/cgi-bin/hgTracks?db=GRCh38&position=chr2%3A96021233-96010551
GAS5	ENSG00000234741.7	ENSG00000234741.7:s:173865353-173865547	-0.2640129384397652;0.00010473032313253238;0.24905680812523948	0.8325357549483149;4.988638484960061e-21;0.7713085891661862	1.729385228466107e-05;0.3746765865637597;2.785324549405587e-05	0.686;0.002;0.313	0.408;0.016;0.576	s|1e1.1o1|1e2.5o5|2e3.1o1	3	4	0;0;0	chr1	-	173865282-173865510;173864704-173865510;173865282-173865471	173864631-173864906;173864955-173865282;173865353-173865547		http://genome.ucsc.edu/cgi-bin/hgTracks?db=GRCh38&position=chr1%3A173865547-173864631
LINC01278	ENSG00000235437.7	ENSG00000235437.7:s:63560832-63561071	0.03460597171838181;0.16505913189367233;-0.23445271752712502	0.0018706724583606436;0.2934343390838881;0.7197113247290634	0.0018370151577635887;0.00016427881863276947;1.8458379774766165e-05	0.204;0.306;0.491	0.267;0.489;0.243	s|1e1.1o1|1e2.1o1|1e3.1o1	3	4	0;0;1	chrX	-	63517082-63560832;63432491-63560832;63399903-63560832	63399404-63399903;63432364-63432491;63516910-63517082;63560832-63561071		http://genome.ucsc.edu/cgi-bin/hgTracks?db=GRCh38&position=chrX%3A63561071-63399404
HLA-A	ENSG00000235657.9	ENSG00000235657.9:t:1200072-1200206	-0.24630205710929087;0.24630207146771899	0.7404896182694485;0.7404897012579263	1.9586070066357486e-05;1.9584467295912558e-05	0.336;0.664	0.070;0.930	t|1e1.1o1|1e2.1o1	2	3	1;0	GL000252.2	+	1146804-1200072;1199972-1200072	nan-1146804;1199697-1199972;1200072-1200206		http://genome.ucsc.edu/cgi-bin/hgTracks?db=GRCh38&position=GL000252.2%3A1200206-1146794
ERICH6-AS1	ENSG00000240137.5	ENSG00000240137.5:t:150707932-150708009	0.2048938909181401;-0.2048939026631087	0.513031212299716;0.5130311329607375	9.679389500572956e-05;9.680232521569465e-05	0.024;0.976	0.260;0.740	t|1e1.1o1|1e2.1o1	2	3	0;0	chr3	+	150703667-150707932;150707171-150707932	150703564-150703667;150706927-150707171;150707932-150708009		http://genome.ucsc.edu/cgi-bin/hgTracks?db=GRCh38&position=chr3%3A150708009-150703564
PPIL3	ENSG00000240344.8	ENSG00000240344.8:t:200887613-200887687	0.07686990349536618;-0.2064877166875352;0.007930416665303993;0.05967681459736998	0.014710879028143345;0.5360066503654515;1.4123836016437996e-05;0.005442668539085995	0.0008833364914641876;0.0001359944835560567;0.01198411217665702;0.001403699282781832	0.020;0.939;0.020;0.020	0.129;0.706;0.051;0.113	t|1e1.1o1|1e2.1o2|1e2.2o2|1e3.1o1	4	4	0;0;0;0	chr2	-	200887685-200889244;200887685-200888956;200887685-200888949;200887685-200888294	200887613-200887687;200888294-200888579;200888949-200889157;200889244-200889303		http://genome.ucsc.edu/cgi-bin/hgTracks?db=GRCh38&position=chr2%3A200889303-200887613
AMACR	ENSG00000242110.7	ENSG00000242110.7:t:33998641-33998827	-0.3980675312165858;0.41913972981579145;-0.001031989474836205	0.9827227385659257;0.9903455451125749;1.2980905218063856e-07	1.7433971375102608e-05;1.2156282232460754e-05;0.035174438315441536	0.592;0.386;0.021	0.194;0.803;0.003	t|1e1.1o1|1e2.1o1|2e2.1o1	3	3	0;0;0	chr5	-	33998827-34005756;33998827-34004574;33998782-34004574	33998641-33998827;34004574-34004734;34005756-34005899		http://genome.ucsc.edu/cgi-bin/hgTracks?db=GRCh38&position=chr5%3A34005899-33998641
AMACR	ENSG00000242110.7	ENSG00000242110.7:s:34005756-34005899	0.3290860720031278;-0.3290861186547197	0.9130472094262563;0.913047126814853	5.9156906197084244e-05;5.916164968100546e-05	0.446;0.554	0.795;0.205	s|1e1.1o1|1e2.1o2	2	3	0;0	chr5	-	34004734-34005756;33998827-34005756	33998641-33998827;34004574-34004734;34005756-34005899		http://genome.ucsc.edu/cgi-bin/hgTracks?db=GRCh38&position=chr5%3A34005899-33998641
ETV5	ENSG00000244405.7	ENSG00000244405.7:s:186104926-186105355	-0.2349035649971437;-0.0004303740541429854;0.2453648901500054;-0.0004303740541429854	0.5988876908091875;6.718202183241904e-06;0.6275228504394945;6.718202183241904e-06	0.00042717345270104623;0.011822852505523729;0.0004122765244447572;0.011822852505523729	0.547;0.009;0.435;0.009	0.233;0.005;0.758;0.005	s|1e1.1o1|1e2.1o1|1e3.1o1|1e4.1o1	4	5	0;0;0;0	chr3	-	186095313-186105305;186084280-186105305;186081175-186105305;186066072-186105305	186066005-186066072;186081046-186081175;186084169-186084280;186095120-186095313;186104926-186105355		http://genome.ucsc.edu/cgi-bin/hgTracks?db=GRCh38&position=chr3%3A186105355-186066005
LINC01184	ENSG00000245937.7	ENSG00000245937.7:t:127956804-127956921	-0.2365686163198158;0.23656864388298585	0.7011456042263171;0.7011458419606161	3.364903339586611e-05;3.364608052811486e-05	0.289;0.711	0.031;0.969	t|1e1.1o1|1e2.1o1	2	3	1;0	chr5	-	127956921-128082735;127956921-128061144	127956804-127956921;128061144-128061244;128082735-128082960		http://genome.ucsc.edu/cgi-bin/hgTracks?db=GRCh38&position=chr5%3A128082960-127956804
TMEM161B-AS1	ENSG00000247828.7	ENSG00000247828.7:t:88287436-88287657	-0.006779559611390466;-0.1217678514741751;0.38599523878022146;-0.20710823033925652	3.783938296924355e-08;0.04475443153640374;0.9957270134096075;0.5479326957490116	0.02048636386236291;9.15777050171096e-05;1.9083044577609655e-06;6.854811645173875e-05	0.045;0.159;0.397;0.399	0.007;0.029;0.782;0.182	t|1e1.1o1|1e2.1o1|1e3.1o2|i	4	4	0;1;0;1	chr5	+	88282106-88287436;88282866-88287436;88285851-88287436;88286068-88287435	88282042-88282106;88282603-88282866;88285741-88286067;88287436-88287657	88286068-88287435	http://genome.ucsc.edu/cgi-bin/hgTracks?db=GRCh38&position=chr5%3A88287657-88282042
SNHG21	ENSG00000250988.7	ENSG00000250988.7:t:82756904-82756939	0.22254134521511967;-0.22254132733053178	0.633812531355236;0.6338122326872835	6.479575678803379e-05;6.480139215769842e-05	0.108;0.892	0.348;0.652	t|1e1.1o3|1e2.1o1	2	3	0;0	chr15	+	82754784-82756904;82756785-82756904	82754629-82755037;82756730-82756785;82756904-82756939		http://genome.ucsc.edu/cgi-bin/hgTracks?db=GRCh38&position=chr15%3A82756939-82754629
AC005324.4	ENSG00000255104.8	ENSG00000255104.8:t:15701152-15701240	-0.20938176569575767;-0.0043289746231749;0.2425791757012796	0.5367616449340966;5.853453360168775e-05;0.6609924957914576	0.0002561796680016215;0.008370229173922494;0.00020220254726260748	0.317;0.037;0.646	0.064;0.006;0.929	t|1e1.1o1|1e2.1o1|1e3.1o1	3	4	0;0;0	chr17	+	15699777-15701152;15700168-15701152;15700366-15701152	15699692-15699777;15700048-15700168;15700273-15700366;15701152-15701240		http://genome.ucsc.edu/cgi-bin/hgTracks?db=GRCh38&position=chr17%3A15701240-15699692
AL133352.1	ENSG00000255339.6	ENSG00000255339.6:s:100526399-100526554	0.28558687479119726;-6.592100528022231e-06;-0.285096534455851	0.8777401684145796;5.482083174256146e-21;0.8755807893611716	2.315220653067974e-05;0.10032180612188069;2.429922229374437e-05	0.110;0.004;0.886	0.415;0.003;0.582	s|1e1.1o1|1e2.1o1|i	3	3	0;0;1	chr10	-	100524139-100526399;100516960-100526399;100524140-100526398	100516874-100516960;100523977-100524139;100526399-100526554	100524140-100526398	http://genome.ucsc.edu/cgi-bin/hgTracks?db=GRCh38&position=chr10%3A100526554-100516874
AP000721.2	ENSG00000256824.1	ENSG00000256824.1:s:64035970-64036159	-0.2824580801952308;0.2824580632006362	0.8577601577010643;0.8577602122038472	4.393183031070613e-05;4.392815084795961e-05	0.351;0.649	0.048;0.952	s|1e1.1o1|1e2.1o1	2	3	1;0	chr11	+	64036159-64081692;64036159-64103194	64035970-64036159;64081692-nan;64103194-64103653		http://genome.ucsc.edu/cgi-bin/hgTracks?db=GRCh38&position=chr11%3A64103653-64035970
PSMA3-AS1	ENSG00000257621.7	ENSG00000257621.7:s:58291635-58291707	-0.005738190965528836;0.06379841941308922;0.003243810851003663;-0.2091843551072795;0.12359029462100052	1.1702660575727648e-06;0.025574452532072623;1.0218172784956734e-06;0.5513715657187206;0.20816446146276502	0.02076643480948559;0.000939841044981259;0.023480069806419812;0.00022477936533249476;0.000526802315048357	0.042;0.122;0.042;0.522;0.270	0.002;0.227;0.051;0.276;0.444	s|1e1.1o1|1e2.2o2|1e3.1o1|1e4.1o2|1e5.1o1	5	6	0;1;0;0;0	chr14	-	58288813-58291635;58286827-58291635;58285756-58291635;58274135-58291635;58274010-58291635	58273638-58274010;58274014-58274135;58285586-58285756;58286640-58287023;58288718-58288813;58291635-58291707		http://genome.ucsc.edu/cgi-bin/hgTracks?db=GRCh38&position=chr14%3A58291707-58273638
TVP23C-CDRT4	ENSG00000259024.6	ENSG00000259024.6:s:15555282-15555364	0.33516284832302634;-0.3351629124519233	0.9157879340053253;0.9157878799420954	7.150932222715538e-05;7.151538328131757e-05	0.407;0.593	0.760;0.240	s|1e1.1o1|1e2.1o1	2	3	0;0	chr17	-	15553829-15555282;15547148-15555282	15547059-15547148;15553685-15553829;15555282-15555364		http://genome.ucsc.edu/cgi-bin/hgTracks?db=GRCh38&position=chr17%3A15555364-15547059
TVP23C-CDRT4	ENSG00000259024.6	ENSG00000259024.6:t:15547059-15547148	-0.22513664924035515;0.0005209304727170233;0.20973053302590705	0.6009991186810828;7.463580538469962e-08;0.5468453519968524	0.0003104443515762334;0.046357749764574574;0.00034711068260870966	0.623;0.007;0.370	0.348;0.019;0.634	t|1e1.1o1|1e2.1o2|1e2.2o2	3	3	0;0;0	chr17	-	15547148-15555282;15547148-15553765;15547148-15553685	15547059-15547148;15553685-15553829;15555282-15555364		http://genome.ucsc.edu/cgi-bin/hgTracks?db=GRCh38&position=chr17%3A15555364-15547059
ST20-MTHFS	ENSG00000259332.3	ENSG00000259332.3:s:79923452-79923754	-0.0927103609994832;0.2604517366672275;-0.10521039313981073	0.14999579860326595;0.7167840170513322;0.04098691101259882	0.0008180020559944712;0.00023539812338398537;0.0004777180435879824	0.496;0.357;0.147	0.335;0.659;0.006	s|1e1.1o2|1e1.2o2|1e2.1o1	3	3	1;0;0	chr15	-	79907706-79923452;79907684-79923452;79889354-79923452	79889093-79889354;79907629-79907706;79923452-79923754		http://genome.ucsc.edu/cgi-bin/hgTracks?db=GRCh38&position=chr15%3A79923754-79889093
GTF2I	ENSG00000263001.5	ENSG00000263001.5:s:74711032-74711109	-0.24606979135605545;0.24606975723471838	0.7099418191289838;0.7099417896144599	0.00013503605179354672;0.00013502463499391674	0.815;0.185	0.543;0.457	s|1e1.1o1|1e2.2o2	2	3	0;0	chr7	+	74711109-74714857;74711109-74716894	74711032-74711109;74714857-74714944;74716612-74717066		http://genome.ucsc.edu/cgi-bin/hgTracks?db=GRCh38&position=chr7%3A74717066-74711032
AC097641.1	ENSG00000264860.1	ENSG00000264860.1:s:73164977-73165288	-0.22391417136788627;0.2239141840459498	0.6215474043780511;0.6215475701772977	0.0001700106411332003;0.0001699960747203846	0.873;0.127	0.617;0.383	s|1e1.1o1|1e2.1o1	2	3	1;0	chr17	+	73165288-73171528;73165288-73187839	73164977-73165288;73171528-nan;73187839-73188027		http://genome.ucsc.edu/cgi-bin/hgTracks?db=GRCh38&position=chr17%3A73188027-73164977
ZNF582-AS1	ENSG00000267454.5	ENSG00000267454.5:s:56397881-56398152	-0.20578454575768018;0.20578458035241737	0.5373091481181221;0.5373093142156878	0.00012053862340877242;0.00012052810663253308	0.501;0.499	0.280;0.720	s|1e1.1o1|2e1.1o1	2	2	1;0	chr19	+	56397988-56398277;56398048-56398277	56397881-56398152;56398277-56398383		http://genome.ucsc.edu/cgi-bin/hgTracks?db=GRCh38&position=chr19%3A56398383-56397881
LINC01145	ENSG00000272419.6	ENSG00000272419.6:s:145215639-145216058	0.260698157718368;-0.01290981486059355;0.007517178676393659;-0.20650543397993076	0.7433267120136331;0.008594452667619077;0.0003647741958183159;0.5165325114836464	0.00012728931765820377;0.0022437656191229838;0.005691424226210551;0.0005207979937925655	0.035;0.177;0.035;0.754	0.333;0.141;0.060;0.467	s|1e1.1o1|1e2.1o1|1e3.1o1|1e4.1o1	4	5	0;0;0;1	chr1	-	145214731-145215639;145201301-145215639;145171185-145215639;145164638-145215639	145164099-145164638;145170942-145171185;145201142-145201301;145214677-145214731;145215639-145216058		http://genome.ucsc.edu/cgi-bin/hgTracks?db=GRCh38&position=chr1%3A145216058-145164099
DGCR9	ENSG00000273032.2	ENSG00000273032.2:t:19014353-19014506	0.08535006773936443;0.0010762205526750443;-0.20655807666700637;0.0006665585465228525;0.07038237880730272	0.06703210698496834;3.2861781600563145e-06;0.5453276100164376;5.482259846252108e-21;0.009281265312531674	0.0007058886708921836;0.013966415803024212;0.00011631489735308698;0.1474630653713305;0.0010005975417174341	0.313;0.096;0.498;0.026;0.065	0.441;0.098;0.271;0.028;0.161	t|1e1.1o1|1e2.1o2|1e3.1o1|1e4.1o1|1e5.1o1	5	6	1;1;0;0;1	chr22	+	18970658-19014353;18987900-19014353;18992017-19014353;19005942-19014353;19010619-19014353	nan-19010619;18970525-18970658;18987757-18988195;18991817-18992017;19005833-19005942;19014353-19014506		http://genome.ucsc.edu/cgi-bin/hgTracks?db=GRCh38&position=chr22%3A19014506-18970525
PRH1-PRR4	ENSG00000275778.2	ENSG00000275778.2:t:10973655-10973721	-0.23846918239112494;0.23846919474006162	0.6765090888375583;0.6765092645633145	0.00014765192483745526;0.00014763929295917631	0.892;0.108	0.623;0.377	t|1e1.1o1|1e2.1o1	2	3	0;0	chr12	-	10973721-11047020;10973721-11034782	10973655-10973721;11034782-11034885;11047020-11047188		http://genome.ucsc.edu/cgi-bin/hgTracks?db=GRCh38&position=chr12%3A11047188-10973655
MAPT	ENSG00000276155.4	ENSG00000276155.4:t:807925-812959	-0.4032611861362624;0.3814144644590666;0.0024597576669606867	0.9989027615340157;0.9984646390927491;2.3837610663163362e-08	1.146774919469351e-08;4.914758763271176e-09;0.05879965546297204	0.957;0.025;0.018	0.555;0.410;0.034	t|1e1.1o1|1e2.1o1|1e3.1o1	3	4	0;0;0	GL000258.2	-	810074-825870;810074-816506;810074-813980	807925-812959;813980-815668;816506-816592;825870-826022		http://genome.ucsc.edu/cgi-bin/hgTracks?db=GRCh38&position=GL000258.2%3A826022-807925
MAPT	ENSG00000276155.4	ENSG00000276155.4:s:791726-791991	0.226063780930115;-0.2273603718906677;4.091639990157253e-05	0.6256302658070665;0.6309392359499946;2.8140190178547614e-10	0.00016016489368326402;0.00015945729492750083;0.09594948049215013	0.181;0.816;0.003	0.442;0.554;0.005	s|1e1.1o1|1e2.1o1|1e3.1o1	3	4	0;0;0	GL000258.2	-	778325-791726;774392-791726;769996-791726	769884-769996;774311-774392;778233-778325;791726-791991		http://genome.ucsc.edu/cgi-bin/hgTracks?db=GRCh38&position=GL000258.2%3A791991-769884
RNH1	ENSG00000276230.4	ENSG00000276230.4:t:30481-31822	-0.24044322494238035;0.30761840432884596;-0.013617734214585783;-0.00015849024872372806	0.6599539871990895;0.9269645315850615;0.003326120767468811;2.372820807780336e-07	0.0002697707475683986;2.6801917646062456e-05;0.0028496765756792497;0.02513279002065405	0.816;0.030;0.148;0.006	0.525;0.357;0.113;0.004	t|1e1.1o1|1e2.1o1|1e3.1o1|1e4.1o1	4	5	0;0;0;0	KI270832.1	-	31822-36754;31822-36250;31822-34465;31822-34068	30481-31822;34068-34193;34465-34637;36250-36462;36754-36941		http://genome.ucsc.edu/cgi-bin/hgTracks?db=GRCh38&position=KI270832.1%3A36941-30481
MAPT	ENSG00000277956.4	ENSG00000277956.4:t:677610-682624	-0.3572947324878023;0.3223108389487056;0.003366068187398554	0.9618243710582571;0.9225278172919951;1.777360363053316e-05	7.285110768529002e-06;1.261248868654397e-05;0.01083209308720647	0.964;0.033;0.003	0.592;0.376;0.032	t|1e1.1o1|1e2.1o1|1e3.1o1	3	4	0;0;0	KI270908.1	+	664598-680493;674063-680493;676589-680493	664449-664598;673977-674063;674901-676589;677610-682624		http://genome.ucsc.edu/cgi-bin/hgTracks?db=GRCh38&position=KI270908.1%3A682624-664449
MAPT	ENSG00000277956.4	ENSG00000277956.4:t:716362-716443	-0.30150757031587294;0.30150754959604253	0.9109466130481191;0.9109466638231709	2.023422082453319e-05;2.0232318993338247e-05	0.755;0.245	0.442;0.558	t|1e1.1o1|1e2.1o1	2	3	0;0	KI270908.1	+	698783-716362;712521-716362	698518-698783;712429-712521;716362-716443		http://genome.ucsc.edu/cgi-bin/hgTracks?db=GRCh38&position=KI270908.1%3A716443-698518
SLC25A26	ENSG00000282739.1	ENSG00000282739.1:t:220099-220208	0.2807398640377034;-0.2807398838951332	0.8391705588897137;0.8391704749479367	6.283017538719067e-05;6.283530275030813e-05	0.306;0.694	0.599;0.401	t|1e1.1o1|1e2.1o1	2	3	0;0	KQ031385.1	+	198023-220099;213596-220099	197638-198023;213440-213596;220099-220208		http://genome.ucsc.edu/cgi-bin/hgTracks?db=GRCh38&position=KQ031385.1%3A220208-197638
HNRNPR	ENSG00000282958.2	ENSG00000282958.2:t:108249-108587	0.2556846175815719;-0.25568460349776956	0.7453964712727088;0.7453965151747372	0.00011579020071488471;0.00011579992137122908	0.195;0.805	0.477;0.523	t|1e1.1o1|1e2.1o1	2	3	0;0	KQ458383.1	-	108587-114190;108587-110831	108249-108587;110831-110999;114190-114315		http://genome.ucsc.edu/cgi-bin/hgTracks?db=GRCh38&position=KQ458383.1%3A114315-108249
VPS28	ENSG00000285339.1	ENSG00000285339.1:s:159091-159165	0.27978334366986773;-0.2797834104376775	0.7822269992948602;0.7822270088318213	0.00013964219754871685;0.00013965390780024123	0.562;0.438	0.877;0.123	s|1e1.2o5|1e1.5o5	2	2	0;0	KZ208914.1	-	157893-159091;157581-159091	157073-157896;159091-159165		http://genome.ucsc.edu/cgi-bin/hgTracks?db=GRCh38&position=KZ208914.1%3A159165-157073

## Sheet: white matter glial cells
Supplementary Table 4. MAJIQ splicing analysis of RNA-seq in CNS cells from DM1 patients and disease controls.
gene_name	gene_id	lsv_id	mean_dpsi_per_lsv_junction	probability_changing	probability_non_changing	DM1White_mean_psi	Contrl_mean_psi	lsv_type	num_junctions	num_exons	de_novo_junctions	seqid	strand	junctions_coords	exons_coords	ir_coords	ucsc_lsv_link
STPG1	ENSG00000001460.17	ENSG00000001460.17:t:24383867-24384003	0.20360497677910874;-0.2036050163528362	0.5208730896266179;0.5208731708192877	0.00015934764146628098;0.00015936133622607151	0.613;0.387	0.846;0.154	t|1e1.1o2|1e2.2o4	2	3	0;0	chr1	-	24384003-24401319;24384003-24391561	24383867-24384003;24391203-24391679;24401079-24401456		http://genome.ucsc.edu/cgi-bin/hgTracks?db=GRCh38&position=chr1%3A24401456-24383867
RBM5	ENSG00000003756.16	ENSG00000003756.16:s:50099982-50100172	-0.2115772058404513;0.011818772286777473;0.17940627593130656	0.5586836526552644;5.936170853770607e-06;0.40782105303286703	2.2435426476841158e-05;0.0056738196578984615;4.7673535439368376e-05	0.553;0.054;0.392	0.315;0.081;0.604	s|1e1.1o1|1e2.3o3|i	3	3	0;0;0	chr3	+	50100051-50100532;50100051-50103083;50100173-50100531	50099982-50100172;50100532-50102194;50102337-50103166	50100173-50100531	http://genome.ucsc.edu/cgi-bin/hgTracks?db=GRCh38&position=chr3%3A50103166-50099982
FUZ	ENSG00000010361.13	ENSG00000010361.13:s:49812447-49812736	-0.08670873653168579;-0.009117618868213615;-0.1418896251685;0.002495047168188186;0.29264399346760006	0.014857032786927743;3.208104347990919e-08;0.22094235579825183;5.488330252958488e-21;0.9446403158063345	0.0006436913490626139;0.04019766173530004;0.00029210083629038763;0.16150560163589567;3.5982486511136156e-07	0.153;0.050;0.721;0.010;0.066	0.049;0.001;0.550;0.035;0.364	s|1e1.1o1|1e2.1o1|2e3.1o1|2e4.1o1|3e5.1o1	5	6	0;0;0;0;0	chr19	-	49812335-49812638;49811699-49812638;49812335-49812615;49811699-49812615;49812335-49812447	49811631-49811699;49812251-49812335;49812447-49812736		http://genome.ucsc.edu/cgi-bin/hgTracks?db=GRCh38&position=chr19%3A49812736-49811631
FUZ	ENSG00000010361.13	ENSG00000010361.13:t:49812251-49812335	-0.011750300461098834;-0.08500436819160587;-0.1374272255218808;0.28846390643712927	1.3381891608629254e-06;0.012979701094062754;0.2039154608778277;0.9379337571002498	0.011323634958900097;0.0006627430006630464;0.0003121280233470136;3.6888899099720443e-07	0.074;0.151;0.709;0.065	0.049;0.048;0.543;0.360	t|1e1.2o2|1e2.1o3|1e2.2o3|1e2.3o3	4	3	0;0;0;0	chr19	-	49812335-49812996;49812335-49812638;49812335-49812615;49812335-49812447	49812251-49812335;49812447-49812736;49812996-49813309		http://genome.ucsc.edu/cgi-bin/hgTracks?db=GRCh38&position=chr19%3A49813309-49812251
FYN	ENSG00000010810.17	ENSG00000010810.17:t:111780566-111780635	-0.005871023358327439;0.20720332896920224;7.771559922880732e-16;7.771559922880732e-16;-1.7958591556863392e-08;-0.15418643710798238;7.771559922880732e-16;7.771559922880732e-16;7.771559922880732e-16	6.421105866113893e-21;0.5807418536323763;4.8927609539121656e-21;4.8927609539121656e-21;4.892762615702417e-21;0.0924499310872721;4.8927609539121656e-21;4.8927609539121656e-21;4.8927609539121656e-21	0.4165422940125322;7.133314751700209e-09;0.9999999970167216;0.9999999970167216;0.4760785584246504;3.2949781381130805e-07;0.9999999970167216;0.9999999970167216;0.9999999970167216	0.045;0.770;0.000;0.000;0.006;0.178;0.000;0.000;0.000	0.018;0.980;0.000;0.000;0.000;0.000;0.000;0.000;0.000	t|1e1.1o1|1e2.1o1|1e3.1o1|1e4.1o1|1e5.1o1|1e6.1o1|1e7.1o1|1e8.1o1|1e9.1o1	9	10	0;0;0;0;0;0;0;0;0	chr6	-	111780635-111872968;111780635-111846589;111780635-111844777;111780635-111819860;111780635-111818615;111780635-111813892;111780635-111798355;111780635-111793623;111780635-111781056	111780566-111780635;111781056-111781080;111793623-111793912;111798355-111798423;111813892-111814107;111818615-111818740;111819860-111820078;111844777-111844944;111846589-111846629;111872968-111873205		http://genome.ucsc.edu/cgi-bin/hgTracks?db=GRCh38&position=chr6%3A111873205-111780566
PPP5C	ENSG00000011485.14	ENSG00000011485.14:t:46383780-46383998	0.21391642571154124;-0.2341398703333377;0.0006274311511876171	0.5800907967691644;0.6758198588789895;5.0436669272465404e-21	0.00011367792877348073;8.164445919334185e-05;0.14070476599287596	0.207;0.790;0.003	0.450;0.528;0.022	t|1e1.1o2|1e2.1o2|2e2.1o2	3	3	0;0;0	chr19	+	46376574-46383780;46383476-46383780;46383476-46383784	46376453-46376703;46381511-46383711;46383780-46383998		http://genome.ucsc.edu/cgi-bin/hgTracks?db=GRCh38&position=chr19%3A46383998-46376453
B4GALT7	ENSG00000027847.13	ENSG00000027847.13:s:177604066-177604541	-0.23629432649629428;0.0048867320825476315;0.20978365941676483	0.6745475805039559;0.00012943881092393553;0.5508011255346742	8.721243858444971e-05;0.005663534242227097;0.00020298571131638333	0.347;0.071;0.582	0.083;0.083;0.834	s|1e1.1o1|1e2.2o3|1e2.3o3	3	3	0;0;0	chr5	+	177604541-177605045;177604541-177607283;177604541-177607302	177604066-177604541;177605045-177605224;177605791-177607357		http://genome.ucsc.edu/cgi-bin/hgTracks?db=GRCh38&position=chr5%3A177607357-177604066
FBXO42	ENSG00000037637.10	ENSG00000037637.10:t:16315169-16315435	-0.20411131308415026;0.20411130810506908	0.5264706700676459;0.5264706315600117	0.0002598938783286986;0.0002598722412407064	0.879;0.121	0.621;0.379	t|1e1.1o1|1e2.1o1	2	3	0;1	chr1	-	16315435-16352255;16315435-16316437	16315169-16315435;16316437-nan;16352255-16352454		http://genome.ucsc.edu/cgi-bin/hgTracks?db=GRCh38&position=chr1%3A16352454-16315169
PPP1R3F	ENSG00000049769.12	ENSG00000049769.12:s:49280776-49281461	-0.20500463155720872;0.20500460709486867	0.5338986912591245;0.5338985335408556	0.0002459128366288921;0.00024589231917878057	0.771;0.229	0.521;0.479	s|1e1.1o2|1e1.2o2	2	2	0;0	chrX	+	49281461-49281981;49281461-49281984	49280776-49281461;49281981-49282063		http://genome.ucsc.edu/cgi-bin/hgTracks?db=GRCh38&position=chrX%3A49282063-49280776
IL17RB	ENSG00000056736.9	ENSG00000056736.9:t:53856844-53856986	0.2546769112088619;-0.25467691919392765	0.7127350896216786;0.7127351402422738	0.00020119658857075946;0.00020121227433267386	0.086;0.914	0.380;0.620	t|1e1.1o1|1e2.1o1	2	3	0;0	chr3	+	53852997-53856844;53855341-53856844	53852871-53852997;53855294-53855341;53856844-53856986		http://genome.ucsc.edu/cgi-bin/hgTracks?db=GRCh38&position=chr3%3A53856986-53852871
YBX3	ENSG00000060138.12	ENSG00000060138.12:t:10704023-10704438	0.21721896747992586;-0.21721897968724085	0.6031863930697566;0.6031863477248405	7.209523435812346e-05;7.210123925416312e-05	0.292;0.708	0.523;0.477	t|1e1.2o2|1e2.1o1	2	3	0;0	chr12	-	10704148-10713211;10704148-10709908	10704023-10704438;10709908-10710120;10713211-10713333		http://genome.ucsc.edu/cgi-bin/hgTracks?db=GRCh38&position=chr12%3A10713333-10704023
EPN1	ENSG00000063245.14	ENSG00000063245.14:t:55689867-55689950	-0.23047212286748464;0.23047214591426474	0.6494645017402311;0.6494644693370824	0.00011255097037599082;0.00011254161114907654	0.603;0.397	0.343;0.657	t|1e1.1o1|1e2.1o1	2	3	0;0	chr19	+	55688994-55689867;55689371-55689867	55688870-55688994;55689297-55689371;55689867-55689950		http://genome.ucsc.edu/cgi-bin/hgTracks?db=GRCh38&position=chr19%3A55689950-55688870
SLC12A2	ENSG00000064651.13	ENSG00000064651.13:s:128174541-128174666	-0.2735737894194668;0.2735737877462974	0.798496872683992;0.7984968468728324	8.29405240101444e-05;8.293390831202339e-05	0.659;0.341	0.358;0.642	s|1e1.1o1|1e2.2o2	2	3	0;0	chr5	+	128174666-128177105;128174666-128178567	128174541-128174666;128177105-128177152;128178380-128178689		http://genome.ucsc.edu/cgi-bin/hgTracks?db=GRCh38&position=chr5%3A128178689-128174541
CHI3L2	ENSG00000064886.13	ENSG00000064886.13:s:111227486-111227769	-0.22119860360840993;0.22119860011296205	0.623434722496635;0.623434783845165	0.00012101772972861191;0.0001210078833645325	0.937;0.063	0.688;0.312	s|1e1.2o2|1e2.1o2	2	3	0;0	chr1	+	111227769-111229852;111227769-111230742	111227486-111227769;111229820-111229881;111230742-111231114		http://genome.ucsc.edu/cgi-bin/hgTracks?db=GRCh38&position=chr1%3A111231114-111227486
IP6K2	ENSG00000068745.14	ENSG00000068745.14:s:48694624-48694824	-0.00016994651869663195;0.10948209094843234;-0.29292461936805503;0.1529198564587664	4.653110579259976e-21;0.04092333053331187;0.9188502307646166;0.2717070088757466	0.13477681224120353;0.00016870786485125364;1.1052894000052049e-07;7.100126117174532e-05	0.013;0.054;0.381;0.553	0.002;0.180;0.075;0.743	s|1e1.1o1|2e2.1o1|2e3.1o1|i	4	4	0;1;0;0	chr3	-	48694240-48694702;48694525-48694694;48694240-48694694;48694526-48694623	48693448-48694240;48694345-48694525;48694624-48694824	48694526-48694623	http://genome.ucsc.edu/cgi-bin/hgTracks?db=GRCh38&position=chr3%3A48694824-48693448
CDC42	ENSG00000070831.15	ENSG00000070831.15:s:22086669-22086866	-0.2555245209228683;0.2555245379668101	0.8530814839642236;0.8530815378818694	4.404079390063487e-08;4.4019457502859766e-08	0.530;0.470	0.272;0.728	s|1e1.1o1|1e2.1o1	2	3	0;0	chr1	+	22086866-22089943;22086866-22091428	22086669-22086866;22089943-22090804;22091428-22092946		http://genome.ucsc.edu/cgi-bin/hgTracks?db=GRCh38&position=chr1%3A22092946-22086669
SREBF1	ENSG00000072310.16	ENSG00000072310.16:t:17817256-17817457	-0.22064579421631136;0.18092481415682155;0.005056564449706993	0.6109328907591268;0.4008425910677655;4.575407983598073e-07	7.764006988475458e-05;0.00015670329265350606;0.02590419684475384	0.896;0.100;0.004	0.654;0.305;0.041	t|1e1.1o1|1e2.1o2|2e3.1o1	3	4	0;0;0	chr17	-	17817457-17817696;17817457-17817548;17817451-17817696	17817256-17817457;17817526-17817591;17817696-17818149		http://genome.ucsc.edu/cgi-bin/hgTracks?db=GRCh38&position=chr17%3A17818149-17817256
ZCWPW1	ENSG00000078487.17	ENSG00000078487.17:s:100420622-100420678	-0.21808981001489472;0.21808977143175523	0.5869942250392982;0.5869940913419313	0.00020504934808340813;0.0002050323644681067	0.820;0.180	0.561;0.439	s|1e1.1o3|1e1.3o3	2	2	0;0	chr7	-	100419883-100420622;100419813-100420622	100419630-100419883;100420622-100420678		http://genome.ucsc.edu/cgi-bin/hgTracks?db=GRCh38&position=chr7%3A100420678-100419630
LIPE	ENSG00000079435.9	ENSG00000079435.9:t:42410307-42410842	-0.0003104718710577847;0.20695696378628922;-0.0003104718710577847;-0.205145672935543;0.011132247779472583	2.814059884201457e-06;0.5542007774226164;2.814059884201457e-06;0.5344214015406352;0.0008451242835235552	0.012848805512835404;0.00022809438586837922;0.012848805512835404;0.0003434007679953277;0.0033333315870417712	0.007;0.073;0.007;0.841;0.073	0.003;0.324;0.003;0.571;0.098	t|1e1.1o1|1e2.1o1|1e3.1o1|1e4.1o1|1e5.1o1	5	6	0;0;0;0;0	chr19	-	42410842-42426267;42410842-42423419;42410842-42422993;42410842-42412365;42410842-42412274	42410307-42410842;42412274-42412347;42412365-42412448;42422993-42423222;42423419-42424123;42426267-42427426		http://genome.ucsc.edu/cgi-bin/hgTracks?db=GRCh38&position=chr19%3A42427426-42410307
PILRA	ENSG00000085514.15	ENSG00000085514.15:s:100374044-100374742	0.001077188706573272;0.2017484394433344;-0.22414766744397946;-0.00012407398522977045	2.8228444948086357e-07;0.5160760649677807;0.5971507253581969;6.488150380858912e-07	0.029267270401743754;0.0003111174579286211;0.00025180224012055774;0.02722782487290365	0.004;0.423;0.551;0.022	0.021;0.683;0.275;0.021	s|1e1.1o1|1e2.1o1|1e3.1o1|1e4.1o1	4	5	0;0;0;0	chr7	+	100374433-100376121;100374433-100389888;100374433-100397879;100374433-100399291	100374044-100374742;100376121-100376413;100389888-100390106;100397879-100397912;100399291-100399340		http://genome.ucsc.edu/cgi-bin/hgTracks?db=GRCh38&position=chr7%3A100399340-100374044
CTTN	ENSG00000085733.15	ENSG00000085733.15:s:70420386-70420510	0.19732455038870725;0.004063813501612264;-0.22036786907082756	0.4998927585613942;5.714255093299075e-06;0.5864999231034995	0.00028014307851480214;0.015740686901119627;0.00023721622196026804	0.237;0.021;0.742	0.485;0.040;0.475	s|1e1.1o1|1e2.2o2|1e3.1o1	3	4	0;0;0	chr11	+	70420510-70421470;70420510-70422509;70420510-70422940	70420386-70420510;70421470-70421580;70422503-70422631;70422940-70422995		http://genome.ucsc.edu/cgi-bin/hgTracks?db=GRCh38&position=chr11%3A70422995-70420386
DNM1L	ENSG00000087470.17	ENSG00000087470.17:s:32737105-32737306	-0.27043786308532736;0.14007945702303948;0.07852089828180173	0.7693979385992125;0.2521283930335247;0.041757198087383575	0.00011769608521527974;0.000373303657448576;0.0007231785543395449	0.828;0.118;0.054	0.522;0.307;0.172	s|1e1.1o1|1e2.1o1|1e3.2o3	3	4	0;0;0	chr12	+	32737161-32737865;32737161-32738264;32737161-32740064	32737105-32737306;32737865-32737942;32738264-32738296;32739845-32740240		http://genome.ucsc.edu/cgi-bin/hgTracks?db=GRCh38&position=chr12%3A32740240-32737105
EXOC1	ENSG00000090989.17	ENSG00000090989.17:s:55871849-55871958	0.20313321991553498;-0.20313323631428176	0.5171741773880428;0.5171742597179683	0.00014804938345134701;0.000148062129081028	0.654;0.346	0.885;0.115	s|1e1.1o1|1e2.1o1	2	3	1;0	chr4	+	55871958-55872755;55871958-55877917	55871849-55871958;55872755-55872808;55877917-55878066		http://genome.ucsc.edu/cgi-bin/hgTracks?db=GRCh38&position=chr4%3A55878066-55871849
TXNL1	ENSG00000091164.12	ENSG00000091164.12:s:56600502-56600986	0.22965879343506773;-0.2296587993007509	0.670528587192183;0.6705286741484068	4.465050668384536e-05;4.465403502063037e-05	0.042;0.958	0.296;0.704	s|1e1.2o2|2e1.1o2	2	2	0;0	chr18	-	56600365-56600638;56600433-56600502	56597208-56600433;56600502-56600986		http://genome.ucsc.edu/cgi-bin/hgTracks?db=GRCh38&position=chr18%3A56600986-56597208
MYL6	ENSG00000092841.18	ENSG00000092841.18:t:56161387-56161587	-0.2774276199943453;0.2774276417900427	0.9221278930711441;0.9221279447322176	0.0;4.670497616042803e-19	0.595;0.405	0.330;0.670	t|1e1.2o3|1e2.1o4	2	3	0;0	chr12	+	56160320-56161387;56160670-56161387	56160243-56160343;56160626-56161298;56161387-56161587		http://genome.ucsc.edu/cgi-bin/hgTracks?db=GRCh38&position=chr12%3A56161587-56160243
TFIP11	ENSG00000100109.16	ENSG00000100109.16:t:26510064-26510281	-0.21573233384631346;0.2157323210362578	0.5678730381933587;0.5678730909385855	3.8702502260901106e-05;3.869926578264748e-05	0.265;0.735	0.010;0.990	t|1e1.1o2|1e2.1o1	2	3	0;0	chr22	-	26510281-26512099;26510281-26510617	26510064-26510281;26510617-26510707;26511689-26512377		http://genome.ucsc.edu/cgi-bin/hgTracks?db=GRCh38&position=chr22%3A26512377-26510064
ASCC2	ENSG00000100325.14	ENSG00000100325.14:s:29832245-29832580	-0.02152332699769002;-0.24600521378088622;0.33363823469888854;-9.303759242747704e-05	0.0015269739864806602;0.6463508431588282;0.8695403040063371;5.506372334719401e-07	0.003320060130065361;0.000301170971339193;0.00014494140829063648;0.020868412491476307	0.084;0.748;0.161;0.006	0.027;0.439;0.529;0.005	s|1e1.1o1|1e2.2o2|1e3.2o2|1e4.1o1	4	5	0;0;0;0	chr22	-	29827600-29832245;29825780-29832245;29825257-29832245;29816073-29832245	29816006-29816073;29825087-29825358;29825622-29826131;29827477-29827600;29832245-29832580		http://genome.ucsc.edu/cgi-bin/hgTracks?db=GRCh38&position=chr22%3A29832580-29816006
ARFGAP1	ENSG00000101199.12	ENSG00000101199.12:s:63288310-63289496	0.21076081045833986;-0.2107607500598771	0.5694413899159381;0.5694410711930298	6.642427678047442e-06;6.642965806658019e-06	0.118;0.882	0.348;0.652	s|1e1.1o1|i	2	2	0;1	chr20	+	63289496-63289678;63289497-63289677	63288310-63289496;63289678-63289793	63289497-63289677	http://genome.ucsc.edu/cgi-bin/hgTracks?db=GRCh38&position=chr20%3A63289793-63288310
SUPT20H	ENSG00000102710.19	ENSG00000102710.19:t:37009720-37009809	-0.24811158799964111;0.2481115522501039	0.688693215169467;0.6886931257434405	0.0001754965945857112;0.00017548219694193663	0.636;0.364	0.346;0.654	t|1e1.1o1|1e2.1o1	2	3	0;0	chr13	-	37009809-37012192;37009809-37010552	37009720-37009809;37010552-37010852;37012192-37013906		http://genome.ucsc.edu/cgi-bin/hgTracks?db=GRCh38&position=chr13%3A37013906-37009720
TSC2	ENSG00000103197.17	ENSG00000103197.17:s:2060670-2060816	0.21425423176547784;-0.2142542096388592	0.5687061341366719;0.5687060945642383	0.0001866246484102736;0.0001866402847657822	0.079;0.921	0.335;0.665	s|1e1.1o1|1e2.3o3	2	3	0;0	chr16	+	2060813-2060953;2060813-2061871	2060670-2060816;2060953-2061039;2061760-2062008		http://genome.ucsc.edu/cgi-bin/hgTracks?db=GRCh38&position=chr16%3A2062008-2060670
CSPP1	ENSG00000104218.14	ENSG00000104218.14:t:67074243-67074351	0.001563690105786133;-0.20206892355674533;0.17865620518474862	7.567529510810242e-07;0.5172150439209984;0.4251521570527806	0.02307946578074323;0.0002599482180803969;0.0003180408154463967	0.005;0.770;0.225	0.024;0.519;0.457	t|1e1.1o1|1e2.1o2|1e2.2o2	3	3	0;0;1	chr8	+	67062520-67074243;67064496-67074243;67064538-67074243	67062426-67062520;67064368-67064538;67074243-67074351		http://genome.ucsc.edu/cgi-bin/hgTracks?db=GRCh38&position=chr8%3A67074351-67062426
AKAP8	ENSG00000105127.8	ENSG00000105127.8:s:15370145-15370179	0.23828671294653014;-0.2382867147881903	0.6675261657295569;0.6675261236083764	0.00013942136914300052;0.00013943288895734707	0.092;0.908	0.366;0.634	s|1e1.1o1|1e2.1o1	2	3	0;0	chr19	-	15369224-15370146;15368322-15370146	15368235-15368322;15369067-15369224;15370145-15370179		http://genome.ucsc.edu/cgi-bin/hgTracks?db=GRCh38&position=chr19%3A15370179-15368235
MPDZ	ENSG00000107186.16	ENSG00000107186.16:t:13136092-13136182	0.22702906593693628;-0.2270290877687169	0.6353416916003897;0.6353417402801578	0.00011607767140172514;0.0001160874121904909	0.312;0.688	0.566;0.434	t|1e1.2o2|1e2.1o1	2	3	0;0	chr9	-	13136182-13137957;13136182-13136712	13136092-13136182;13136712-13136803;13137957-13138153		http://genome.ucsc.edu/cgi-bin/hgTracks?db=GRCh38&position=chr9%3A13138153-13136092
DVL1	ENSG00000107404.19	ENSG00000107404.19:s:1339287-1339439	0.20309235827812985;-0.20309235600347675	0.5236787450788335;0.5236786477793381	0.00017391777199259062;0.0001739327223967413	0.559;0.441	0.798;0.202	s|1e1.1o1|2e1.1o1	2	2	0;0	chr1	-	1338653-1339362;1338653-1339287	1338522-1338653;1339287-1339439		http://genome.ucsc.edu/cgi-bin/hgTracks?db=GRCh38&position=chr1%3A1339439-1338522
FRG1	ENSG00000109536.11	ENSG00000109536.11:s:189952162-189952287	-0.22382813316565386;0.2238281655624964	0.6589340931428221;0.6589340052281775	6.466113616809821e-05;6.465576161491986e-05	0.796;0.204	0.552;0.448	s|1e1.1o1|1e2.1o1	2	3	0;0	chr4	+	189952287-189953068;189952287-189957398	189952162-189952287;189953068-189953125;189957398-189957502		http://genome.ucsc.edu/cgi-bin/hgTracks?db=GRCh38&position=chr4%3A189957502-189952162
FRG1	ENSG00000109536.11	ENSG00000109536.11:t:189957398-189957502	0.26488131334209974;-0.26488133489615595	0.8418437816957488;0.8418437990139934	1.2308916397622225e-05;1.2309896680329224e-05	0.219;0.781	0.493;0.507	t|1e1.1o1|1e2.2o2	2	3	0;0	chr4	+	189952287-189957398;189955151-189957398	189952162-189952287;189955037-189955151;189957398-189957502		http://genome.ucsc.edu/cgi-bin/hgTracks?db=GRCh38&position=chr4%3A189957502-189952162
HSPA8	ENSG00000109971.13	ENSG00000109971.13:s:123062750-123063230	0.2136164069351626;-0.2343006476951895;0.001537377462997754	0.5675852038286373;0.6797450738617897;3.6255376946235547e-06	3.373316658409168e-05;4.574232276732815e-05;0.01722961137509657	0.009;0.981;0.009	0.262;0.712;0.026	s|1e1.2o4|2e1.1o4|3e2.3o4	3	3	1;1;0	chr11	-	123062696-123063043;123062697-123063039;123061329-123062750	123060825-123061332;123062347-123062697;123062750-123063230		http://genome.ucsc.edu/cgi-bin/hgTracks?db=GRCh38&position=chr11%3A123063230-123060825
C12orf49	ENSG00000111412.5	ENSG00000111412.5:s:116737790-116738070	-0.27833889008532386;0.25784243065693563;0.013063816747093756	0.7738768433585191;0.7882822752524846;0.0032644039273796053	0.00015495828539990875;3.487850110371512e-05;0.002478662077825322	0.829;0.030;0.141	0.513;0.312;0.175	s|1e1.1o1|1e2.1o1|1e3.1o1	3	4	0;0;0	chr12	-	116723223-116737790;116720447-116737790;116717893-116737790	116710185-116717893;116720296-116720447;116723067-116723223;116737790-116738070		http://genome.ucsc.edu/cgi-bin/hgTracks?db=GRCh38&position=chr12%3A116738070-116710185
C12orf49	ENSG00000111412.5	ENSG00000111412.5:t:116720296-116720447	0.3239830604759534;-0.3239830966638638	0.9155205488836959;0.9155205566915167	4.678667995449714e-05;4.679043336852651e-05	0.041;0.959	0.387;0.613	t|1e1.1o1|1e2.1o1	2	3	0;0	chr12	-	116720447-116737790;116720447-116723067	116720296-116720447;116723067-116723223;116737790-116738070		http://genome.ucsc.edu/cgi-bin/hgTracks?db=GRCh38&position=chr12%3A116738070-116720296
AMPD2	ENSG00000116337.15	ENSG00000116337.15:t:109625598-109625792	-0.03109378220347818;-0.18173721999020942;6.829119323555541e-06;0.2638402055839273	0.0006139211309294408;0.4420712574776848;6.9552412622821945e-09;0.7297598900114232	0.0033450083878350245;0.0003410228521154579;0.0546994427190064;0.0001738864096505808	0.086;0.529;0.004;0.381	0.021;0.287;0.004;0.688	t|1e1.1o1|1e2.1o1|1e3.1o1|1e4.1o1	4	5	0;0;0;0	chr1	+	109620278-109625662;109621266-109625662;109624089-109625662;109625433-109625662	109619837-109620278;109621115-109621266;109623814-109624089;109625303-109625433;109625598-109625792		http://genome.ucsc.edu/cgi-bin/hgTracks?db=GRCh38&position=chr1%3A109625792-109619837
PLEKHM2	ENSG00000116786.12	ENSG00000116786.12:s:15719734-15719920	0.23164205214171119;-0.2316420272640388	0.7178591294157489;0.7178590535848829	6.319584135658975e-06;6.32004727962876e-06	0.579;0.421	0.821;0.179	s|1e1.1o1|1e2.1o1	2	3	0;0	chr1	+	15719920-15721329;15719920-15725317	15719734-15719920;15721329-15721388;15725317-15725545		http://genome.ucsc.edu/cgi-bin/hgTracks?db=GRCh38&position=chr1%3A15725545-15719734
PLEKHM2	ENSG00000116786.12	ENSG00000116786.12:t:15725317-15725545	-0.25326737344027017;0.25326739685722865	0.7774905532616306;0.7774905607403528	2.8818611572223318e-05;2.8816347023062572e-05	0.573;0.427	0.305;0.695	t|1e1.2o2|1e2.1o1	2	3	0;0	chr1	+	15719920-15725317;15721388-15725317	15719734-15719920;15721329-15721388;15725317-15725545		http://genome.ucsc.edu/cgi-bin/hgTracks?db=GRCh38&position=chr1%3A15725545-15719734
ABCD4	ENSG00000119688.20	ENSG00000119688.20:s:74294054-74295198	-0.000985998264855565;-1.8743598738147952e-05;-0.23027748237170026;0.2530120096827297	1.5636083626981003e-07;2.4711564492116142e-09;0.6395871954621462;0.7332104716568089	0.03312499616674636;0.06501294610674035;0.0001453411740097721;9.42904805291163e-05	0.020;0.004;0.860;0.116	0.004;0.004;0.594;0.399	s|1e1.1o3|1e1.2o3|1e1.3o3|1e2.1o1	4	3	0;0;0;0	chr14	-	74293310-74295148;74293279-74295148;74293248-74295148;74292869-74295148	74292831-74292869;74293154-74293310;74294054-74295198		http://genome.ucsc.edu/cgi-bin/hgTracks?db=GRCh38&position=chr14%3A74295198-74292831
COQ6	ENSG00000119723.16	ENSG00000119723.16:t:73955805-73956000	-0.2174948188585959;0.2174947864195749	0.5823968246629446;0.58239664848676	0.0001477588782485828;0.00014774645984438594	0.357;0.643	0.104;0.896	t|1e1.1o2|1e2.1o1	2	3	0;0	chr14	+	73953569-73955805;73955509-73955805	73953435-73953812;73955330-73955509;73955805-73956000		http://genome.ucsc.edu/cgi-bin/hgTracks?db=GRCh38&position=chr14%3A73956000-73953435
AVPI1	ENSG00000119986.6	ENSG00000119986.6:s:97686766-97687323	-0.41829079042076345;0.4182908725592945	0.9998591667563861;0.9998591710964946	5.981566131296745e-09;5.6238733340389344e-09	0.992;0.008	0.562;0.438	s|1e1.1o2|1e1.2o2	2	2	0;1	chr10	-	97679915-97686766;97679913-97686766	97679619-97679915;97686766-97687323		http://genome.ucsc.edu/cgi-bin/hgTracks?db=GRCh38&position=chr10%3A97687323-97679619
UFM1	ENSG00000120686.11	ENSG00000120686.11:s:38359301-38359781	-0.136867064396614;0.21469040466969316;-0.05113440080556578	0.13582458662293245;0.6007658545253798;0.0008443656231730618	7.417329451753218e-05;2.25093774993248e-06;0.0008794985742418548	0.368;0.414;0.217	0.221;0.639;0.142	s|1e1.1o1|1e2.1o1|i	3	3	1;0;1	chr13	+	38359333-38360041;38359333-38360711;38359782-38360710	38359301-38359781;38360041-nan;38360711-38363619	38359782-38360710	http://genome.ucsc.edu/cgi-bin/hgTracks?db=GRCh38&position=chr13%3A38363619-38359301
HSPH1	ENSG00000120694.19	ENSG00000120694.19:s:31145563-31145768	-0.24476130394534212;0.24476133340101136	0.7851180136245699;0.7851182431304382	1.8548869662460277e-08;1.8539985986227676e-08	0.904;0.096	0.664;0.336	s|1e1.1o1|1e2.1o1	2	3	0;0	chr13	-	31143923-31145563;31141259-31145563	31141122-31141259;31143792-31143923;31145563-31145768		http://genome.ucsc.edu/cgi-bin/hgTracks?db=GRCh38&position=chr13%3A31145768-31141122
HSPH1	ENSG00000120694.19	ENSG00000120694.19:t:31141122-31141259	0.23674402079121026;-0.2367440180063236	0.7438654540159312;0.7438653802807346	1.2722590780828194e-06;1.2723757286670079e-06	0.110;0.890	0.341;0.659	t|1e1.1o1|1e2.1o1	2	3	0;0	chr13	-	31141259-31145563;31141259-31143792	31141122-31141259;31143792-31143923;31145563-31145768		http://genome.ucsc.edu/cgi-bin/hgTracks?db=GRCh38&position=chr13%3A31145768-31141122
RWDD3	ENSG00000122481.16	ENSG00000122481.16:t:95246058-95246657	-0.3007562549957643;0.12184241231177187;0.02113950329801314;0.07174812825517665	0.95148380394272;0.08765616017727972;0.00747281796631059;0.03907991602947105	7.237642096757924e-08;0.00012003010677900563;0.001140304358578842;0.00040074439421817056	0.343;0.036;0.509;0.114	0.030;0.179;0.560;0.231	t|1e1.1o1|1e2.1o3|1e2.2o3|i	4	3	1;0;0;1	chr1	+	95234315-95246542;95244651-95246542;95244698-95246542;95244716-95246057	95234155-95234315;95244565-95244715;95246058-95246657	95244716-95246057	http://genome.ucsc.edu/cgi-bin/hgTracks?db=GRCh38&position=chr1%3A95246657-95234155
PQLC1	ENSG00000122490.18	ENSG00000122490.18:t:79919184-79919400	-0.09746547276311937;-5.730544837847296e-06;0.2145058789045207;-0.06034189118450621	0.06691624211407732;4.8945375206277805e-21;0.5876134909365801;0.019186668292023364	0.0005167564958433735;0.45080954383590766;6.708389727677616e-05;0.0009588035332874778	0.353;0.008;0.286;0.354	0.223;0.002;0.519;0.257	t|1e1.1o1|1e2.1o1|1e3.1o1|1e4.1o1	4	5	0;0;0;0	chr18	-	79919400-79943329;79919400-79941507;79919400-79933969;79919400-79930228	79919184-79919400;79930228-79930311;79933969-79934022;79941507-79941750;79943329-79943462		http://genome.ucsc.edu/cgi-bin/hgTracks?db=GRCh38&position=chr18%3A79943462-79919184
BAZ2B	ENSG00000123636.17	ENSG00000123636.17:s:159432757-159435553	-0.22485421684000442;0.2248542285942245	0.6696356142337756;0.6696355672054225	9.743854263444263e-06;9.743111460361494e-06	0.847;0.153	0.610;0.390	s|1e1.1o1|1e2.1o1	2	3	0;0	chr2	-	159431156-159432757;159429260-159432757	159429200-159429260;159430863-159431156;159432757-159435553		http://genome.ucsc.edu/cgi-bin/hgTracks?db=GRCh38&position=chr2%3A159435553-159429200
BAZ2B	ENSG00000123636.17	ENSG00000123636.17:t:159429200-159429260	0.2742655434918938;-0.2742655490338106	0.8627010670807791;0.8627011054067306	1.1686517368345705e-05;1.1687245023539461e-05	0.228;0.772	0.512;0.488	t|1e1.1o1|1e2.1o1	2	3	0;0	chr2	-	159429260-159432757;159429260-159430863	159429200-159429260;159430863-159431156;159432757-159435553		http://genome.ucsc.edu/cgi-bin/hgTracks?db=GRCh38&position=chr2%3A159435553-159429200
MT1G	ENSG00000125144.13	ENSG00000125144.13:s:56667966-56668065	-0.25143122018161745;0.24950022269198865;7.771559922880732e-16	0.829428433582672;0.8202159907378372;4.8927609539121656e-21	4.571952674226054e-07;4.818595799550586e-07;0.9999999970167216	0.706;0.292;0.002	0.458;0.538;0.004	s|1e1.1o2|1e1.2o2|1e2.1o1	3	3	0;0;0	chr16	-	56667380-56667966;56667377-56667966;56666970-56667966	56666731-56666970;56667312-56667380;56667966-56668065		http://genome.ucsc.edu/cgi-bin/hgTracks?db=GRCh38&position=chr16%3A56668065-56666731
GRIA3	ENSG00000125675.17	ENSG00000125675.17:s:123185832-123185990	0.231904703379249;-0.23190470193731963	0.6633683251223638;0.6633683528560425	0.00011037690740734772;0.00011038591771495021	0.132;0.868	0.395;0.605	s|1e1.1o1|1e2.1o1	2	3	0;0	chrX	+	123185990-123202636;123185990-123253303	123185832-123185990;123202636-123202782;123253303-123253702		http://genome.ucsc.edu/cgi-bin/hgTracks?db=GRCh38&position=chrX%3A123253702-123185832
AKAP9	ENSG00000127914.16	ENSG00000127914.16:s:91980289-91980333	0.234811575069916;-0.23481157629123323	0.6981891023250687;0.6981889039358479	4.051589575688433e-05;4.0519187686993696e-05	0.546;0.454	0.800;0.200	s|1e1.1o1|1e2.1o1	2	3	0;0	chr7	+	91980333-91992158;91980333-91992885	91980289-91980333;91992158-91992211;91992885-91993055		http://genome.ucsc.edu/cgi-bin/hgTracks?db=GRCh38&position=chr7%3A91993055-91980289
SNRPN	ENSG00000128739.22	ENSG00000128739.22:t:24886516-24886589	-0.15798882604845033;-0.026221391890822794;0.21269385653332848	0.29354390321019186;0.002368820258313127;0.5696163064638633	0.0002343671646618528;0.002123698052706846;0.00015092839607788445	0.341;0.196;0.461	0.153;0.141;0.708	t|1e1.1o2|1e2.1o1|1e3.1o1	3	4	0;0;0	chr15	+	24823823-24886516;24829905-24886516;24856716-24886516	24823637-24823850;24829798-24829905;24856551-24856716;24886516-24886589		http://genome.ucsc.edu/cgi-bin/hgTracks?db=GRCh38&position=chr15%3A24886589-24823637
VPS13C	ENSG00000129003.17	ENSG00000129003.17:s:62033441-62033542	-0.23347413741746487;0.23347411687483727	0.6682570894685854;0.6682569759197104	9.647844546145645e-05;9.647054922541957e-05	0.355;0.645	0.094;0.906	s|1e1.1o1|1e2.1o1	2	3	0;0	chr15	-	62028420-62033441;62023520-62033441	62023411-62023520;62028358-62028420;62033441-62033542		http://genome.ucsc.edu/cgi-bin/hgTracks?db=GRCh38&position=chr15%3A62033542-62023411
PALLD	ENSG00000129116.18	ENSG00000129116.18:s:168924945-168925078	0.36721505583118713;-0.36721509784283474	0.9688245792026221;0.9688246289813573	1.1944611060969756e-05;1.1945010495506558e-05	0.169;0.831	0.543;0.457	s|1e1.1o1|1e2.1o1	2	3	0;0	chr4	+	168925078-168925233;168925078-168926213	168924945-168925078;168925233-168925393;168926213-168928457		http://genome.ucsc.edu/cgi-bin/hgTracks?db=GRCh38&position=chr4%3A168928457-168924945
ATG4D	ENSG00000130734.9	ENSG00000130734.9:t:10547189-10547253	0.25742432604692833;0.03206247356898555;-0.007710990714601468;-0.28115904501861705	0.7138483552044597;0.0015024806364848267;5.804668468199955e-06;0.7787403790283491	0.0001702845504937865;0.0025871526588930535;0.013951039233825346;0.0001501701458497262	0.254;0.033;0.048;0.666	0.551;0.096;0.005;0.348	t|1e1.1o1|1e2.1o4|1e2.3o4|1e2.4o4	4	3	0;0;0;0	chr19	+	10545130-10547189;10547071-10547189;10547082-10547189;10547115-10547189	10545010-10545130;10546839-10547115;10547189-10547253		http://genome.ucsc.edu/cgi-bin/hgTracks?db=GRCh38&position=chr19%3A10547253-10545010
DCLK1	ENSG00000133083.14	ENSG00000133083.14:t:35854499-35854593	-0.3096313599648546;0.3096313412329764	0.7585256817327203;0.7585256368410926	0.0003309412840496462;0.0003309162300671265	0.605;0.395	0.236;0.764	t|1e1.1o1|1e2.1o1	2	3	0;0	chr13	-	35854593-35871224;35854593-35855510	35854499-35854593;35855510-35855861;35871224-35871340		http://genome.ucsc.edu/cgi-bin/hgTracks?db=GRCh38&position=chr13%3A35871340-35854499
AHI1	ENSG00000135541.20	ENSG00000135541.20:s:135495814-135495898	-0.2616276607956258;0.26162763402684014	0.8052293733785275;0.8052293427403407	2.936843830192437e-05;2.9366233805585705e-05	0.525;0.475	0.250;0.750	s|1e1.1o2|1e2.2o2	2	3	0;0	chr6	-	135495709-135495814;135492291-135495814	135492228-135492378;135495313-135495709;135495814-135495898		http://genome.ucsc.edu/cgi-bin/hgTracks?db=GRCh38&position=chr6%3A135495898-135492228
NTPCR	ENSG00000135778.11	ENSG00000135778.11:s:232950605-232950744	0.2554143435970588;-0.25515827388191126;-2.802699506522265e-07	0.8404929281004366;0.8383815337964886;4.8928489289979325e-21	2.9335499061013775e-07;2.7963579829481944e-07;0.4750581704861543	0.680;0.318;0.002	0.940;0.059;0.002	s|1e1.1o2|1e2.1o1|1e3.2o2	3	4	0;0;0	chr1	+	232950744-232955557;232950744-232956347;232950744-232969909	232950605-232950744;232955557-232955719;232956347-232956443;232961903-232970118		http://genome.ucsc.edu/cgi-bin/hgTracks?db=GRCh38&position=chr1%3A232970118-232950605
WASHC4	ENSG00000136051.14	ENSG00000136051.14:s:105107714-105107861	-0.23405391701774542;0.23405388288776932	0.6853051511105508;0.6853050460309877	3.484269648068583e-05;3.483984512598172e-05	0.973;0.027	0.715;0.285	s|1e1.1o1|1e2.1o1	2	3	0;0	chr12	+	105107861-105111125;105107861-105114216	105107714-105107861;105111125-105111264;105114216-105114269		http://genome.ucsc.edu/cgi-bin/hgTracks?db=GRCh38&position=chr12%3A105114269-105107714
SCN2A	ENSG00000136531.15	ENSG00000136531.15:t:165310323-165310745	-0.2183488425952602;0.2183488192113413	0.5992715833451545;0.5992715968808896	0.00011351918554558527;0.0001135096641789363	0.389;0.611	0.144;0.856	t|1e1.1o1|1e2.1o1	2	3	0;0	chr2	+	165309256-165310323;165309443-165310323	165309165-165309256;165309352-165309443;165310323-165310745		http://genome.ucsc.edu/cgi-bin/hgTracks?db=GRCh38&position=chr2%3A165310745-165309165
MARCH7	ENSG00000136536.14	ENSG00000136536.14:s:159762880-159762993	-0.20510210081168678;0.2051021085137421	0.5408839862706736;0.5408838450166835	1.1672666255901909e-05;1.1671716989106975e-05	0.980;0.020	0.758;0.242	s|1e1.1o1|1e2.1o1	2	3	0;0	chr2	+	159762993-159764626;159762993-159767284	159762880-159762993;159764626-159764674;159767284-159771027		http://genome.ucsc.edu/cgi-bin/hgTracks?db=GRCh38&position=chr2%3A159771027-159762880
SLC2A8	ENSG00000136856.17	ENSG00000136856.17:s:127397376-127397538	-0.22764094234817703;0.22764093461780416	0.6317858705685159;0.6317858748578381	0.00012368370364068682;0.00012367351202877645	0.944;0.056	0.684;0.316	s|1e1.1o1|1e2.1o2	2	3	0;0	chr9	+	127397538-127397905;127397538-127399907	127397376-127397538;127397905-127398111;127399907-127400006		http://genome.ucsc.edu/cgi-bin/hgTracks?db=GRCh38&position=chr9%3A127400006-127397376
TLN1	ENSG00000137076.20	ENSG00000137076.20:s:35732075-35732395	-0.2513620517209361;0.251362008341533	0.7020889879964087;0.702088904740895	0.00016479365653565559;0.00016478009912296863	0.623;0.377	0.333;0.667	s|1e1.1o1|1e2.1o1	2	3	1;0	chr9	-	35729399-35732075;35725727-35732075	nan-35729399;35725565-35725727;35732075-35732395		http://genome.ucsc.edu/cgi-bin/hgTracks?db=GRCh38&position=chr9%3A35732395-35725565
SYTL2	ENSG00000137501.17	ENSG00000137501.17:t:85720858-85720959	0.22625757528233914;-0.22625760996683084	0.6062293818126819;0.6062294203956612	0.00024630108326612857;0.00024632134270619055	0.471;0.529	0.749;0.251	t|1e1.1o1|1e2.1o1	2	3	0;0	chr11	-	85720959-85727896;85720959-85724032	85720858-85720959;85724032-85726468;85727896-85728028		http://genome.ucsc.edu/cgi-bin/hgTracks?db=GRCh38&position=chr11%3A85728028-85720858
RAB30	ENSG00000137502.9	ENSG00000137502.9:t:82997224-82997478	0.22794394442591723;-7.093690484045626e-05;-7.093690484045626e-05;-7.093690484045626e-05;-0.2200982265277016;-0.0013441705357069603	0.6165566730569655;6.275726625387325e-08;6.275726625387325e-08;6.275726625387325e-08;0.5871252234581037;4.970912497540391e-06	0.00016452905398500989;0.03076433828267977;0.03076433828267977;0.03076433828267977;0.00014890886890994715;0.0173864633651597	0.624;0.004;0.004;0.004;0.339;0.026	0.893;0.003;0.003;0.003;0.081;0.018	t|1e1.1o1|1e2.1o1|1e3.1o1|1e4.1o1|1e5.1o2|1e5.2o2	6	6	0;0;0;0;0;0	chr11	-	82997324-83071691;82997324-83071332;82997324-83060077;82997324-83035330;82997324-83034172;82997324-83034127	82997224-82997478;83034127-83034633;83035330-83035694;83060077-83060178;83071332-83071462;83071691-83071923		http://genome.ucsc.edu/cgi-bin/hgTracks?db=GRCh38&position=chr11%3A83071923-82997224
PPIG	ENSG00000138398.15	ENSG00000138398.15:s:169584340-169584497	-0.32271289660107977;4.211416623553725e-07;0.3107615106299644	0.9990459797374387;4.893265672582091e-21;0.9971958484059221	0.0;0.47500933773346776;4.436798322424052e-20	0.990;0.009;0.001	0.659;0.011;0.330	s|1e1.1o1|1e2.1o1|2e3.1o1	3	4	0;0;0	chr2	+	169584490-169603642;169584490-169606039;169584497-169603642	169584340-169584497;169603642-169603694;169606039-169606079		http://genome.ucsc.edu/cgi-bin/hgTracks?db=GRCh38&position=chr2%3A169606079-169584340
PPIG	ENSG00000138398.15	ENSG00000138398.15:t:169603642-169603694	-0.16290572533655756;0.21926006876008244;-0.051538683366022325	0.26026651079309987;0.6954301247796627;0.001907714868723848	0.00010202747062726392;8.994930843215084e-16;0.001211500168779911	0.654;0.001;0.346	0.482;0.242;0.272	t|1e1.1o2|1e1.2o2|1e2.1o1	3	3	0;0;0	chr2	+	169584490-169603642;169584497-169603642;169584899-169603642	169584340-169584497;169584568-169584899;169603642-169603694		http://genome.ucsc.edu/cgi-bin/hgTracks?db=GRCh38&position=chr2%3A169603694-169584340
SEPT11	ENSG00000138758.11	ENSG00000138758.11:s:77030897-77032158	-0.29627918916410123;0.0748066962912844;0.026723921770639095;-2.3539268091561564e-05;0.03389340051800464;0.031001729898485972	0.9056407596962803;0.07159398165315124;0.0014343254230267152;4.625232199594383e-21;0.00019157701909666702;0.0018993206031526005	1.057363720025073e-06;0.0003356078193883661;0.0016074141667463161;0.18585828812447935;0.0029218065065051407;0.0014528259103533444	0.420;0.387;0.090;0.009;0.017;0.078	0.107;0.522;0.146;0.002;0.082;0.140	s|1e1.1o1|1e2.1o2|1e2.2o2|1e3.1o1|1e4.1o1|i	6	5	0;0;0;0;0;1	chr4	+	77030970-77034497;77030970-77036770;77030970-77036773;77030970-77039073;77030970-77039743;77032159-77034496	77030897-77032158;77034497-77034821;77036770-77038614;77039073-77039326;77039743-77040384	77032159-77034496	http://genome.ucsc.edu/cgi-bin/hgTracks?db=GRCh38&position=chr4%3A77040384-77030897
PPFIA2	ENSG00000139220.16	ENSG00000139220.16:t:81369111-81369194	-0.35167370755819416;0.024023521319811413;0.2866488743691888	0.9710466598607318;0.001160224001003494;0.8494165078568573	5.048806091756397e-06;0.0023762513818759573;4.649572207064517e-05	0.528;0.123;0.350	0.166;0.174;0.657	t|1e1.2o2|1e2.1o2|1e2.2o2	3	3	0;0;0	chr12	-	81369194-81374634;81369194-81369294;81369194-81369290	81369111-81369194;81369290-81369423;81374634-81374768		http://genome.ucsc.edu/cgi-bin/hgTracks?db=GRCh38&position=chr12%3A81374768-81369111
WDR20	ENSG00000140153.17	ENSG00000140153.17:t:102208603-102208852	-0.0861803964821059;-3.464210294409271e-05;0.22037230783192605;-0.09177229280731426	0.04004690892704546;4.902485191267143e-21;0.611274311547169;0.01729994623754897	0.0006851122968025702;0.08867677695425802;4.292918105814238e-05;0.0006413520423121932	0.175;0.004;0.688;0.133	0.058;0.002;0.930;0.010	t|1e1.2o2|1e2.1o2|1e3.1o1|1e4.1o2	4	5	0;0;0;0	chr14	+	102140172-102208603;102193475-102208603;102195120-102208603;102197847-102208603	102139844-102140172;102193463-102193514;102194938-102195120;102197755-102197979;102208603-102208852		http://genome.ucsc.edu/cgi-bin/hgTracks?db=GRCh38&position=chr14%3A102208852-102139844
RERE	ENSG00000142599.17	ENSG00000142599.17:t:8655973-8656441	0.09042626477707197;0.035250770893060994;0.001397505131956822;-0.2140865773276068	0.11801126770338866;0.0035648521894890606;6.526747015067665e-07;0.5809622030242819	0.0006897776057337487;0.0018704279420664258;0.023639885159797185;9.382037305150082e-05	0.654;0.046;0.004;0.298	0.806;0.113;0.022;0.058	t|1e1.1o1|1e2.1o1|1e3.1o1|1e4.1o1	4	5	0;0;0;0	chr1	-	8656441-8817160;8656441-8792404;8656441-8753431;8656441-8703055	8655973-8656441;8703055-8703219;8753431-8753838;8792404-8792588;8817160-8817643		http://genome.ucsc.edu/cgi-bin/hgTracks?db=GRCh38&position=chr1%3A8817643-8655973
FCGR2A	ENSG00000143226.13	ENSG00000143226.13:s:161509820-161510350	-0.24866629308634308;-5.684810672491351e-05;0.2506100246178138	0.7197381497719415;1.2290674805923888e-07;0.7321842221211688	8.630517327201659e-05;0.030846663979003153;7.419678689277718e-05	0.944;0.007;0.049	0.667;0.006;0.327	s|1e1.1o2|1e1.2o2|1e2.1o2	3	3	0;0;0	chr1	+	161510074-161510834;161510074-161510841;161510074-161513895	161509820-161510350;161510834-161510956;161513895-161513932		http://genome.ucsc.edu/cgi-bin/hgTracks?db=GRCh38&position=chr1%3A161513932-161509820
POLR2D	ENSG00000144231.10	ENSG00000144231.10:s:127858028-127858157	-0.20173663734961114;0.1812550597899827;0.014781702271879202	0.5200016240130455;0.4061138599159284;0.0013586611718984438	0.00023030113061861535;0.00016095098074979104;0.0029954367967279377	0.869;0.046;0.085	0.620;0.257;0.124	s|1e1.1o1|1e2.1o1|1e3.1o1	3	4	0;1;0	chr2	-	127853105-127858028;127850685-127858028;127848185-127858028	127843551-127848185;127850590-127850685;127852925-127853105;127858028-127858157		http://genome.ucsc.edu/cgi-bin/hgTracks?db=GRCh38&position=chr2%3A127858157-127843551
SLC25A26	ENSG00000144741.17	ENSG00000144741.17:t:66243203-66243312	0.3517027753262032;-0.3517027668669338	0.9528087571532202;0.952808812913367	2.7041864319366225e-05;2.7043588991415568e-05	0.205;0.795	0.567;0.433	t|1e1.1o1|1e2.1o1	2	3	0;0	chr3	+	66221127-66243203;66236700-66243203	66220742-66221127;66236544-66236700;66243203-66243312		http://genome.ucsc.edu/cgi-bin/hgTracks?db=GRCh38&position=chr3%3A66243312-66220742
FIP1L1	ENSG00000145216.15	ENSG00000145216.15:s:53377843-53377923	-0.20765416713566914;0.2076541508173998	0.5469358077883791;0.5469357249798001	0.0001667824955087216;0.0001667683116087385	0.653;0.347	0.416;0.584	s|1e1.1o1|1e2.1o1	2	3	0;0	chr4	+	53377923-53379073;53377923-53379225	53377843-53377923;53379073-53379117;53379225-53379264		http://genome.ucsc.edu/cgi-bin/hgTracks?db=GRCh38&position=chr4%3A53379264-53377843
CAMK2D	ENSG00000145349.16	ENSG00000145349.16:s:113513328-113513370	-0.21474989817345053;0.21474992272945	0.5578358591962461;0.557835868901128	0.0002333777270621118;0.00023335804831060684	0.920;0.080	0.652;0.348	s|1e1.1o2|1e1.2o2	2	2	0;0	chr4	-	113509675-113513328;113509672-113513328	113509638-113509675;113513328-113513370		http://genome.ucsc.edu/cgi-bin/hgTracks?db=GRCh38&position=chr4%3A113513370-113509638
EBAG9	ENSG00000147654.14	ENSG00000147654.14:t:109550247-109550907	-0.20788577480737103;0.16906014528962382;0.0031736550298682043	0.539252402258695;0.3642831183686972;7.391545599182813e-07	0.000121434171080681;0.0002586850985280799;0.02411389161528074	0.298;0.696;0.006	0.063;0.903;0.034	t|1e1.1o1|1e2.1o1|1e3.1o1	3	4	0;0;0	chr8	+	109539919-109550810;109540461-109550810;109540725-109550810	109539711-109539919;109540075-109540461;109540626-109540725;109550247-109550907		http://genome.ucsc.edu/cgi-bin/hgTracks?db=GRCh38&position=chr8%3A109550907-109539711
MRRF	ENSG00000148187.17	ENSG00000148187.17:t:122291749-122291840	-0.2030022921302672;0.20300226194490334	0.5219266869571294;0.5219266105023946	0.0002885619710826237;0.0002885379542596014	0.702;0.298	0.447;0.553	t|1e1.1o2|1e2.1o1	2	3	0;0	chr9	+	122285287-122291749;122286166-122291749	122285169-122285394;122286039-122286166;122291749-122291840		http://genome.ucsc.edu/cgi-bin/hgTracks?db=GRCh38&position=chr9%3A122291840-122285169
ASTN2	ENSG00000148219.16	ENSG00000148219.16:t:116651528-116651793	-0.2584843766257788;0.25795629934726316;7.708144349600941e-05	0.7358804107741761;0.7406158376802996;1.4824803229704331e-06	9.715849472147209e-05;7.778818441642229e-05;0.017579025216259925	0.959;0.033;0.008	0.665;0.326;0.009	t|1e1.1o1|1e2.1o2|1e2.2o2	3	3	0;0;0	chr9	-	116651793-116725771;116651793-116687066;116651793-116686697	116651528-116651793;116686697-116687234;116725771-116725950		http://genome.ucsc.edu/cgi-bin/hgTracks?db=GRCh38&position=chr9%3A116725950-116651528
ADD3	ENSG00000148700.14	ENSG00000148700.14:s:110130363-110130486	-0.22896870008093917;0.2289686892228631	0.7571108107964112;0.7571107086225768	2.1817622597453123e-08;2.1819715220794432e-08	0.304;0.696	0.079;0.921	s|1e1.1o1|1e2.1o1	2	3	0;0	chr10	+	110130486-110132305;110130486-110133326	110130363-110130486;110132305-110132727;110133326-110135565		http://genome.ucsc.edu/cgi-bin/hgTracks?db=GRCh38&position=chr10%3A110135565-110130363
ADD3	ENSG00000148700.14	ENSG00000148700.14:t:110133326-110135565	0.22383837918935112;-0.2238383882864749	0.7230014095996857;0.723001713143131	7.723817631060223e-10;7.756212339060653e-10	0.696;0.304	0.916;0.084	t|1e1.3o3|1e2.1o2	2	3	0;0	chr10	+	110130486-110133326;110132400-110133326	110130363-110130486;110132305-110132727;110133326-110135565		http://genome.ucsc.edu/cgi-bin/hgTracks?db=GRCh38&position=chr10%3A110135565-110130363
CELF1	ENSG00000149187.18	ENSG00000149187.18:s:47472191-47472357	-0.046253727768645655;1.4229193291173171e-05;-0.23323191037192356;0.33137943447194723	0.03630991189902947;7.780335383089945e-09;0.678909574204844;0.8913681385678248	0.001232565964737642;0.052998013656820886;4.9127472034782294e-05;8.910630159518056e-05	0.327;0.004;0.296;0.373	0.228;0.004;0.039;0.730	s|1e1.1o1|1e2.1o2|1e2.2o2|1e3.1o1	4	4	0;0;0;0	chr11	-	47472102-47472191;47470889-47472191;47470555-47472191;47468891-47472191	47465933-47468891;47470294-47470889;47471998-47472102;47472191-47472357		http://genome.ucsc.edu/cgi-bin/hgTracks?db=GRCh38&position=chr11%3A47472357-47465933
TRPT1	ENSG00000149743.13	ENSG00000149743.13:s:64226050-64226164	0.2968042821548127;-0.24506381307795694;-0.02121197164730499	0.8824371209645324;0.7224010305906484;0.00023589816190101802	2.942856801714914e-05;6.649127597557758e-05;0.003271073811346059	0.399;0.487;0.115	0.717;0.216;0.068	s|1e1.2o2|1e2.1o1|1e3.1o2	3	4	0;0;0	chr11	-	64225869-64226050;64225580-64226050;64224970-64226050	64224759-64224970;64225499-64225580;64225786-64225870;64226050-64226164		http://genome.ucsc.edu/cgi-bin/hgTracks?db=GRCh38&position=chr11%3A64226164-64224759
TRPT1	ENSG00000149743.13	ENSG00000149743.13:t:64225499-64225580	-0.20305889013291092;0.2030588915527953	0.5242249882461832;0.5242249861090067	8.690199375227525e-05;8.689464462299256e-05	0.393;0.607	0.164;0.836	t|1e1.1o1|1e2.1o1	2	3	0;0	chr11	-	64225580-64226050;64225580-64225786	64225499-64225580;64225786-64225870;64226050-64226164		http://genome.ucsc.edu/cgi-bin/hgTracks?db=GRCh38&position=chr11%3A64226164-64225499
FCGR1A	ENSG00000150337.13	ENSG00000150337.13:s:149782671-149782774	0.2883037826750971;-0.2883037952901148	0.9049210514130929;0.9049210339091598	3.3458281712568894e-06;3.346147205096628e-06	0.671;0.329	0.989;0.011	s|1e1.1o1|1e2.1o1	2	3	0;0	chr1	+	149782774-149783170;149782774-149788366	149782671-149782774;149783170-149783951;149788366-149788617		http://genome.ucsc.edu/cgi-bin/hgTracks?db=GRCh38&position=chr1%3A149788617-149782671
CFDP1	ENSG00000153774.8	ENSG00000153774.8:t:75305024-75305438	0.2182508170529171;7.771559922880732e-16;1.0732500157976772e-05;-0.2330558543287405	0.6213673563042081;4.8927609539121656e-21;4.895243330521036e-21;0.7303052241089393	2.8803916344736883e-06;0.9999999970167216;0.47500180821094506;2.2010920086579233e-08	0.692;0.000;0.004;0.303	0.915;0.002;0.021;0.062	t|1e1.1o2|1e2.1o1|1e3.1o1|1e4.1o1	4	5	0;0;1;0	chr16	-	75305182-75395090;75305182-75362875;75305182-75317996;75305182-75306387	75305024-75305438;75306387-75306545;75317996-nan;75362875-75363035;75394682-75395119		http://genome.ucsc.edu/cgi-bin/hgTracks?db=GRCh38&position=chr16%3A75395119-75305024
MICU3	ENSG00000155970.11	ENSG00000155970.11:t:17077783-17077861	0.2884401698583398;-0.2884401665680245	0.8301203201925582;0.8301203659146381	7.774409255747817e-05;7.775023200529141e-05	0.366;0.634	0.684;0.316	t|1e1.1o1|1e2.1o1	2	3	0;0	chr8	+	17064237-17077783;17069719-17077783	17064084-17064237;17069688-17069719;17077783-17077861		http://genome.ucsc.edu/cgi-bin/hgTracks?db=GRCh38&position=chr8%3A17077861-17064084
UBXN11	ENSG00000158062.20	ENSG00000158062.20:s:26296919-26296995	0.27329600544792954;-0.2732960721186074	0.7863489067100777;0.7863490262904889	9.825785707254297e-05;9.826568104098765e-05	0.573;0.427	0.879;0.121	s|1e1.1o1|1e2.1o1	2	3	0;0	chr1	-	26294331-26296919;26286037-26296919	26285823-26286037;26294192-26294331;26296919-26296995		http://genome.ucsc.edu/cgi-bin/hgTracks?db=GRCh38&position=chr1%3A26296995-26285823
ABHD3	ENSG00000158201.9	ENSG00000158201.9:t:21659170-21659343	0.1664849564265752;-0.20486173763819454;0.018096292205744737	0.35527572926164774;0.5416495263560486;3.7259693811036804e-05	0.00024525073513615;0.0002013335941101202;0.007016299531059082	0.079;0.890;0.031	0.279;0.649;0.073	t|1e1.1o2|1e2.1o3|1e2.3o3	3	3	0;0;0	chr18	-	21659343-21702316;21659343-21664118;21659343-21663678	21659170-21659343;21663678-21664534;21701276-21702498		http://genome.ucsc.edu/cgi-bin/hgTracks?db=GRCh38&position=chr18%3A21702498-21659170
ITGB2	ENSG00000160255.17	ENSG00000160255.17:s:44910284-44910415	0.0003554257641205297;-0.5680719839269839;0.5699861653506261	2.934037568463327e-09;0.9999999831160307;0.9999998486925761	0.08473864500217326;5.820344206597383e-12;7.33658654069093e-10	0.004;0.580;0.415	0.016;0.004;0.981	s|1e1.1o1|1e2.1o1|1e3.1o1	3	4	0;0;0	chr21	-	44909491-44910284;44908182-44910284;44907095-44910284	44906915-44907095;44907987-44908182;44909320-44909491;44910284-44910415		http://genome.ucsc.edu/cgi-bin/hgTracks?db=GRCh38&position=chr21%3A44910415-44906915
RYK	ENSG00000163785.12	ENSG00000163785.12:s:134195082-134195339	-0.2989973946351534;0.2989973804640169	0.8670648915358807;0.8670648260768576	5.520366376732255e-05;5.519939601430921e-05	0.698;0.302	0.379;0.621	s|1e1.1o3|1e1.2o3	2	2	0;0	chr3	-	134191983-134195082;134191974-134195082	134191849-134191983;134195082-134195339		http://genome.ucsc.edu/cgi-bin/hgTracks?db=GRCh38&position=chr3%3A134195339-134191849
NMNAT3	ENSG00000163864.16	ENSG00000163864.16:s:139578872-139579055	-0.0037709834308030485;0.2755009005537905;-0.23422573645027342	3.7384067888277614e-05;0.7224471897482047;0.605838594676454	0.009213573090852578;0.0002660114368422022;0.00034579911327625723	0.035;0.221;0.744	0.008;0.554;0.439	s|1e1.1o2|1e2.1o1|1e3.1o1	3	4	0;0;0	chr3	-	139575994-139578872;139573680-139578872;139561392-139578872	139560180-139561392;139573598-139573680;139575583-139575994;139578872-139579055		http://genome.ucsc.edu/cgi-bin/hgTracks?db=GRCh38&position=chr3%3A139579055-139560180
MEAF6	ENSG00000163875.15	ENSG00000163875.15:t:37495874-37495918	0.09093409836044988;-0.2615455583942293;0.11217597860308011	0.08316306077496323;0.7662267130286491;0.13837131839135705	0.000624741319875455;7.986634966583583e-05;0.00047858371688929747	0.186;0.652;0.163	0.321;0.362;0.309	t|1e1.1o2|1e2.1o1|1e3.1o1	3	4	0;0;0	chr1	-	37495918-37501804;37495918-37496707;37495918-37496547	37495874-37495918;37496547-37496604;37496707-37496736;37501415-37501996		http://genome.ucsc.edu/cgi-bin/hgTracks?db=GRCh38&position=chr1%3A37501996-37495874
GFM2	ENSG00000164347.17	ENSG00000164347.17:t:74738318-74738417	-0.23263908576449982;0.23263908236433467	0.6861817523923881;0.6861817978961865	2.290789116987657e-05;2.290622121864704e-05	0.282;0.718	0.023;0.977	t|1e1.2o2|1e2.1o1	2	3	0;0	chr5	-	74738417-74739989;74738417-74738502	74738318-74738417;74738502-74738642;74739989-74740137		http://genome.ucsc.edu/cgi-bin/hgTracks?db=GRCh38&position=chr5%3A74740137-74738318
SPATA33	ENSG00000167523.13	ENSG00000167523.13:t:89669286-89671272	0.20553835176452118;-0.2055383363554002	0.5350479371334058;0.5350478421072756	0.0002337466298589603;0.00023376643005590392	0.540;0.460	0.789;0.211	t|1e1.1o1|1e2.1o2	2	3	0;0	chr16	+	89658209-89669286;89658421-89669286	89658047-89658209;89658248-89658577;89669286-89671272		http://genome.ucsc.edu/cgi-bin/hgTracks?db=GRCh38&position=chr16%3A89671272-89658047
TSR1	ENSG00000167721.10	ENSG00000167721.10:s:2336331-2337507	0.2532415031959575;-0.2532415455308976	0.6976313702432904;0.6976314941785416	0.00019172574771843004;0.00019174131686394702	0.574;0.426	0.872;0.128	s|1e1.1o1|1e2.1o1	2	3	0;0	chr17	-	2336140-2336331;2335730-2336331	2335511-2335730;2336037-2336140;2336331-2337507		http://genome.ucsc.edu/cgi-bin/hgTracks?db=GRCh38&position=chr17%3A2337507-2335511
SFTPC	ENSG00000168484.12	ENSG00000168484.12:s:22163436-22163546	-0.005126869593053102;-0.2171199716287469;0.2251076320298927;0.009980579701501307	7.681875051620864e-06;0.579119297049911;0.612391637129486;1.5000402387705561e-06	0.013337882789376865;0.000217081213480963;0.0001960876872872686;0.018313002993669114	0.040;0.627;0.309;0.022	0.003;0.367;0.575;0.055	s|1e1.1o3|1e1.2o3|1e1.3o3|1e2.1o1	4	3	0;0;0;0	chr8	+	22163546-22163770;22163546-22163883;22163546-22163901;22163546-22164266	22163436-22163546;22163770-22164076;22164266-22164479		http://genome.ucsc.edu/cgi-bin/hgTracks?db=GRCh38&position=chr8%3A22164479-22163436
ADAL	ENSG00000168803.15	ENSG00000168803.15:s:43330657-43330859	0.22732905212164473;-0.2273290375240572	0.6524760530713707;0.652476054810328	5.762111089049823e-05;5.762579405799162e-05	0.630;0.370	0.877;0.123	s|1e1.1o2|1e2.1o1	2	3	0;0	chr15	+	43330859-43331900;43330859-43333311	43330657-43330859;43331900-43332383;43333311-43333434		http://genome.ucsc.edu/cgi-bin/hgTracks?db=GRCh38&position=chr15%3A43333434-43330657
ADAL	ENSG00000168803.15	ENSG00000168803.15:t:43333311-43333434	-0.22582490308138234;0.22582490623230708	0.6291426783427887;0.6291427269635688	0.00012423146980444777;0.00012422104576233868	0.417;0.583	0.160;0.840	t|1e1.1o1|1e2.1o2	2	3	0;0	chr15	+	43330859-43333311;43332000-43333311	43330657-43330859;43331900-43332383;43333311-43333434		http://genome.ucsc.edu/cgi-bin/hgTracks?db=GRCh38&position=chr15%3A43333434-43330657
DLGAP1	ENSG00000170579.16	ENSG00000170579.16:t:3581875-3582248	-0.38029970356065057;0.4256331019483317;-0.016646723266593177;0.007466923197856149	0.9272344379686581;0.9704526094620631;0.0002448173281580843;0.0001256705572942202	0.00011474200188621442;6.622701614427097e-05;0.005223093122752598;0.007253809001493153	0.719;0.189;0.066;0.026	0.316;0.624;0.006;0.053	t|1e1.1o1|1e2.1o1|2e3.1o1|2e4.1o1	4	5	0;0;0;0	chr18	-	3582248-3729135;3582248-3656084;3582164-3729135;3582164-3656084	3581875-3582248;3656084-3656113;3729135-3729378		http://genome.ucsc.edu/cgi-bin/hgTracks?db=GRCh38&position=chr18%3A3729378-3581875
CLSTN1	ENSG00000171603.17	ENSG00000171603.17:s:9741094-9741256	0.2698868224636351;-0.2698868562896779	0.7831925562586668;0.7831926443227061	7.494610037510552e-05;7.495199616702752e-05	0.649;0.351	0.947;0.053	s|1e1.1o1|1e2.1o1	2	3	0;0	chr1	-	9737554-9741094;9736042-9741094	9735885-9736042;9737498-9737554;9741094-9741256		http://genome.ucsc.edu/cgi-bin/hgTracks?db=GRCh38&position=chr1%3A9741256-9735885
CLSTN1	ENSG00000171603.17	ENSG00000171603.17:t:9735885-9736042	-0.21114438558667842;0.21114438517815584	0.560912894212852;0.5609129121567767	9.484400178028096e-05;9.483609449746062e-05	0.282;0.718	0.045;0.955	t|1e1.1o1|1e2.1o1	2	3	0;0	chr1	-	9736042-9741094;9736042-9737498	9735885-9736042;9737498-9737554;9741094-9741256		http://genome.ucsc.edu/cgi-bin/hgTracks?db=GRCh38&position=chr1%3A9741256-9735885
MCRIP2	ENSG00000172366.19	ENSG00000172366.19:s:642120-642249	-0.22659436671728556;0.20129789528647984;0.0055273951311383945	0.6617834303320798;0.5146942235184965;6.322222828192068e-21	3.459861576360357e-05;8.256845969983037e-05;0.20796629720842047	0.464;0.514;0.022	0.224;0.731;0.045	s|1e1.2o2|1e2.2o2|1e3.1o1	3	4	0;0;0	chr16	+	642249-646472;642249-647417;642249-647783	642120-642249;645126-646608;646747-647544;647783-647884		http://genome.ucsc.edu/cgi-bin/hgTracks?db=GRCh38&position=chr16%3A647884-642120
CBWD1	ENSG00000172785.18	ENSG00000172785.18:s:178816-179147	0.2100237282537059;-0.2100237350929055	0.5687462443720755;0.5687462451493167	9.824948406216135e-05;9.825773172322805e-05	0.289;0.711	0.522;0.478	s|1e1.1o1|1e2.1o1	2	3	0;0	chr9	-	177820-178816;175784-178816	175698-175784;177723-177820;178816-179147		http://genome.ucsc.edu/cgi-bin/hgTracks?db=GRCh38&position=chr9%3A179147-175698
DMRT2	ENSG00000173253.15	ENSG00000173253.15:t:1051570-1051661	-0.2291647090668103;0.22916469088650446	0.6321616322711976;0.632161676143237	0.00013704361012523147;0.00013703208595374855	0.465;0.535	0.200;0.800	t|1e1.1o1|1e2.1o1	2	3	0;0	chr9	+	1050482-1051570;1050775-1051570	1049858-1050482;1050620-1050775;1051570-1051661		http://genome.ucsc.edu/cgi-bin/hgTracks?db=GRCh38&position=chr9%3A1051661-1049858
ZNF25	ENSG00000175395.15	ENSG00000175395.15:t:37957420-37957546	-0.21363236008541941;0.2136323746734832	0.57204608087518;0.5720461224985273	0.00012152916007412973;0.00012151891346879481	0.917;0.083	0.671;0.329	t|1e1.1o1|1e2.1o1	2	3	0;0	chr10	-	37957546-37971708;37957546-37967917	37957420-37957546;37967917-37967939;37971708-37971807		http://genome.ucsc.edu/cgi-bin/hgTracks?db=GRCh38&position=chr10%3A37971807-37957420
SLC35E3	ENSG00000175782.9	ENSG00000175782.9:s:68759157-68759239	-0.2392566319524339;0.23925664137801045	0.6788719147012733;0.6788720334454412	0.0001193663925408428;0.00011935640789288321	0.485;0.515	0.212;0.788	s|1e1.1o1|1e2.1o2	2	3	0;0	chr12	+	68759239-68760040;68759239-68764704	68759157-68759239;68760040-68760196;68764704-68781467		http://genome.ucsc.edu/cgi-bin/hgTracks?db=GRCh38&position=chr12%3A68781467-68759157
DTX3	ENSG00000178498.15	ENSG00000178498.15:t:57606190-57606252	0.3469383170501518;-0.305635632283898;-0.006867615667976417	0.9594372222752914;0.8952840724877312;2.8346135729362966e-07	1.2390926643649716e-05;3.1491152763352126e-05;0.02784287639832661	0.249;0.704;0.045	0.604;0.384;0.012	t|1e1.1o1|1e2.1o1|1e3.1o1	3	4	0;0;0	chr12	+	57604858-57606190;57605731-57606190;57606029-57606190	57604622-57604858;57605007-57605731;57605989-57606029;57606190-57606252		http://genome.ucsc.edu/cgi-bin/hgTracks?db=GRCh38&position=chr12%3A57606252-57604622
LACC1	ENSG00000179630.10	ENSG00000179630.10:t:43880952-43881547	-0.4347396151634939;0.4347396424907744	0.9923833194760769;0.992383312513826	7.137589061123606e-06;7.139115438432091e-06	0.596;0.404	0.158;0.842	t|1e1.1o1|1e2.1o1	2	3	0;0	chr13	+	43879734-43880952;43880119-43880952	43879284-43879734;43879833-43880119;43880952-43881547		http://genome.ucsc.edu/cgi-bin/hgTracks?db=GRCh38&position=chr13%3A43881547-43879284
R3HDM2	ENSG00000179912.20	ENSG00000179912.20:t:57296411-57297033	0.25723316584665695;-0.2572331625474855	0.7087844575236911;0.7087845208164494	0.00016924890866516372;0.00016926259933569554	0.085;0.915	0.385;0.615	t|1e1.1o2|1e2.1o1	2	3	1;0	chr12	-	57296551-57298090;57296551-57297328	57296411-57297033;57297328-57297387;57298004-57298168		http://genome.ucsc.edu/cgi-bin/hgTracks?db=GRCh38&position=chr12%3A57298168-57296411
NTM	ENSG00000182667.14	ENSG00000182667.14:t:132335046-132335286	-0.409000838328236;0.3065481924107293;0.009033362161782996;7.522444949480945e-06;0.03270963394507248	0.9951389976476753;0.8986208680819406;8.376153021642635e-06;4.615166548759834e-21;0.0012118081264072442	1.1241972253106525e-07;2.2276216067551065e-06;0.007719261114996906;0.16676973230224937;0.0014221809873868805	0.609;0.278;0.050;0.002;0.060	0.203;0.601;0.070;0.002;0.123	t|1e1.2o3|1e2.1o1|1e3.1o2|1e3.2o2|i	5	4	0;0;0;0;1	chr11	+	132314703-132335046;132330185-132335046;132332527-132335046;132332763-132335046;132332764-132335045	132314552-132315070;132330153-132330185;132332244-132332763;132335046-132335286	132332764-132335045	http://genome.ucsc.edu/cgi-bin/hgTracks?db=GRCh38&position=chr11%3A132335286-132314552
GUSBP1	ENSG00000183666.16	ENSG00000183666.16:s:21461783-21461990	0.10654347725347098;0.6284965498219275;-0.7886563506200279	0.17179670727888038;0.9999935433705988;0.9999999999956375	0.0006207341368121297;5.383790587353805e-07;6.932769247569581e-09	0.150;0.054;0.797	0.326;0.666;0.008	s|1e1.1o1|1e2.1o1|1e3.1o1	3	4	0;0;0	chr5	+	21461866-21473357;21461866-21491321;21461866-21501692	21461783-21461990;21473357-21474439;21491321-21491508;21501692-21501826		http://genome.ucsc.edu/cgi-bin/hgTracks?db=GRCh38&position=chr5%3A21501826-21461783
GUSBP1	ENSG00000183666.16	ENSG00000183666.16:t:21501692-21501826	-0.9358174356758688;0.9292631583477817	0.9999999999999986;0.9999999999999936	1.3579710356204089e-08;4.966847246768417e-08	0.934;0.066	0.014;0.986	t|1e1.1o2|1e2.1o1	2	3	0;0	chr5	+	21461866-21501692;21497196-21501692	21461783-21461990;21497022-21497196;21501692-21501826		http://genome.ucsc.edu/cgi-bin/hgTracks?db=GRCh38&position=chr5%3A21501826-21461783
UPP1	ENSG00000183696.13	ENSG00000183696.13:t:48104646-48107082	-0.19926124743328305;-0.0016157197943416635;0.214794076012587	0.5129248963781649;2.0518239554423043e-06;0.5779273480224352	0.00024792496786618656;0.02072129294649694;0.00020010851628889928	0.793;0.026;0.181	0.547;0.016;0.437	t|1e1.1o1|1e2.1o2|1e3.2o3	3	4	0;0;0	chr7	+	48094827-48106873;48101870-48106873;48103411-48106873	48094763-48094827;48101824-48101982;48103297-48103413;48104646-48107082		http://genome.ucsc.edu/cgi-bin/hgTracks?db=GRCh38&position=chr7%3A48107082-48094763
ZFP1	ENSG00000184517.11	ENSG00000184517.11:t:75152909-75152966	0.1541737922105474;0.009399275635361358;-0.21020267758744465	0.33773621587351393;1.235916260528233e-05;0.5498264236499455	0.0004132354121364184;0.011318376051574815;0.00026037427955316605	0.265;0.006;0.729	0.483;0.051;0.464	t|1e1.1o2|1e1.2o2|1e2.1o1	3	3	0;0;0	chr16	+	75148643-75152909;75148662-75152909;75149267-75152909	75148492-75148662;75149051-75149267;75152909-75152966		http://genome.ucsc.edu/cgi-bin/hgTracks?db=GRCh38&position=chr16%3A75152966-75148492
OSBP2	ENSG00000184792.15	ENSG00000184792.15:t:30870429-30870682	0.2201824100584133;-0.2414410742627645;-0.0001024852945506273;-0.0001024852945506273;0.000446443347509587;0.000446443347509587;-0.0001024852945506273	0.6257303527651454;0.7159827686863;1.7860966895765457e-07;1.7860966895765457e-07;1.9627985948949708e-07;1.9627985948949708e-07;1.7860966895765457e-07	6.282647862337302e-05;8.122989753678311e-05;0.022418794405789755;0.022418794405789755;0.04054309168880005;0.04054309168880005;0.022418794405789755	0.029;0.954;0.004;0.004;0.004;0.004;0.004	0.277;0.685;0.002;0.002;0.016;0.016;0.002	t|1e1.1o1|1e2.1o1|1e3.1o1|1e4.1o1|1e5.1o1|1e6.1o1|1e7.1o1	7	8	1;0;0;0;0;0;0	chr22	+	30695553-30870429;30741369-30870429;30764392-30870429;30770681-30870429;30773245-30870429;30803177-30870429;30822709-30870429	30694806-30695553;30741161-30741369;30764253-30764392;30770583-30770681;30773123-30773245;30803086-30803177;30822516-30822709;30870429-30870682		http://genome.ucsc.edu/cgi-bin/hgTracks?db=GRCh38&position=chr22%3A30870682-30694806
APOO	ENSG00000184831.13	ENSG00000184831.13:s:23840027-23840405	0.20806195173778502;-0.20806197221045808	0.557470855934892;0.5574709353243265	3.145533368629589e-05;3.145782943059228e-05	0.335;0.665	0.546;0.454	s|1e1.1o1|1e2.1o1	2	3	0;0	chrX	-	23833612-23840313;23833510-23840313	23833353-23833510;23833607-23833612;23840027-23840405		http://genome.ucsc.edu/cgi-bin/hgTracks?db=GRCh38&position=chrX%3A23840405-23833353
EVI2B	ENSG00000185862.6	ENSG00000185862.6:t:31303766-31305630	-0.22246992588395473;0.2224699197226565	0.6020883365581845;0.6020882898483819	0.000182045968186606;0.000182030721626435	0.856;0.144	0.596;0.404	t|1e1.1o1|1e2.1o1	2	3	0;0	chr17	-	31305630-31313979;31305630-31307887	31303766-31305630;31307887-31307959;31313979-31314112		http://genome.ucsc.edu/cgi-bin/hgTracks?db=GRCh38&position=chr17%3A31314112-31303766
ZNF397	ENSG00000186812.12	ENSG00000186812.12:s:35243152-35244100	0.203094079026655;-0.030309943983318488;-0.002809222335836526;-0.13436820065145075	0.5226420337027683;0.009489365832452972;7.459663304247072e-07;0.12946623931500753	0.0002050418734491877;0.0017283439803711387;0.02534495823011551;0.00021144669323813758	0.539;0.244;0.034;0.183	0.783;0.174;0.015;0.027	s|1e1.1o1|1e2.2o2|1e3.1o1|2e4.1o1	4	5	0;0;0;1	chr18	+	35243293-35245262;35243293-35254232;35243293-35257928;35243385-35245262	35243152-35244100;35245262-35249803;35254197-35254402;35257928-35259227		http://genome.ucsc.edu/cgi-bin/hgTracks?db=GRCh38&position=chr18%3A35259227-35243152
MAGI2	ENSG00000187391.20	ENSG00000187391.20:t:78627120-78627243	0.4099255563923363;-0.4099255440735402	0.9782534318692814;0.9782534474710913	2.9628446403943096e-05;2.9630785333467635e-05	0.216;0.784	0.630;0.370	t|1e1.2o3|1e2.1o1	2	3	0;0	chr7	-	78627239-79007090;78627239-78770851	78627120-78627243;78770851-78771323;79006667-79007206		http://genome.ucsc.edu/cgi-bin/hgTracks?db=GRCh38&position=chr7%3A79007206-78627120
AC026412.1	ENSG00000188002.10	ENSG00000188002.10:t:1628755-1629630	0.23110151298745266;-0.16122867876945002;-0.022236004538374453	0.6460691854992889;0.34757460827220377;5.369922604774187e-05	0.0001374366966518316;0.0003238537588464707;0.006580643122477081	0.319;0.613;0.069	0.578;0.409;0.013	t|1e1.1o1|1e2.1o1|1e3.1o1	3	4	1;0;0	chr5	-	1629630-1632845;1629630-1632644;1629630-1630409	1628755-1629630;1630409-1630566;1632644-1632751;1632845-1632906		http://genome.ucsc.edu/cgi-bin/hgTracks?db=GRCh38&position=chr5%3A1632906-1628755
EVL	ENSG00000196405.12	ENSG00000196405.12:s:100137106-100137644	0.37581006317015203;-0.3758100281244242	0.9625411973576498;0.9625411884131005	5.407574813764832e-05;5.408018990082919e-05	0.562;0.438	0.953;0.047	s|1e1.1o1|1e2.2o2	2	3	0;0	chr14	+	100137644-100137740;100137644-100141180	100137106-100137644;100137740-100137999;100140293-100141246		http://genome.ucsc.edu/cgi-bin/hgTracks?db=GRCh38&position=chr14%3A100141246-100137106
SNHG17	ENSG00000196756.11	ENSG00000196756.11:s:38435027-38435353	-0.6684949522482528;0.6690499882001011;-7.651785281103375e-05	0.9999999784072378;0.9999999770664745;4.199324817132808e-08	1.2529508541803125e-08;1.6063947075650012e-08;0.05144276085112831	0.794;0.187;0.019	0.143;0.839;0.018	s|1e1.1o1|2e1.1o1|2e2.1o2	3	3	0;0;0	chr20	-	38434626-38435197;38434626-38435027;38431112-38435027	38430780-38431112;38434504-38434626;38435027-38435353		http://genome.ucsc.edu/cgi-bin/hgTracks?db=GRCh38&position=chr20%3A38435353-38430780
SNHG17	ENSG00000196756.11	ENSG00000196756.11:t:38421006-38421098	-0.2032404407208513;-0.0791988886704868;0.014182511573987111;0.2939625029760225	0.5265540871385878;0.012018475800559288;0.0049089338316595935;0.8863760681100571	0.00020665159563570956;0.0006280427834099989;0.0023076767752443217;1.571886238946879e-05	0.495;0.138;0.283;0.081	0.253;0.033;0.322;0.392	t|1e1.2o2|1e2.1o1|1e3.2o3|1e3.3o3	4	4	0;0;0;1	chr20	-	38421098-38426419;38421098-38425935;38421098-38422092;38421098-38422087	38421006-38421098;38422087-38422241;38425935-38426052;38426419-38426503		http://genome.ucsc.edu/cgi-bin/hgTracks?db=GRCh38&position=chr20%3A38426503-38421006
ARHGEF12	ENSG00000196914.8	ENSG00000196914.8:s:120407738-120407823	0.21425253503843572;-0.21425253761993554	0.5750189511778425;0.5750188804731406	0.00018318887329438267;0.00018320431280660632	0.495;0.505	0.749;0.251	s|1e1.1o1|1e2.1o1	2	3	0;0	chr11	+	120407823-120409394;120407823-120420753	120407738-120407823;120409394-120411837;120420753-120420851		http://genome.ucsc.edu/cgi-bin/hgTracks?db=GRCh38&position=chr11%3A120420851-120407738
ARHGEF12	ENSG00000196914.8	ENSG00000196914.8:t:120420753-120420851	-0.2643041246117238;0.2643041218352584	0.7333159196156338;0.7333158861032718	0.0001716258943588178;0.00017161188208150913	0.631;0.369	0.322;0.678	t|1e1.1o1|1e2.1o2	2	3	0;0	chr11	+	120407823-120420753;120409450-120420753	120407738-120407823;120409394-120411837;120420753-120420851		http://genome.ucsc.edu/cgi-bin/hgTracks?db=GRCh38&position=chr11%3A120420851-120407738
MRPL42	ENSG00000198015.12	ENSG00000198015.12:t:93501905-93502661	-0.24491939688723696;0.24491941036247522	0.7672139704105392;0.7672141005868492	2.78804647146913e-08;2.7870438098455144e-08	0.284;0.716	0.005;0.995	t|1e1.1o1|i	2	2	0;0	chr12	+	93501028-93501905;93501577-93501904	93500747-93501028;93501905-93502661	93501577-93501904	http://genome.ucsc.edu/cgi-bin/hgTracks?db=GRCh38&position=chr12%3A93502661-93500747
RP9P	ENSG00000205763.13	ENSG00000205763.13:s:32942870-32943176	-0.2594739817032502;0.2594739912006364	0.7682056454311459;0.768205643453696	3.594089325753558e-05;3.593801708833871e-05	0.939;0.061	0.656;0.344	s|1e1.1o1|1e2.1o1	2	3	0;0	chr7	-	32933896-32942870;32930108-32942870	32930078-32930108;32933814-32933896;32942870-32943176		http://genome.ucsc.edu/cgi-bin/hgTracks?db=GRCh38&position=chr7%3A32943176-32930078
RP9P	ENSG00000205763.13	ENSG00000205763.13:t:32916815-32917542	0.2224363964676215;-0.22243636874110662	0.618569431219104;0.618569337689298	7.418471486927393e-05;7.419093492999629e-05	0.123;0.877	0.366;0.634	t|1e1.1o1|1e2.1o1	2	3	1;0	chr7	-	32917542-32921339;32917542-32918311	32916815-32917542;32918311-32918372;32921339-32921430		http://genome.ucsc.edu/cgi-bin/hgTracks?db=GRCh38&position=chr7%3A32921430-32916815
CROCCP2	ENSG00000215908.10	ENSG00000215908.10:s:16643028-16643145	0.2546582887603846;-0.26275287535487024;0.0004503475136532291	0.7713168576201603;0.8065859982929429;5.161693628080194e-09	4.7309200498464637e-05;3.459600099364746e-05;0.07645304261864797	0.578;0.411;0.011	0.852;0.132;0.017	s|1e1.1o1|1e2.1o1|1e3.1o1	3	4	0;1;0	chr1	-	16642850-16643028;16635168-16643028;16633346-16643028	16633095-16633346;16635027-16635168;16642767-16642850;16643028-16643145		http://genome.ucsc.edu/cgi-bin/hgTracks?db=GRCh38&position=chr1%3A16643145-16633095
CROCCP2	ENSG00000215908.10	ENSG00000215908.10:t:16635027-16635168	-0.03413281338886425;-0.2103100376335664;0.2737214245362693	0.0018528482893907172;0.5746280623498222;0.8513144879475353	0.001799837135398552;3.415418050212171e-05;1.7716880553047796e-05	0.204;0.326;0.473	0.138;0.100;0.762	t|1e1.1o2|1e2.1o1|1e3.1o1	3	4	1;1;0	chr1	-	16635168-16644646;16635168-16643028;16635168-16642767	16635027-16635168;16642767-16642850;16643028-16643145;16644511-16644686		http://genome.ucsc.edu/cgi-bin/hgTracks?db=GRCh38&position=chr1%3A16644686-16635027
HMSD	ENSG00000221887.5	ENSG00000221887.5:s:63949301-63949400	-0.3313894005798819;0.33138937836230137	0.9131265756812122;0.9131265527350941	9.927243655094564e-05;9.92650063342438e-05	0.945;0.055	0.591;0.409	s|1e1.1o1|1e2.1o2	2	3	0;0	chr18	+	63949400-63953354;63949400-63954408	63949301-63949400;63953354-63953527;63954408-63954557		http://genome.ucsc.edu/cgi-bin/hgTracks?db=GRCh38&position=chr18%3A63954557-63949301
HMSD	ENSG00000221887.5	ENSG00000221887.5:t:63954408-63954557	0.23262125600913997;-0.23262125350624996	0.7169105251553868;0.7169105585228664	1.2893862823787258e-05;1.2894797799534174e-05	0.025;0.975	0.273;0.727	t|1e1.1o1|1e2.1o1	2	3	0;0	chr18	+	63949400-63954408;63953527-63954408	63949301-63949400;63953354-63953527;63954408-63954557		http://genome.ucsc.edu/cgi-bin/hgTracks?db=GRCh38&position=chr18%3A63954557-63949301
ZNF880	ENSG00000221923.8	ENSG00000221923.8:s:52374299-52374427	0.007562257424272616;0.34092868930184944;-0.36294860187847583	0.0011755053463542873;0.9447518006191313;0.9578302343806171	0.0031784866845989135;2.1770838830850114e-05;2.6797092789299093e-05	0.187;0.164;0.648	0.211;0.518;0.275	s|1e1.1o1|2e2.1o1|2e3.1o1	3	4	0;0;0	chr19	+	52374394-52374484;52374427-52379421;52374427-52383849	52374299-52374427;52374484-52374717;52379421-52380075;52383849-52385795		http://genome.ucsc.edu/cgi-bin/hgTracks?db=GRCh38&position=chr19%3A52385795-52374299
AC006059.1	ENSG00000230084.5	ENSG00000230084.5:t:42632568-42632695	0.09472149065075279;-0.21013748283035533;0.056231786918129134	0.1259017696582348;0.5473553346127601;0.022260098724310656	0.0002381858107390897;3.5635100379405316e-05;0.0005462753100766472	0.332;0.547;0.114	0.484;0.300;0.213	t|1e1.1o1|1e2.1o1|i	3	3	0;1;1	chr3	-	42632695-42653994;42632695-42635234;42632696-42635233	42632568-42632695;42635234-42635335;42653994-42654388	42632696-42635233	http://genome.ucsc.edu/cgi-bin/hgTracks?db=GRCh38&position=chr3%3A42654388-42632568
MAGI2-AS3	ENSG00000234456.7	ENSG00000234456.7:s:79458847-79459387	0.01615894212203971;-0.20819306158992562;0.17201979945084778;0.002898892392896288	8.882894488146172e-21;0.5597512188268446;0.33271173374282736;9.262600686976038e-07	0.04523326216685119;1.663021478481852e-05;0.00012230388280863518;0.012655129022307365	0.043;0.388;0.410;0.159	0.068;0.171;0.596;0.166	s|1e1.1o1|1e2.1o1|1e3.2o2|1e4.1o1	4	5	0;0;0;0	chr7	+	79458999-79459407;79458999-79459536;79458999-79470594;79458999-79470783	79458847-79459387;79459407-79459453;79459536-79467470;79470427-79470679;79470783-79471208		http://genome.ucsc.edu/cgi-bin/hgTracks?db=GRCh38&position=chr7%3A79471208-79458847
BRD2	ENSG00000234704.9	ENSG00000234704.9:s:4393846-4394149	0.25170755307350096;-0.2517075969581009	0.7457958179097693;0.745795933838896	4.837839816724549e-05;4.8382174503647235e-05	0.032;0.968	0.311;0.689	s|1e1.1o1|1e2.1o1	2	3	0;0	GL000253.2	+	4394149-4394405;4394149-4394764	4393846-4394149;4394405-4394496;4394764-4394901		http://genome.ucsc.edu/cgi-bin/hgTracks?db=GRCh38&position=GL000253.2%3A4394901-4393846
BRD2	ENSG00000234704.9	ENSG00000234704.9:t:4394764-4394901	-0.20271483764220433;0.20271483340345217	0.5168840800227672;0.5168841162145847	0.00018058062420001075;0.00018056514835200358	0.929;0.071	0.689;0.311	t|1e1.1o1|1e2.1o1	2	3	0;0	GL000253.2	+	4394149-4394764;4394496-4394764	4393846-4394149;4394405-4394496;4394764-4394901		http://genome.ucsc.edu/cgi-bin/hgTracks?db=GRCh38&position=GL000253.2%3A4394901-4393846
C2orf74	ENSG00000237651.6	ENSG00000237651.6:s:61157862-61158012	0.11167065421783916;-0.2681812930208365;0.13006034270806022	0.08587663901706193;0.8437248408445086;0.08576159422283063	0.0004002459682225897;1.2667599590621137e-05;0.00018843129539834855	0.191;0.735;0.074	0.330;0.453;0.217	s|1e1.1o1|1e2.1o1|1e3.1o2	3	4	0;0;1	chr2	+	61158012-61159318;61158012-61162842;61158012-61163052	61157862-61158012;61159318-61159439;61162842-61162973;61163052-61163232		http://genome.ucsc.edu/cgi-bin/hgTracks?db=GRCh38&position=chr2%3A61163232-61157862
AC012158.1	ENSG00000243024.6	ENSG00000243024.6:s:64227874-64227985	0.24338007260837374;-0.20105466110281078;-0.020677092059855857	0.705902647554267;0.5058727448545777;0.0030386766685874503	8.2179061793001e-05;7.035685490175414e-05;0.0023687987948173284	0.449;0.303;0.247	0.719;0.084;0.197	s|1e1.1o1|1e2.1o1|1e3.1o1	3	4	1;1;0	chr12	+	64227985-64229020;64227985-64349018;64227985-64389033	64227874-64227985;64229020-nan;64349018-nan;64389033-64389414		http://genome.ucsc.edu/cgi-bin/hgTracks?db=GRCh38&position=chr12%3A64389414-64227874
MRPS31P5	ENSG00000243406.6	ENSG00000243406.6:t:52186683-52186823	0.21749157891588639;-0.21749160876920437	0.6010127785147283;0.6010128242627275	0.00013897958256653425;0.00013899100785996765	0.127;0.873	0.376;0.624	t|1e1.1o3|1e2.1o2	2	3	0;0	chr13	-	52186823-52194254;52186823-52189639	52186683-52186823;52189633-52190227;52193852-52194465		http://genome.ucsc.edu/cgi-bin/hgTracks?db=GRCh38&position=chr13%3A52194465-52186683
AC004967.1	ENSG00000243554.1	ENSG00000243554.1:s:97972135-97972254	0.1920356203844813;0.01188938638513121;-0.2158422083243167	0.45346635399830953;3.38391303999481e-08;0.5952561146385842	7.838858717404589e-05;0.033425240278467744;5.369352984818665e-05	0.140;0.034;0.827	0.346;0.058;0.595	s|1e1.1o1|1e2.1o1|1e3.1o1	3	4	1;0;1	chr7	-	97972024-97972135;97970730-97972135;97969845-97972135	97969770-97969845;97970680-97970730;97971924-97972024;97972135-97972254		http://genome.ucsc.edu/cgi-bin/hgTracks?db=GRCh38&position=chr7%3A97972254-97969770
SRD5A3-AS1	ENSG00000249700.8	ENSG00000249700.8:s:55374871-55375188	-0.00048030215150799186;0.2054953766769485;-0.19710691484290777	7.413186307938207e-06;0.5155347480827556;0.4859371922171574	0.00873022129501455;6.309004016978462e-05;7.22949285294483e-05	0.010;0.102;0.888	0.006;0.376;0.617	s|1e1.1o1|1e2.1o1|i	3	3	0;0;1	chr4	-	55369727-55374871;55367163-55374871;55369728-55374870	55366601-55367163;55369606-55369727;55374871-55375188	55369728-55374870	http://genome.ucsc.edu/cgi-bin/hgTracks?db=GRCh38&position=chr4%3A55375188-55366601
SYS1-DBNDD2	ENSG00000254806.5	ENSG00000254806.5:t:45408460-45408606	-0.00020226497107513685;7.771559944096138e-16;7.771559944096138e-16;7.771559944096138e-16;-0.042832423945610605;-0.26877230445663514;0.38709528335272636	4.660558321637058e-21;4.613118396305064e-21;4.613118396305064e-21;4.613118396305064e-21;1.4712539371657193e-20;0.9676387840706753;0.9999999996755697	0.4750001656806282;0.999999995355587;0.999999995355587;0.999999995355587;0.030564264923621076;0.0;5.448532620623821e-20	0.034;0.000;0.007;0.007;0.069;0.291;0.595	0.002;0.000;0.001;0.001;0.008;0.029;0.958	t|1e1.1o1|1e2.1o1|1e3.1o1|1e4.1o1|1e5.1o2|1e5.2o2|i	7	6	0;0;1;1;1;1;1	chr20	+	45365686-45408460;45399751-45408460;45406135-45408460;45407067-45408460;45408077-45408460;45408277-45408460;45408278-45408459	nan-45406135;nan-45407067;45365619-45365686;45399690-45399751;45407749-45408277;45408460-45408606	45408278-45408459	http://genome.ucsc.edu/cgi-bin/hgTracks?db=GRCh38&position=chr20%3A45408606-45365619
PSMA3-AS1	ENSG00000257621.7	ENSG00000257621.7:s:58273638-58274010	-0.28069628236492616;0.25042989606964616;0.002884436815986721	0.7652828436904429;0.6798260748430618;1.1772804258986735e-05	0.00016859217339681987;0.00020552638498956717;0.012148937332138374	0.845;0.149;0.007	0.522;0.447;0.031	s|1e1.1o2|1e1.2o2|2e2.1o1	3	3	0;1;0	chr14	-	58267393-58273979;58267300-58273979;58272976-58273638	58265365-58267393;58272401-58272976;58273638-58274010		http://genome.ucsc.edu/cgi-bin/hgTracks?db=GRCh38&position=chr14%3A58274010-58265365
PSMA3-AS1	ENSG00000257621.7	ENSG00000257621.7:t:58265365-58267393	-0.24016377295871813;-0.0017761822568790344;0.2678584480418389	0.6418975790524946;2.7002352811106034e-06;0.7315027079470394	0.00024100237237223432;0.017627546495933455;0.00017899738188005435	0.828;0.026;0.146	0.535;0.008;0.458	t|1e1.1o4|1e2.1o1|2e3.1o4	3	4	0;0;1	chr14	-	58267393-58273979;58267393-58268706;58267300-58273979	58265365-58267393;58268706-58268875;58273638-58274010		http://genome.ucsc.edu/cgi-bin/hgTracks?db=GRCh38&position=chr14%3A58274010-58265365
AC018521.1	ENSG00000263798.2	ENSG00000263798.2:s:47974400-47974448	-0.4145112840235222;0.4145113301681977	0.9999763272427991;0.9999763352467012	3.5702107936685934e-11;2.2774892175232545e-11	0.993;0.007	0.570;0.430	s|1e1.1o1|i	2	2	0;1	chr17	+	47974448-47975159;47974449-47975158	47974400-47974448;47975159-47975337	47974449-47975158	http://genome.ucsc.edu/cgi-bin/hgTracks?db=GRCh38&position=chr17%3A47975337-47974400
AC134669.1	ENSG00000265118.5	ENSG00000265118.5:t:31305213-31305630	-0.05554511084084317;-0.11974094896858979;0.23722294124145044	0.003850978918315342;0.21243423045507914;0.6658643060016965	0.001502623840877737;0.0005401443686214868;0.0001268511238491011	0.111;0.763;0.127	0.022;0.584;0.394	t|1e1.1o1|1e2.1o1|1e3.1o1	3	4	0;0;0	chr17	-	31305630-31318308;31305630-31313979;31305630-31307887	31305213-31305630;31307887-31307959;31313979-31314110;31318308-31318831		http://genome.ucsc.edu/cgi-bin/hgTracks?db=GRCh38&position=chr17%3A31318831-31305213
AC093330.1	ENSG00000266844.1	ENSG00000266844.1:s:76979654-76979717	-0.9706788888225846;0.9690009139278074	1.0;1.0	5.550334847281846e-08;0.0004718112266793137	0.983;0.017	0.000;1.000	s|1e1.1o1|i	2	2	1;1	chr18	+	76979717-76979848;76979718-76979750	76979654-76979717;76979750-76979783;76979848-nan	76979718-76979750	http://genome.ucsc.edu/cgi-bin/hgTracks?db=GRCh38&position=chr18%3A76979858-76979654
PCAT19	ENSG00000267107.6	ENSG00000267107.6:t:41479081-41479284	0.24527333309075253;-0.24713093278827317;0.00018141088363827674	0.7386190876901311;0.7419608528784163;1.8520229794706175e-10	4.034004453261785e-05;4.61071409357805e-05;0.11672806678031378	0.095;0.892;0.012	0.363;0.622;0.015	t|1e1.1o1|1e2.1o2|1e2.2o2	3	3	0;1;0	chr19	-	41479284-41500584;41479284-41495302;41479284-41494540	41479081-41479284;41494540-41495427;41500584-41500649		http://genome.ucsc.edu/cgi-bin/hgTracks?db=GRCh38&position=chr19%3A41500649-41479081
MAPT	ENSG00000276155.4	ENSG00000276155.4:s:791726-791991	0.29683480574456445;-0.31277710516439045;0.0004959295486554224	0.8477478939779695;0.8832151372879931;7.243296296093915e-09	7.498557183123654e-05;5.989767126779455e-05;0.0673840364925638	0.331;0.664;0.005	0.653;0.330;0.017	s|1e1.1o1|1e2.1o1|1e3.1o1	3	4	0;0;0	GL000258.2	-	778325-791726;774392-791726;769996-791726	769884-769996;774311-774392;778233-778325;791726-791991		http://genome.ucsc.edu/cgi-bin/hgTracks?db=GRCh38&position=GL000258.2%3A791991-769884
RNH1	ENSG00000276230.4	ENSG00000276230.4:s:36250-36462	-0.3100955417222786;-0.0005490051728225002;0.09391256120397393;0.18465500477536514	0.8955453434660847;1.0262180852957212e-08;0.07460801110086142;0.430396406676014	4.043863968905548e-05;0.05938710814204695;0.0005596189491708533;0.00015838465374574858	0.706;0.017;0.136;0.138	0.380;0.002;0.271;0.347	s|1e1.1o2|1e1.2o2|1e2.3o4|1e3.1o1	4	4	0;0;0;0	KI270832.1	-	34637-36250;34529-36250;31890-36250;31822-36250	30481-31822;31855-33211;34465-34637;36250-36462		http://genome.ucsc.edu/cgi-bin/hgTracks?db=GRCh38&position=KI270832.1%3A36462-30481
MAPT	ENSG00000277956.4	ENSG00000277956.4:s:698518-698783	0.2178515803701622;-0.2144922867820331;-0.00012413912852335618	0.5853438146811981;0.5718257259027122;2.2257941942566936e-08	0.00021467587119021123;0.0002236599168808917;0.042408167148033415	0.244;0.750;0.006	0.507;0.490;0.004	s|1e1.1o1|1e2.1o1|1e3.1o1	3	4	0;0;0	KI270908.1	+	698783-712429;698783-716362;698783-720732	698518-698783;712429-712521;716362-716443;720732-720844		http://genome.ucsc.edu/cgi-bin/hgTracks?db=GRCh38&position=KI270908.1%3A720844-698518
AC243922.3	ENSG00000281650.1	ENSG00000281650.1:t:668306-668420	-0.07395752357321869;0.20338894476906483;-0.04713411670240668	0.08037661688090099;0.536445980448385;0.022984801807481935	0.0008373977859121862;0.0001287814025688867;0.0012510009262749477	0.603;0.129;0.269	0.468;0.358;0.173	t|1e1.1o1|1e2.1o1|1e3.1o1	3	4	1;1;0	KI270897.1	-	668420-723287;668420-722910;668420-719533	668306-668420;719533-719637;722910-723002;723287-723422		http://genome.ucsc.edu/cgi-bin/hgTracks?db=GRCh38&position=KI270897.1%3A723422-668306
SLC25A26	ENSG00000282739.1	ENSG00000282739.1:t:220099-220208	0.29564565482250305;-0.29564564485809086	0.8732414239068405;0.8732414488361627	3.708735606107872e-05;3.7090148083174235e-05	0.340;0.660	0.656;0.344	t|1e1.1o1|1e2.1o1	2	3	0;0	KQ031385.1	+	198023-220099;213596-220099	197638-198023;213440-213596;220099-220208		http://genome.ucsc.edu/cgi-bin/hgTracks?db=GRCh38&position=KQ031385.1%3A220208-197638
ARMC10	ENSG00000282813.1	ENSG00000282813.1:s:157965-158099	-0.0027153213934264626;-0.28226985532933035;0.2778855494345691;0.006578101935913461	5.264072534068351e-07;0.8625297584840645;0.8733337013842598;7.82469634880315e-08	0.027082749037302234;3.1236849034055325e-05;1.4960026511012902e-05;0.03908532249501971	0.032;0.874;0.076;0.018	0.011;0.574;0.368;0.047	s|1e1.1o1|1e2.1o1|1e3.2o2|1e4.1o1	4	5	0;0;0;0	KI270806.1	-	157860-157965;152252-157965;147452-157965;146430-157965	144965-146430;147381-149002;152076-152252;157792-157860;157965-158099		http://genome.ucsc.edu/cgi-bin/hgTracks?db=GRCh38&position=KI270806.1%3A158099-144965
FRG1	ENSG00000283630.1	ENSG00000283630.1:t:50328-50432	0.21251625743011088;-0.21251627522673894	0.5706517738756145;0.5706519106950202	0.00014285616459803956;0.00014286822828113444	0.247;0.753	0.486;0.514	t|1e1.1o1|1e2.2o2	2	3	0;0	KQ983258.1	+	45217-50328;48081-50328	45092-45217;47967-48081;50328-50432		http://genome.ucsc.edu/cgi-bin/hgTracks?db=GRCh38&position=KQ983258.1%3A50432-45092

## Sheet: spinal motor neurons
Supplementary Table 4. MAJIQ splicing analysis of RNA-seq in CNS cells from DM1 patients and disease controls.
gene_name	gene_id	lsv_id	mean_dpsi_per_lsv_junction	probability_changing	probability_non_changing	DM1_mean_psi	Contrl_mean_psi	lsv_type	num_junctions	num_exons	de_novo_junctions	seqid	strand	junctions_coords	exons_coords	ir_coords	ucsc_lsv_link
FUCA2	ENSG00000001036.13	ENSG00000001036.13:t:143501932-143502122	0.18973638914999036;0.02709988289935918;-0.2368947243829963	0.4170453999659256;3.709658596973287e-07;0.7672230954724857	1.1712182392957146e-05;0.0030295604858994077;3.7469771915210615e-06	0.103;0.102;0.799	0.297;0.145;0.554	t|1e1.1o1|1e2.1o1|1e3.1o1	3	4	0;1;0	chr6	-	143502122-143507237;143502122-143503913;143502122-143502355	143501932-143502122;143502355-143502565;143503913-143504252;143507237-143507424		http://genome.ucsc.edu/cgi-bin/hgTracks?db=GRCh38&position=chr6%3A143507424-143501932
LAS1L	ENSG00000001497.16	ENSG00000001497.16:t:65524056-65524262	0.290365354699407;-0.29036531582580277	0.8972488693808818;0.8972488516732902	3.132482878596969e-05;3.132769503466637e-05	0.373;0.627	0.674;0.326	t|1e1.1o1|1e2.1o1	2	3	0;0	chrX	-	65524262-65524965;65524262-65524564	65524056-65524262;65524564-65524614;65524965-65525050		http://genome.ucsc.edu/cgi-bin/hgTracks?db=GRCh38&position=chrX%3A65525050-65524056
LAS1L	ENSG00000001497.16	ENSG00000001497.16:s:65524965-65525050	-0.24500919679609157;0.2450091705416493	0.7329970917589311;0.7329970758126291	9.48762429811012e-05;9.486893986098524e-05	0.407;0.593	0.147;0.853	s|1e1.1o1|1e2.1o1	2	3	0;0	chrX	-	65524614-65524965;65524262-65524965	65524056-65524262;65524564-65524614;65524965-65525050		http://genome.ucsc.edu/cgi-bin/hgTracks?db=GRCh38&position=chrX%3A65525050-65524056
CFLAR	ENSG00000003402.19	ENSG00000003402.19:t:201129643-201130146	-0.24549930906018325;-2.1171564557993695e-06;-2.1171564557993695e-06;0.21506188416858632;-2.1171564557993695e-06;0.0015906033109616918	0.7419528027333085;5.162208601116761e-21;5.162208601116761e-21;0.592336686977834;5.162208601116761e-21;5.556725439045793e-21	8.623930296081106e-05;0.2939774179373381;0.2939774179373381;0.0001409656423746387;0.2939774179373381;0.21894142015387755	0.772;0.002;0.002;0.222;0.002;0.002	0.510;0.001;0.001;0.456;0.001;0.032	t|1e1.1o1|1e2.1o1|1e3.1o1|1e4.1o1|1e5.1o1|1e6.1o1	6	7	0;0;0;0;0;0	chr2	+	201116481-201129729;201116967-201129729;201117142-201129729;201118901-201129729;201122747-201129729;201129520-201129729	201116104-201116481;201116837-201116967;201117039-201117142;201118491-201118901;201122477-201122747;201129329-201129520;201129643-201130146		http://genome.ucsc.edu/cgi-bin/hgTracks?db=GRCh38&position=chr2%3A201130146-201116104
ST7	ENSG00000004866.20	ENSG00000004866.20:t:117099762-117099844	-0.24611596479931785;-6.998135183356194e-06;-6.998135183356194e-06;0.16406418235196119;9.446210826222432e-06;-6.998135183356194e-06;9.446210826222432e-06;0.0344613781562282	0.72166778761028;5.163637911429037e-21;5.163637911429037e-21;0.3539011758700862;5.167710901029772e-21;5.163637911429037e-21;5.167710901029772e-21;9.196137386594014e-05	0.0001329641873163423;0.1374221563936734;0.1374221563936734;0.00036858202391049056;0.24472265865285475;0.1374221563936734;0.24472265865285475;0.0023851504484499767	0.513;0.002;0.002;0.440;0.002;0.002;0.002;0.039	0.242;0.001;0.001;0.642;0.008;0.001;0.008;0.096	t|1e1.1o1|1e2.1o1|1e3.1o1|1e4.1o1|1e5.1o1|1e6.1o1|1e7.1o1|1e8.2o2	8	9	0;0;0;0;0;0;0;0	chr7	+	116953691-117099762;116954679-117099762;117015014-117099762;117020629-117099762;117022999-117099762;117076651-117099762;117090837-117099762;117098815-117099762	116953238-116953691;116954391-116954679;117014888-117015014;117020184-117020629;117022903-117022999;117076524-117076651;117090749-117090837;117098613-117098815;117099762-117099844		http://genome.ucsc.edu/cgi-bin/hgTracks?db=GRCh38&position=chr7%3A117099844-116953238
COPZ2	ENSG00000005243.9	ENSG00000005243.9:s:48028472-48028560	-0.25792718223741806;0.2579271669882974	0.7977389151849512;0.7977388617006296	6.352902238382363e-05;6.352433702879946e-05	0.612;0.388	0.336;0.664	s|1e1.1o1|1e2.1o1	2	3	0;0	chr17	-	48027789-48028472;48026475-48028472	48026167-48026475;48027676-48027789;48028472-48028560		http://genome.ucsc.edu/cgi-bin/hgTracks?db=GRCh38&position=chr17%3A48028560-48026167
COPZ2	ENSG00000005243.9	ENSG00000005243.9:t:48026167-48026475	0.00036770613270498446;0.19577242132468084;-0.21926709620006546	5.252797895633927e-21;0.4840852727513496;0.6186440237040839	0.3945676356521973;0.00015321684324279714;9.718086907795076e-05	0.002;0.443;0.555	0.024;0.654;0.321	t|1e1.1o1|1e2.1o1|1e3.1o1	3	4	0;0;0	chr17	-	48026475-48029125;48026475-48028472;48026475-48027676	48026167-48026475;48027676-48027789;48028472-48028560;48029125-48029425		http://genome.ucsc.edu/cgi-bin/hgTracks?db=GRCh38&position=chr17%3A48029425-48026167
ZNF195	ENSG00000005801.17	ENSG00000005801.17:t:3357927-3360565	-0.3785105799156363;-4.124392263467232e-05;-4.124392263467232e-05;0.2597489903262801;0.07374606222621544	0.981204907536849;1.7812585445821304e-09;1.7812585445821304e-09;0.7400080208228099;0.005352363265125968	1.8702009491944338e-05;0.05594906980066772;0.05594906980066772;0.00020772992524441104;0.0008398268430986275	0.482;0.003;0.003;0.491;0.020	0.092;0.002;0.002;0.789;0.117	t|1e1.2o3|1e2.3o3|1e3.2o3|1e4.3o3|1e5.1o1	5	6	0;0;0;0;0	chr11	-	3360565-3370975;3360565-3366691;3360565-3362546;3360565-3361743;3360565-3360720	3357927-3360565;3360720-3360788;3361743-3361889;3362533-3362831;3366691-3367119;3370943-3371147		http://genome.ucsc.edu/cgi-bin/hgTracks?db=GRCh38&position=chr11%3A3371147-3357927
MATK	ENSG00000007264.14	ENSG00000007264.14:s:3783814-3783918	-0.21166165984344426;0.21166166852617432	0.5502244608371021;0.5502244715395935	0.0001507403925332662;0.00015072744846212146	0.279;0.721	0.039;0.961	s|1e1.1o2|1e1.2o2	2	2	0;0	chr19	-	3783297-3783814;3783219-3783814	3783126-3783297;3783814-3783918		http://genome.ucsc.edu/cgi-bin/hgTracks?db=GRCh38&position=chr19%3A3783918-3783126
SPAG9	ENSG00000008294.20	ENSG00000008294.20:t:51007269-51007326	-0.2407466024858093;0.22332947455014912;0.012413023344588091	0.6994054360771981;0.65562578608238;0.0019249493417077355	0.000156688235859459;7.137792250499875e-05;0.0026069831155607903	0.685;0.079;0.236	0.423;0.314;0.258	t|1e1.1o1|1e2.1o1|1e3.1o1	3	4	0;1;0	chr17	-	51007326-51014232;51007326-51009131;51007326-51007837	51007269-51007326;51007837-51007851;51009131-51009142;51014232-51014353		http://genome.ucsc.edu/cgi-bin/hgTracks?db=GRCh38&position=chr17%3A51014353-51007269
HHATL	ENSG00000010282.14	ENSG00000010282.14:t:42696842-42696877	0.23515775854675985;0.05142756541662817;-0.2986352012317012	0.7475755059677813;1.1125144401269618e-06;0.9521061363429025	2.117897742862813e-06;0.005141369768698156;7.573040583519486e-08	0.033;0.017;0.949	0.269;0.084;0.646	t|1e1.2o2|1e2.1o1|1e3.2o2	3	4	1;1;0	chr3	-	42696877-42702579;42696877-42697508;42696877-42697001	42696842-42696877;42697001-42697145;42697508-42697679;42702579-42702827		http://genome.ucsc.edu/cgi-bin/hgTracks?db=GRCh38&position=chr3%3A42702827-42696842
HHATL	ENSG00000010282.14	ENSG00000010282.14:s:42702579-42702827	-0.002848298148966029;7.48934499600198e-06;-2.2446858534597437e-07;-0.3300518830207563;0.07984971369994176;0.19651847382277898;0.025249634251500775	5.948505365309994e-21;5.163423387040359e-21;5.1616285433103625e-21;0.9941768682115211;8.833387090678971e-07;0.4778820893209006;1.1415303168528172e-20	0.4517715396837222;0.47500227061385425;0.4750757595539711;2.625127892841306e-10;0.0006115770817148454;1.3915926231366048e-05;0.3812852521801193	0.040;0.003;0.011;0.689;0.022;0.236;0.000	0.012;0.022;0.004;0.360;0.108;0.435;0.058	s|1e1.1o1|1e2.2o3|2e3.2o2|2e4.1o1|2e5.1o1|2e6.2o3|2e7.1o1	7	8	0;1;0;0;1;1;1	chr3	-	42700839-42702617;42693218-42702617;42701190-42702579;42700839-42702579;42696877-42702579;42693218-42702579;42692875-42702579	42692663-42692875;42693077-42693450;42696842-42696877;42700721-42700839;42701112-42701197;42702579-42702827		http://genome.ucsc.edu/cgi-bin/hgTracks?db=GRCh38&position=chr3%3A42702827-42692663
LRRC23	ENSG00000010626.14	ENSG00000010626.14:s:6905585-6905759	0.32339232053335865;-0.3233923529444575	0.9733177923980418;0.9733177696160089	3.0049480358398163e-06;3.0059144985328246e-06	0.052;0.948	0.381;0.619	s|1e1.1o1|1e2.1o1	2	3	0;0	chr12	+	6905759-6905845;6905759-6906409	6905585-6905759;6905845-6905954;6906409-6906755		http://genome.ucsc.edu/cgi-bin/hgTracks?db=GRCh38&position=chr12%3A6906755-6905585
LRRC23	ENSG00000010626.14	ENSG00000010626.14:t:6906409-6906755	-0.2577248921793862;0.2577248983650688	0.8029795834769298;0.802979554154009	5.359728853027157e-05;5.359333881387266e-05	0.872;0.128	0.599;0.401	t|1e1.1o1|1e2.1o1	2	3	0;0	chr12	+	6905759-6906409;6905954-6906409	6905585-6905759;6905845-6905954;6906409-6906755		http://genome.ucsc.edu/cgi-bin/hgTracks?db=GRCh38&position=chr12%3A6906755-6905585
PHLDB1	ENSG00000019144.18	ENSG00000019144.18:t:118613816-118613896	0.2582376037158641;-0.13286137592320008;-0.0701931171630361	0.739903779248495;0.17891288662974336;0.08297619734004899	0.00021966329435700214;0.0003775352009853794;0.0009653751613759587	0.308;0.227;0.461	0.601;0.065;0.334	t|1e1.1o1|1e2.1o1|1e3.1o1	3	4	0;0;0	chr11	+	118607699-118613816;118610526-118613816;118613450-118613816	118607591-118607699;118610427-118610526;118613153-118613450;118613816-118613896		http://genome.ucsc.edu/cgi-bin/hgTracks?db=GRCh38&position=chr11%3A118613896-118607591
NCDN	ENSG00000020129.15	ENSG00000020129.15:s:35557473-35557883	0.21378350803073126;-0.060637857977216866;-0.13234705235476696	0.6042460080119924;0.0018806067917931518;0.19038619531425946	0.0002346330807381291;0.0022693021820493486;0.000595478389206705	0.327;0.134;0.547	0.539;0.058;0.401	s|1e1.1o1|1e2.1o1|i	3	3	0;0;0	chr1	+	35557883-35558156;35557883-35559107;35557884-35558155	35557473-35557883;35558156-35558484;35559107-35559247	35557884-35558155	http://genome.ucsc.edu/cgi-bin/hgTracks?db=GRCh38&position=chr1%3A35559247-35557473
SAMD4A	ENSG00000020577.13	ENSG00000020577.13:t:54748815-54748924	0.44164936477301586;-0.44164943273252694	0.9865785189610071;0.9865784914657081	0.00011314597852414047;0.00011315786758325785	0.451;0.549	0.900;0.100	t|1e1.2o4|1e2.1o1	2	3	0;0	chr14	+	54702580-54748815;54737287-54748815	54702062-54703867;54737024-54737287;54748815-54748924		http://genome.ucsc.edu/cgi-bin/hgTracks?db=GRCh38&position=chr14%3A54748924-54702062
SAMD4A	ENSG00000020577.13	ENSG00000020577.13:s:54702062-54703867	0.00027683284486000874;-0.3652372450816347;0.36077225120738343	3.0047163155658834e-06;0.942860345357421;0.9337324675093538	0.014321258439511958;0.00015423480714860105;0.00017111483589743063	0.007;0.455;0.538	0.010;0.069;0.922	s|1e1.1o1|1e2.1o1|1e3.1o1	3	4	0;0;0	chr14	+	54702580-54734940;54702580-54737024;54702580-54748815	54702062-54703867;54734940-54735137;54737024-54737287;54748815-54748924		http://genome.ucsc.edu/cgi-bin/hgTracks?db=GRCh38&position=chr14%3A54748924-54702062
ZNF839	ENSG00000022976.15	ENSG00000022976.15:t:102334554-102334646	-0.4743230727552631;0.47432312670129007	0.9962261667746241;0.9962261467153084	3.963668055628755e-05;3.962421103854794e-05	0.508;0.492	0.015;0.985	t|1e1.1o1|1e2.1o1	2	3	0;0	chr14	+	102326887-102334554;102331846-102334554	102325985-102326887;102331522-102331846;102334554-102334646		http://genome.ucsc.edu/cgi-bin/hgTracks?db=GRCh38&position=chr14%3A102334646-102325985
ZNF839	ENSG00000022976.15	ENSG00000022976.15:s:102325985-102326887	0.30244979488731827;-0.30244981907831847	0.9095254727516855;0.9095255058920398	3.065340308756367e-05;3.0654525744799876e-05	0.650;0.350	0.987;0.013	s|1e1.2o5|1e2.1o1	2	3	0;0	chr14	+	102326887-102331622;102326887-102334554	102325985-102326887;102331522-102331846;102334554-102334646		http://genome.ucsc.edu/cgi-bin/hgTracks?db=GRCh38&position=chr14%3A102334646-102325985
RNH1	ENSG00000023191.16	ENSG00000023191.16:s:506609-506821	-0.2119531966220693;-9.191338220156567e-08;0.05862173475769018;0.027323818199251122;0.05817171616646942	0.584558524310653;5.057353863166985e-21;5.933645352860377e-09;8.228132193642673e-05;0.009467117979274783	0.00010806782682060145;0.47509054607783396;0.006696568069671415;0.004009135753333111;0.0015070807612505115	0.579;0.001;0.007;0.143;0.271	0.352;0.001;0.090;0.197;0.359	s|1e1.1o2|1e1.2o2|1e2.3o4|1e3.1o1|i	5	4	0;0;0;0;1	chr11	-	504996-506609;504888-506609;502249-506609;502181-506609;506357-506608	500840-502181;502214-503570;504824-504996;506609-506821	506357-506608	http://genome.ucsc.edu/cgi-bin/hgTracks?db=GRCh38&position=chr11%3A506821-500840
ANK1	ENSG00000029534.20	ENSG00000029534.20:s:41661801-41661941	0.33638072105770817;-0.09023414898907213;-0.189637427692042	0.9311070087686394;0.02083086784506253;0.46461000313522327	7.707382667256998e-05;0.0006825176230196295;0.0003083299208265222	0.473;0.133;0.392	0.827;0.004;0.169	s|1e1.1o1|1e2.1o1|2e2.1o1	3	3	0;0;0	chr8	-	41661564-41661876;41655753-41661876;41655753-41661801	41653220-41655753;41660989-41661564;41661801-41661941		http://genome.ucsc.edu/cgi-bin/hgTracks?db=GRCh38&position=chr8%3A41661941-41653220
ANK1	ENSG00000029534.20	ENSG00000029534.20:t:41663659-41663742	0.25832670691946996;-0.2583267099016746	0.7090965739966264;0.7090966032969405	0.0003071389187927359;0.00030716408751041424	0.463;0.537	0.758;0.242	t|1e1.2o2|1e2.1o1	2	3	0;0	chr8	-	41663742-41668267;41663742-41664805	41663659-41663742;41664805-41665286;41668267-41668564		http://genome.ucsc.edu/cgi-bin/hgTracks?db=GRCh38&position=chr8%3A41668564-41663659
ANK1	ENSG00000029534.20	ENSG00000029534.20:t:41653220-41655753	-0.045229303232572196;-0.08897875940932592;-0.21138429345865628;0.44550691916655333	0.002370055159023625;0.019172083162355563;0.5618014993054923;0.9959797016732922	0.0019086613941260433;0.0007042515014873407;0.0002206305656965446;1.8384307122416626e-05	0.100;0.130;0.390;0.378	0.024;0.003;0.151;0.822	t|1e1.1o1|1e2.1o2|1e2.2o2|1e3.2o3	4	4	0;0;0;0	chr8	-	41655753-41663659;41655753-41661876;41655753-41661801;41655753-41661430	41653220-41655753;41660989-41661564;41661801-41661941;41663659-41663742		http://genome.ucsc.edu/cgi-bin/hgTracks?db=GRCh38&position=chr8%3A41663742-41653220
ARID4A	ENSG00000032219.18	ENSG00000032219.18:t:58344695-58344767	-0.25858178701291223;0.25858179711346146	0.8311048829393538;0.8311048995298302	6.519160976270477e-06;6.518662220570139e-06	0.550;0.450	0.289;0.711	t|1e1.1o1|1e2.1o1	2	3	0;0	chr14	+	58330169-58344695;58331518-58344695	58330003-58330169;58331287-58331518;58344695-58344767		http://genome.ucsc.edu/cgi-bin/hgTracks?db=GRCh38&position=chr14%3A58344767-58330003
SLC4A7	ENSG00000033867.16	ENSG00000033867.16:t:27452417-27452498	-0.20029828873960004;0.1832905936105019;0.0017964745928336833	0.5199748232778255;0.4466936281230692;6.0834401061961505e-06	0.0003430708268099547;0.0003553015164271191;0.014011508698622915	0.923;0.067;0.010	0.678;0.294;0.027	t|1e1.1o2|1e1.2o2|1e2.1o1	3	3	0;0;0	chr3	-	27452498-27484079;27452498-27484067;27452498-27456651	27452417-27452498;27456651-27456754;27484067-27484420		http://genome.ucsc.edu/cgi-bin/hgTracks?db=GRCh38&position=chr3%3A27484420-27452417
STAU2	ENSG00000040341.17	ENSG00000040341.17:s:73549604-73552319	0.21259308285635448;-0.2125930711659617	0.5858867103532787;0.5858866484757786	5.004734923323237e-05;5.005140604408265e-05	0.127;0.873	0.354;0.646	s|1e1.1o1|1e2.1o1	2	3	0;0	chr8	-	73527804-73552012;73422702-73552012	73422614-73422702;73527369-73527804;73549604-73552319		http://genome.ucsc.edu/cgi-bin/hgTracks?db=GRCh38&position=chr8%3A73552319-73422614
NOP16	ENSG00000048162.20	ENSG00000048162.20:s:176384101-176384286	-0.2528521050043295;0.2528521479237378	0.8868001474340619;0.886800168782748	0.0;1.0836054136440821e-20	0.281;0.719	0.009;0.991	s|1e1.1o1|i	2	2	0;1	chr5	-	176384098-176384101;176384099-176384101	176383938-176384098;176384101-176384286	176384099-176384101	http://genome.ucsc.edu/cgi-bin/hgTracks?db=GRCh38&position=chr5%3A176384286-176383938
CTDP1	ENSG00000060069.16	ENSG00000060069.16:t:79735610-79736521	0.23519311982511312;-0.2351930794175372	0.6490645316710949;0.6490646365824954	0.0003076276203503954;0.0003076529363315039	0.175;0.825	0.455;0.545	t|1e1.1o1|1e2.1o1	2	3	0;0	chr18	+	79718016-79736355;79729069-79736355	79717810-79718016;79728907-79729069;79735610-79736521		http://genome.ucsc.edu/cgi-bin/hgTracks?db=GRCh38&position=chr18%3A79736521-79717810
WNK1	ENSG00000060237.16	ENSG00000060237.16:t:881471-881789	-0.5704796950605726;0.5704796651351827	0.9988724843376409;0.9988724558563332	8.720420845331756e-05;8.722169843157536e-05	0.711;0.289	0.150;0.850	t|1e1.2o2|1e2.3o3	2	3	0;0	chr12	+	878361-881692;880999-881692	878015-878361;880721-880999;881471-881789		http://genome.ucsc.edu/cgi-bin/hgTracks?db=GRCh38&position=chr12%3A881789-878015
WNK1	ENSG00000060237.16	ENSG00000060237.16:s:900473-901074	0.25091775761561125;-0.00979788558253232;-0.21328241700990808	0.7266897625049128;6.191853523060063e-07;0.5749285171718571	0.00018109948181974095;0.020215675155524804;0.0002484526066180992	0.508;0.053;0.438	0.792;0.018;0.190	s|1e1.1o1|1e2.1o1|1e3.2o2	3	4	0;0;0	chr12	+	900670-901561;900670-904453;900670-907847	900473-901074;901561-901653;904453-904494;907720-908201		http://genome.ucsc.edu/cgi-bin/hgTracks?db=GRCh38&position=chr12%3A908201-900473
ISOC2	ENSG00000063241.7	ENSG00000063241.7:t:55455332-55455585	0.22529437355349546;-0.22529441200644668	0.6170014987076958;0.6170015367831897	0.0002894038916127407;0.0002894280359846402	0.366;0.634	0.633;0.367	t|1e1.1o2|1e2.1o1	2	3	1;0	chr19	-	55455378-55456349;55455378-55455636	55455332-55455585;55455636-55455845;55455897-55456489		http://genome.ucsc.edu/cgi-bin/hgTracks?db=GRCh38&position=chr19%3A55456489-55455332
INTS13	ENSG00000064102.14	ENSG00000064102.14:t:26917352-26917441	-0.299129356876395;0.29912940139237953	0.8762166780507502;0.8762167334367807	9.677970139598813e-05;9.677216912741315e-05	0.356;0.644	0.017;0.983	t|1e1.1o1|1e2.1o1	2	3	0;0	chr12	-	26917441-26922616;26917441-26917644	26917352-26917441;26917644-26917734;26922616-26922700		http://genome.ucsc.edu/cgi-bin/hgTracks?db=GRCh38&position=chr12%3A26922700-26917352
MYLK	ENSG00000065534.18	ENSG00000065534.18:t:123620207-123620336	0.21931668958145395;1.5891469795352212e-08;-0.2122007648124715	0.6706131993506423;5.0573374146872964e-21;0.6096014814376919	1.6632629050875464e-06;0.4752240801080535;4.192252955892428e-07	0.085;0.016;0.899	0.303;0.013;0.683	t|1e1.1o1|1e2.1o1|i	3	3	0;0;0	chr3	-	123620336-123626818;123620336-123620497;123620337-123620496	123620207-123620336;123620497-123625316;123626818-123626941	123620337-123620496	http://genome.ucsc.edu/cgi-bin/hgTracks?db=GRCh38&position=chr3%3A123626941-123620207
MYO9A	ENSG00000066933.15	ENSG00000066933.15:t:71888004-71888607	0.2047799456157745;-0.20477994654179385	0.5287492244089076;0.5287491906056871	0.00017339425308272787;0.0001734090064637872	0.594;0.406	0.816;0.184	t|1e1.1o2|1e2.1o2	2	3	0;0	chr15	-	71888116-71893679;71888116-71892965	71888004-71888607;71889472-71893177;71893462-71893778		http://genome.ucsc.edu/cgi-bin/hgTracks?db=GRCh38&position=chr15%3A71893778-71888004
SP100	ENSG00000067066.16	ENSG00000067066.16:s:230415942-230416328	-0.26466417494353456;0.2646641809815851	0.8264845527946303;0.8264845586308125	0.00011454288606227436;0.0001145351167593095	0.981;0.019	0.691;0.309	s|1e1.1o1|1e2.1o1	2	3	0;0	chr2	+	230416328-230417591;230416328-230442937	230415942-230416328;230417591-230417665;230442937-230443099		http://genome.ucsc.edu/cgi-bin/hgTracks?db=GRCh38&position=chr2%3A230443099-230415942
SP100	ENSG00000067066.16	ENSG00000067066.16:t:230442937-230443099	0.2213978993090589;-0.2456577805721395;0.001405137179413691	0.6383141458644676;0.7718388208140798;7.104081111808951e-07	2.4486159906247466e-05;4.405614974056782e-05;0.035061495562561884	0.008;0.983;0.008	0.254;0.717;0.028	t|1e1.1o1|1e2.1o1|1e3.1o1	3	4	0;0;0	chr2	+	230416328-230442937;230417665-230442937;230440557-230442937	230415942-230416328;230417591-230417665;230440476-230440557;230442937-230443099		http://genome.ucsc.edu/cgi-bin/hgTracks?db=GRCh38&position=chr2%3A230443099-230415942
IFI35	ENSG00000068079.7	ENSG00000068079.7:s:43013267-43013379	-0.23218324585131925;0.23218328440978456	0.6880221780895412;0.688022238819525	8.015020666940487e-05;8.014402592835262e-05	0.503;0.497	0.268;0.732	s|1e1.1o1|2e1.1o1	2	2	0;0	chr17	+	43013373-43013476;43013379-43013476	43013267-43013379;43013476-43013662		http://genome.ucsc.edu/cgi-bin/hgTracks?db=GRCh38&position=chr17%3A43013662-43013267
GRIPAP1	ENSG00000068400.13	ENSG00000068400.13:t:48999438-48999504	0.23895098405773302;-0.0005708344600106598;-0.22210912068289862	0.7511638592122872;5.319487339808468e-21;0.6594752723500478	4.452803572949269e-06;0.23698680967911412;1.0063113614844355e-05	0.723;0.023;0.254	0.959;0.006;0.036	t|1e1.1o1|1e2.1o1|1e3.1o1	3	4	0;0;0	chrX	-	48999504-49002188;48999504-49000861;48999504-49000566	48999438-48999504;49000566-49000689;49000861-49000959;49002188-49002264		http://genome.ucsc.edu/cgi-bin/hgTracks?db=GRCh38&position=chrX%3A49002264-48999438
NUCB2	ENSG00000070081.16	ENSG00000070081.16:s:17312028-17312120	0.23330493792173052;-0.23330493981342143	0.7342107325197229;0.7342108250135766	1.226692396340141e-05;1.2267828017442639e-05	0.637;0.363	0.876;0.124	s|1e1.1o1|1e2.1o1	2	3	0;0	chr11	+	17312120-17315386;17312120-17330127	17312028-17312120;17315386-17315475;17330127-17330297		http://genome.ucsc.edu/cgi-bin/hgTracks?db=GRCh38&position=chr11%3A17330297-17312028
MAP4K4	ENSG00000071054.16	ENSG00000071054.16:s:101864930-101865036	0.2581866478432139;-0.25818669069867595	0.8231465443353494;0.8231466289247021	3.7675377564114916e-05;3.7678072981717214e-05	0.647;0.353	0.915;0.085	s|1e1.1o3|1e1.2o3	2	2	0;0	chr2	+	101865036-101866428;101865036-101866431	101864930-101865036;101866428-101866579		http://genome.ucsc.edu/cgi-bin/hgTracks?db=GRCh38&position=chr2%3A101866579-101864930
MAP4K4	ENSG00000071054.16	ENSG00000071054.16:t:101864930-101865036	0.1617784243238663;0.06013327389546304;-0.260120490300927	0.2252645210665827;0.0009271597737366966;0.8525343175637351	7.067543567671217e-05;0.0017346930337204243;4.1802714804139995e-06	0.020;0.003;0.977	0.191;0.100;0.706	t|1e1.1o1|1e2.1o2|1e3.1o1	3	4	0;0;0	chr2	+	101859864-101864930;101860986-101864930;101864051-101864930	101859643-101859864;101860825-101862240;101863821-101864051;101864930-101865036		http://genome.ucsc.edu/cgi-bin/hgTracks?db=GRCh38&position=chr2%3A101865036-101859643
TCF3	ENSG00000071564.14	ENSG00000071564.14:t:1611687-1611849	-0.24004931659766693;0.24004930575389816	0.6695103028165232;0.6695103213139115	0.0002633208115384589;0.0002632989190920027	0.494;0.506	0.218;0.782	t|1e1.1o1|1e2.1o1	2	3	0;0	chr19	-	1611849-1615285;1611849-1612207	1611687-1611849;1612207-1612433;1615285-1615520		http://genome.ucsc.edu/cgi-bin/hgTracks?db=GRCh38&position=chr19%3A1615520-1611687
TCF3	ENSG00000071564.14	ENSG00000071564.14:s:1615686-1615804	-0.03416251501087622;-4.673318838978645e-06;-0.28288575142946104;0.13550622140253343;0.16440348463450716	0.02865182004190312;4.329441280367787e-08;0.8733359063014793;0.2911718255521817;0.29497285346397834	0.0014983948932978386;0.03205266653879013;5.71414044370222e-06;0.0006589839771555354;0.00019165711421037046	0.323;0.004;0.323;0.326;0.024	0.237;0.004;0.004;0.535;0.215	s|1e1.1o3|1e1.2o3|1e1.3o3|1e2.1o2|1e2.2o2	5	3	0;0;0;0;0	chr19	-	1615520-1615686;1615515-1615686;1615485-1615686;1612433-1615686;1612430-1615686	1612207-1612433;1615285-1615520;1615686-1615804		http://genome.ucsc.edu/cgi-bin/hgTracks?db=GRCh38&position=chr19%3A1615804-1612207
ACTN1	ENSG00000072110.13	ENSG00000072110.13:s:68879864-68880108	-0.39133660498574135;0.3863489937991454;8.044478079711651e-07	0.9996578467468054;0.9995482234627779;5.1618702040431545e-21	1.7619655734435469e-09;2.1785638145191067e-09;0.4750140620655649	0.910;0.088;0.002	0.521;0.472;0.006	s|1e1.1o1|1e2.1o1|1e3.1o1	3	4	0;0;0	chr14	-	68879069-68879962;68878523-68879962;68877240-68879962	68877082-68877240;68878458-68878523;68879046-68879069;68879864-68880108		http://genome.ucsc.edu/cgi-bin/hgTracks?db=GRCh38&position=chr14%3A68880108-68877082
EED	ENSG00000074266.19	ENSG00000074266.19:t:86276132-86277535	0.14477467254884185;0.03398404934139479;-0.2550605042923122;0.007133372667401264	0.12977178664171968;0.0009429330533899259;0.7952558920492347;4.7062762731365365e-07	9.697667380848468e-05;0.0018022728306546828;4.014834035892534e-05;0.022713175484366403	0.014;0.049;0.934;0.003	0.178;0.112;0.665;0.045	t|1e1.1o1|1e2.1o1|1e3.2o2|1e4.1o1	4	5	0;0;0;0	chr11	+	86245343-86276980;86264263-86276980;86268561-86276980;86270157-86276980	86244544-86245343;86263945-86264263;86267895-86268561;86270083-86270157;86276132-86277535		http://genome.ucsc.edu/cgi-bin/hgTracks?db=GRCh38&position=chr11%3A86277535-86244544
BCS1L	ENSG00000074582.13	ENSG00000074582.13:s:218659656-218659743	0.00010518429625346234;0.001620421416128778;0.04644250957229035;-0.212561526141592;0.07967795773482328	5.18853760306925e-21;5.745263140567455e-21;0.02203487687272485;0.582169964077213;0.02820786787529954	0.4257212122558088;0.24844260873037738;0.0012185327375730456;4.2736791189934564e-05;0.0006758569845592437	0.002;0.019;0.535;0.301;0.141	0.018;0.035;0.623;0.073;0.250	s|1e1.1o1|1e2.1o1|1e3.2o3|1e4.1o1|1e5.2o3	5	6	0;0;0;0;1	chr2	+	218659743-218660037;218659743-218660307;218659743-218660939;218659743-218661406;218659743-218661759	218659656-218659743;218660037-218660245;218660307-218660598;218660867-218661307;218661406-218661545;218661666-218661916		http://genome.ucsc.edu/cgi-bin/hgTracks?db=GRCh38&position=chr2%3A218661916-218659656
ZNF638	ENSG00000075292.18	ENSG00000075292.18:t:71355719-71355780	0.13419142323488414;0.02617218868661785;0.004570935107720731;-0.20926389742583068	0.07338869754520347;0.00031550851879032894;5.5146554870073376e-08;0.5683497383626035	0.00011406423525031673;0.0022746176668991067;0.05273025669653261;0.000138501367338284	0.019;0.064;0.019;0.898	0.167;0.117;0.043;0.674	t|1e1.1o1|1e2.1o2|1e2.2o2|1e3.6o6	4	4	0;0;0;0	chr2	+	71276754-71355719;71331865-71355719;71331875-71355719;71350271-71355719	71276561-71276754;71331728-71331875;71348427-71350271;71355719-71355780		http://genome.ucsc.edu/cgi-bin/hgTracks?db=GRCh38&position=chr2%3A71355780-71276561
RASAL2	ENSG00000075391.16	ENSG00000075391.16:t:178390100-178390206	-0.32250532491516687;0.020140843842233226;0.06408263482621171;0.1583960958104585	0.9751896232847026;2.8562010145894896e-07;0.00017810413867347388;0.2375767923481125	2.1882568915776446e-06;0.01737590019887392;0.0017476691401870834;0.00016764187684355602	0.917;0.002;0.002;0.078	0.589;0.063;0.100;0.249	t|1e1.2o2|1e2.1o1|1e3.1o1|1e4.1o1	4	5	0;0;1;1	chr1	+	178300118-178390100;178341608-178390100;178372322-178390100;178389307-178390100	nan-178372322;nan-178389307;178299992-178300118;178341471-178341608;178390100-178390206		http://genome.ucsc.edu/cgi-bin/hgTracks?db=GRCh38&position=chr1%3A178390206-178299992
FRYL	ENSG00000075539.14	ENSG00000075539.14:t:48634418-48634490	-0.023791314763086262;-0.3882524852817515;-4.833384893658644e-06;0.44633339311734943	0.00030526198638087913;0.9934375966938556;5.16293359328191e-21;0.9997997324345953	0.003432885389236473;1.029772101102111e-05;0.24956372023931017;3.841332789316827e-07	0.126;0.755;0.002;0.117	0.077;0.363;0.001;0.556	t|1e1.1o1|1e2.1o1|1e3.1o1|1e4.1o1	4	5	0;0;0;0	chr4	-	48634490-48710519;48634490-48684673;48634490-48680930;48634490-48653714	48634418-48634490;48653714-48653917;48680930-48681171;48684673-48684795;48710519-48710698		http://genome.ucsc.edu/cgi-bin/hgTracks?db=GRCh38&position=chr4%3A48710698-48634418
RBM7	ENSG00000076053.10	ENSG00000076053.10:t:114405706-114405799	0.00025320967106532956;-0.23429955264558927;0.22293714309825324	5.23562283715364e-21;0.6772272680847949;0.6251610710173787	0.11341607986000173;0.0001462113161322387;0.00016451520113563422	0.004;0.840;0.156	0.015;0.583;0.402	t|1e1.1o1|1e2.1o1|2e2.1o1	3	3	0;0;0	chr11	+	114400767-114405706;114402915-114405706;114402915-114405709	114400030-114400767;114402828-114402915;114405706-114405799		http://genome.ucsc.edu/cgi-bin/hgTracks?db=GRCh38&position=chr11%3A114405799-114400030
KLHL20	ENSG00000076321.10	ENSG00000076321.10:s:173714941-173715078	0.2862256434866459;-0.2862256213282982	0.8523293705587988;0.8523293800549675	0.00011974723061751604;0.00011975608782854863	0.059;0.941	0.364;0.636	s|1e1.2o3|1e2.1o1	2	3	0;0	chr1	+	173715078-173715523;173715078-173716003	173714941-173715078;173715303-173715654;173716003-173716066		http://genome.ucsc.edu/cgi-bin/hgTracks?db=GRCh38&position=chr1%3A173716066-173714941
ZCWPW1	ENSG00000078487.17	ENSG00000078487.17:t:100409428-100409545	-0.5448995149255742;0.5448995548636799	0.999893670408838;0.9998936640755238	4.559117378288846e-06;4.589339158402554e-06	0.847;0.153	0.317;0.683	t|1e1.1o1|1e2.1o1	2	3	1;0	chr7	-	100409544-100425030;100409544-100415975	100409428-100409545;100415975-100416097;100425030-100425136		http://genome.ucsc.edu/cgi-bin/hgTracks?db=GRCh38&position=chr7%3A100425136-100409428
ZCWPW1	ENSG00000078487.17	ENSG00000078487.17:s:100425030-100425136	0.4627680367867671;-0.4627680881088858	0.996758425990125;0.996758455526716	2.8348330384376036e-05;2.833343919528275e-05	0.236;0.764	0.698;0.302	s|1e1.1o1|1e2.2o2	2	3	0;1	chr7	-	100420678-100425030;100409544-100425030	100409428-100409545;100420622-100420678;100425030-100425136		http://genome.ucsc.edu/cgi-bin/hgTracks?db=GRCh38&position=chr7%3A100425136-100409428
TNS1	ENSG00000079308.18	ENSG00000079308.18:t:217821740-217821938	-0.3015394269147103;-0.011177452998613977;0.3484033497684392	0.8933425791195264;3.93040861070302e-05;0.9576027894177987	5.26295276445099e-05;0.007996419020715906;3.5665560007291805e-05	0.410;0.056;0.534	0.088;0.014;0.898	t|1e1.1o1|1e2.1o1|1e3.1o1	3	4	0;0;0	chr2	-	217821938-217831455;217821938-217830367;217821938-217829844	217821740-217821938;217829844-217829882;217830367-217830390;217831455-217831547		http://genome.ucsc.edu/cgi-bin/hgTracks?db=GRCh38&position=chr2%3A217831547-217821740
TNS1	ENSG00000079308.18	ENSG00000079308.18:t:217836015-217836211	0.22824837161306774;-0.22824836453630912	0.6605335455345103;0.6605335455186842	1.7798939942838753e-05;1.7799939866391945e-05	0.732;0.268	0.992;0.008	t|1e1.5o5|1e2.1o1	2	3	0;0	chr2	-	217836211-217847510;217836211-217842052	217836015-217836211;217842052-217842160;217847510-217849087		http://genome.ucsc.edu/cgi-bin/hgTracks?db=GRCh38&position=chr2%3A217849087-217836015
TNS1	ENSG00000079308.18	ENSG00000079308.18:s:217831455-217831547	-0.000284453411662107;0.5626926025142555;-0.5598812344956473	3.8451516389986325e-06;0.9978536323649889;0.9977149854818703	0.013532929328847865;0.00010609418336680375;0.00010605545285669038	0.010;0.248;0.742	0.008;0.803;0.189	s|1e1.1o1|1e2.1o1|1e3.1o1	3	4	0;1;0	chr2	-	217830390-217831455;217829882-217831455;217821938-217831455	217821740-217821938;217829844-217829882;217830367-217830390;217831455-217831547		http://genome.ucsc.edu/cgi-bin/hgTracks?db=GRCh38&position=chr2%3A217831547-217821740
EPB41L2	ENSG00000079819.18	ENSG00000079819.18:t:130865536-130865833	-0.47604687629732645;-2.5208878516530403e-05;-2.5208878516530403e-05;0.4778532969909076	0.9986156064589817;5.17525046280591e-21;5.17525046280591e-21;0.9987408765134739	1.4756862502962598e-05;0.08608482956843788;0.08608482956843788;1.3963583234706184e-05	0.785;0.004;0.004;0.207	0.316;0.003;0.003;0.679	t|1e1.1o1|1e2.1o1|1e3.2o4|1e4.1o1	4	5	0;0;0;0	chr6	-	130865634-130885096;130865634-130880144;130865634-130869812;130865634-130867459	130865536-130865833;130867459-130868907;130869563-130869944;130880144-130880206;130885096-130885268		http://genome.ucsc.edu/cgi-bin/hgTracks?db=GRCh38&position=chr6%3A130885268-130865536
CRYBG3	ENSG00000080200.9	ENSG00000080200.9:s:97822040-97822355	-0.21000808252229536;0.21000810525566485	0.585000677133626;0.5850005308705062	8.739537769919536e-06;8.73884957555134e-06	0.967;0.033	0.750;0.250	s|1e1.1o1|1e2.1o1	2	3	0;1	chr3	+	97822355-97843195;97822355-97864217	97822040-97822355;97843195-97843261;97864217-97864647		http://genome.ucsc.edu/cgi-bin/hgTracks?db=GRCh38&position=chr3%3A97864647-97822040
NCOA1	ENSG00000084676.15	ENSG00000084676.15:s:24564295-24564430	0.3153354288290636;-0.31533541941516335	0.8962801961738095;0.8962801581545639	1.7366523277458293e-05;1.736710770749994e-05	0.635;0.365	0.993;0.007	s|1e1.1o2|1e2.1o1	2	3	0;0	chr2	+	24564430-24584476;24564430-24643966	24564295-24564430;24584476-24584484;24643966-24644122		http://genome.ucsc.edu/cgi-bin/hgTracks?db=GRCh38&position=chr2%3A24644122-24564295
NCOA1	ENSG00000084676.15	ENSG00000084676.15:t:24643966-24644122	-0.22984168835082724;0.22984172471441602	0.6357101432002615;0.6357102312691667	4.75833115878288e-05;4.7579340347110676e-05	0.278;0.722	0.008;0.992	t|1e1.1o1|1e2.1o1	2	3	0;0	chr2	+	24564430-24643966;24584560-24643966	24564295-24564430;24584541-24584560;24643966-24644122		http://genome.ucsc.edu/cgi-bin/hgTracks?db=GRCh38&position=chr2%3A24644122-24564295
ZFAND6	ENSG00000086666.18	ENSG00000086666.18:t:80098416-80098578	-0.29883461538531186;-6.342588292100218e-05;-0.015769231280893144;0.4785057278377033;-0.0456400019102126;-6.342588292100218e-05;-6.342588292100218e-05	0.8425053851046327;2.0516709257872415e-08;0.00023556142621049682;0.9981893921986419;0.005365783797216876;2.0516709257872415e-08;2.0516709257872415e-08	0.00017196414316889008;0.030431266926446487;0.005004488745077307;2.2227665070104812e-05;0.0017533232644929564;0.030431266926446487;0.030431266926446487	0.613;0.003;0.065;0.207;0.105;0.003;0.003	0.291;0.001;0.001;0.677;0.026;0.001;0.001	t|1e1.1o1|1e2.1o1|1e3.1o1|1e4.1o1|1e5.1o1|1e6.1o2|1e6.2o2	7	7	0;0;0;0;0;0;0	chr15	+	80059809-80098416;80060247-80098416;80060740-80098416;80072647-80098416;80073330-80098416;80075242-80098416;80075315-80098416	80059568-80059809;80060160-80060247;80060424-80060740;80072564-80072647;80073266-80073330;80075161-80075315;80098416-80098578		http://genome.ucsc.edu/cgi-bin/hgTracks?db=GRCh38&position=chr15%3A80098578-80059568
ALG9	ENSG00000086848.14	ENSG00000086848.14:t:111809619-111809773	-0.00030156309858720743;-0.33127315209436536;0.3370881978794707	4.898736759052086e-07;0.8933644903277278;0.9039821937316753	0.01905982266217876;0.0001914727586762588;0.0001820286093473156	0.008;0.787;0.205	0.004;0.436;0.560	t|1e1.1o1|1e2.1o1|1e3.1o1	3	4	0;0;0	chr11	-	111809773-111853380;111809773-111836165;111809773-111814601	111809619-111809773;111814601-111814721;111836165-111836294;111853380-111853485		http://genome.ucsc.edu/cgi-bin/hgTracks?db=GRCh38&position=chr11%3A111853485-111809619
PHACTR3	ENSG00000087495.16	ENSG00000087495.16:t:59743107-59743268	0.21045488241165528;0.05626006303868789;0.01568682157877083;-0.24382096314066032;-0.021456074911191923;-0.05357332443499993;0.018043804708063733;7.771559899946763e-16	0.5807277122128016;0.00023256440239524299;9.545351225177545e-21;0.812951845919422;1.1119496985272812e-20;1.9902631497125075e-09;9.665811907417152e-21;5.161567344520627e-21	1.0473738463941936e-05;0.0014460763395361341;0.30652170440171;7.87116592793069e-07;0.16096636975358591;0.005639595981302925;0.3618602536765386;0.9999999968289578	0.209;0.125;0.040;0.457;0.059;0.087;0.025;0.000	0.417;0.197;0.059;0.209;0.027;0.029;0.055;0.000	t|1e1.1o1|1e2.1o1|1e3.1o1|1e4.1o1|1e5.1o1|1e6.1o1|1e7.1o1|1e8.1o1	8	9	0;1;1;0;1;0;0;0	chr20	+	59577617-59743107;59579453-59743107;59583688-59743107;59605132-59743107;59612527-59743107;59628816-59743107;59676764-59743107;59721438-59743107	nan-59579453;nan-59583688;nan-59612527;59577509-59577617;59604548-59605132;59628609-59628816;59676661-59676764;59721210-59721438;59743107-59743268		http://genome.ucsc.edu/cgi-bin/hgTracks?db=GRCh38&position=chr20%3A59743268-59577509
OSBPL8	ENSG00000091039.16	ENSG00000091039.16:s:76487510-76487618	0.22884988682449528;-0.15930701947349754;-1.0220049257223197e-06;-0.048120022171378285;7.771559899946763e-16;7.771559899946763e-16	0.6808097669206182;0.2439806023432221;5.161849409423464e-21;0.00018184381797276247;5.161567344520627e-21;5.161567344520627e-21	6.25454483268097e-05;0.0001927277255067139;0.4750166242834152;0.0012730252479651316;0.9999999968289578;0.9999999968289578	0.290;0.436;0.017;0.249;0.000;0.000	0.523;0.282;0.013;0.191;0.000;0.000	s|1e1.1o1|1e2.1o3|1e2.2o3|1e2.3o3|1e3.1o1|1e4.1o1	6	5	0;0;1;0;0;0	chr12	-	76459895-76487510;76450988-76487510;76450985-76487510;76450979-76487510;76410634-76487510;76402766-76487510	76402689-76402766;76410564-76410634;76450851-76450988;76459859-76459895;76487510-76487618		http://genome.ucsc.edu/cgi-bin/hgTracks?db=GRCh38&position=chr12%3A76487618-76402689
RFFL	ENSG00000092871.16	ENSG00000092871.16:s:35021371-35021411	0.2563949966155749;-0.2563950142126984	0.7432465500329867;0.7432466518034287	0.0001698013082215677;0.00016981505906077388	0.609;0.391	0.892;0.108	s|1e1.1o1|1e2.1o1	2	3	0;0	chr17	-	35017606-35021371;35016580-35021371	35016370-35016580;35017523-35017606;35021371-35021411		http://genome.ucsc.edu/cgi-bin/hgTracks?db=GRCh38&position=chr17%3A35021411-35016370
RFFL	ENSG00000092871.16	ENSG00000092871.16:t:35016370-35016580	-0.2161770568379971;0.21617707129287117	0.5894706652489283;0.5894706348278227	0.0001186768403652616;0.00011866711587887897	0.310;0.690	0.073;0.927	t|1e1.1o1|1e2.1o1	2	3	0;0	chr17	-	35016580-35021371;35016580-35017523	35016370-35016580;35017523-35017606;35021371-35021411		http://genome.ucsc.edu/cgi-bin/hgTracks?db=GRCh38&position=chr17%3A35021411-35016370
RFFL	ENSG00000092871.16	ENSG00000092871.16:t:35017523-35017606	0.10474159067648506;-0.20374691496991915;0.050482475609080694	0.044340534705979456;0.5033823778100425;0.04228262348453096	0.0004660466550101926;5.983864780267911e-05;0.0012097821530728248	0.007;0.249;0.743	0.148;0.005;0.847	t|1e1.1o1|1e2.1o1|1e3.1o1	3	4	0;0;0	chr17	-	35017606-35089105;35017606-35026374;35017606-35021371	35017523-35017606;35021371-35021411;35026374-35026568;35089105-35089319		http://genome.ucsc.edu/cgi-bin/hgTracks?db=GRCh38&position=chr17%3A35089319-35017523
HOOK2	ENSG00000095066.11	ENSG00000095066.11:t:12774812-12774897	0.03496236722297707;0.21543683064017116;0.07870607051898013;-0.4152327287085165	4.894394335613924e-06;0.6286468978128501;0.04714298396318981;0.9889584785149305	0.0069722662808345106;0.0001064691383914655;0.0006797537565552654;6.677285550471534e-05	0.007;0.033;0.085;0.875	0.076;0.266;0.202;0.456	t|1e1.1o1|1e2.1o2|1e2.2o2|1e3.1o1	4	4	0;0;0;0	chr19	-	12774897-12792324;12774897-12778345;12774897-12778300;12774897-12775405	12774812-12774897;12775405-12775620;12778300-12778457;12792324-12792582		http://genome.ucsc.edu/cgi-bin/hgTracks?db=GRCh38&position=chr19%3A12792582-12774812
SORBS1	ENSG00000095637.22	ENSG00000095637.22:s:95432448-95432576	0.25096804013430496;-0.25096800145245124	0.7660842502016783;0.7660843054855365	7.049716919501817e-05;7.05023549234518e-05	0.185;0.815	0.453;0.547	s|1e1.1o1|1e2.1o1	2	3	0;0	chr10	-	95422216-95432448;95422073-95432448	95421961-95422073;95422190-95422216;95432448-95432576		http://genome.ucsc.edu/cgi-bin/hgTracks?db=GRCh38&position=chr10%3A95432576-95421961
SORBS1	ENSG00000095637.22	ENSG00000095637.22:t:95421961-95422073	-0.2374330999935106;0.23743309671014787	0.7302298654476304;0.7302298656518462	4.02556914788077e-05;4.025293910640915e-05	0.577;0.423	0.325;0.675	t|1e1.1o1|1e2.1o1	2	3	0;0	chr10	-	95422073-95432448;95422073-95422190	95421961-95422073;95422190-95422216;95432448-95432576		http://genome.ucsc.edu/cgi-bin/hgTracks?db=GRCh38&position=chr10%3A95432576-95421961
SORBS1	ENSG00000095637.22	ENSG00000095637.22:s:95421961-95422073	0.00210802919092761;-0.3149025519263027;-1.266796333900299e-07;0.27966461378185054	5.683856278948471e-21;0.9788645654744973;5.161642273824096e-21;0.9240874137734012	0.24435765650875138;3.3984791580898843e-07;0.47505971162900423;1.862556375209371e-06	0.002;0.910;0.002;0.087	0.035;0.592;0.001;0.373	s|1e1.1o1|1e2.1o1|1e3.1o1|1e4.1o1	4	5	0;0;0;0	chr10	-	95416185-95421961;95414862-95421961;95414655-95421961;95410777-95421961	95410633-95410777;95414494-95414655;95414744-95414862;95415469-95416185;95421961-95422073		http://genome.ucsc.edu/cgi-bin/hgTracks?db=GRCh38&position=chr10%3A95422073-95410633
ABLIM1	ENSG00000099204.19	ENSG00000099204.19:t:114491791-114491878	0.262313092609854;-0.17910639347682272;-0.056691937755982774	0.8323392083844399;0.37454505875803623;0.0026444480214333145	2.527281729889365e-05;0.00014315730303893215;0.0012183307862250192	0.470;0.397;0.134	0.747;0.203;0.052	t|1e1.1o1|1e2.1o2|1e2.2o2	3	3	0;0;0	chr10	-	114491878-114545005;114491878-114526660;114491878-114526639	114491791-114491878;114526639-114526931;114545005-114545098		http://genome.ucsc.edu/cgi-bin/hgTracks?db=GRCh38&position=chr10%3A114545098-114491791
MKNK2	ENSG00000099875.14	ENSG00000099875.14:s:2039955-2040177	-0.2134432684250147;0.2134432727502799	0.5779419726235125;0.5779419264191697	8.344560945972024e-05;8.343896919666403e-05	0.382;0.618	0.156;0.844	s|1e1.1o1|1e2.1o1	2	3	0;0	chr19	-	2039856-2040134;2037829-2040134	2037465-2037829;2038248-2039856;2039955-2040177		http://genome.ucsc.edu/cgi-bin/hgTracks?db=GRCh38&position=chr19%3A2040177-2037465
CABIN1	ENSG00000099991.17	ENSG00000099991.17:t:24054873-24055159	0.2115804430506591;-0.21158047325904042	0.5786493065112572;0.5786494754078478	0.00010347825188520437;0.00010348641597413	0.031;0.969	0.262;0.738	t|1e1.1o1|1e2.1o1	2	3	0;0	chr22	+	24049220-24054873;24050974-24054873	24049091-24049220;24050825-24050974;24054873-24055159		http://genome.ucsc.edu/cgi-bin/hgTracks?db=GRCh38&position=chr22%3A24055159-24049091
PRODH	ENSG00000100033.16	ENSG00000100033.16:t:18922817-18922933	0.2326729799789215;-0.23267297066965814	0.6593852498552312;0.6593853415392292	0.00029806571779920216;0.0002980897034960961	0.105;0.895	0.379;0.621	t|1e1.1o2|1e2.1o1	2	3	0;0	chr22	-	18922933-18925051;18922933-18923115	18922817-18922933;18923115-18924002;18924725-18925200		http://genome.ucsc.edu/cgi-bin/hgTracks?db=GRCh38&position=chr22%3A18925200-18922817
FBXO7	ENSG00000100225.17	ENSG00000100225.17:t:32478981-32479275	0.2213904380473244;-0.19792001705182682;-2.1502749467234177e-06;7.771559899946763e-16;-0.0029010578553225;-2.952021282406561e-08	0.6601270773016048;0.4942308356017156;5.162161265268854e-21;5.161567344520627e-21;6.943610803575609e-21;5.161577798584433e-21	1.9105118580497985e-06;3.995019108526954e-06;0.47500790931242587;0.9999999968289578;0.4628183095472331;0.47542694681251746	0.602;0.324;0.018;0.000;0.044;0.012	0.831;0.118;0.000;0.000;0.040;0.011	t|1e1.1o1|1e2.1o1|1e3.1o1|1e4.1o1|2e5.1o1|2e6.1o1	6	7	0;0;0;0;0;0	chr22	+	32475124-32478981;32475398-32478981;32475957-32478981;32478196-32478981;32475124-32479133;32475398-32479133	32474676-32475124;32475237-32475398;32475593-32475957;32478035-32478196;32478981-32479275		http://genome.ucsc.edu/cgi-bin/hgTracks?db=GRCh38&position=chr22%3A32479275-32474676
PPP6R2	ENSG00000100239.15	ENSG00000100239.15:t:50391867-50392015	0.6121065335383369;-0.6121064213060797	0.9999783439238048;0.9999783247825584	1.4358394078367968e-05;1.5068692717945531e-05	0.096;0.904	0.692;0.308	t|1e1.1o1|1e2.1o1	2	3	1;0	chr22	+	50372150-50391867;50389111-50391867	50372020-50372150;50388986-50389111;50391867-50392015		http://genome.ucsc.edu/cgi-bin/hgTracks?db=GRCh38&position=chr22%3A50392015-50372020
PPP6R2	ENSG00000100239.15	ENSG00000100239.15:s:50372020-50372150	-0.10989697308220854;0.23283663509195532;-0.06310208172269464	0.09516663204814944;0.7668029758785129;0.03164473401989116	0.0004716506513267049;1.936098254432863e-06;0.0009189551763620907	0.301;0.030;0.668	0.164;0.263;0.566	s|1e1.1o1|1e2.1o1|1e3.1o1	3	4	0;1;0	chr22	+	50372150-50388986;50372150-50391867;50372150-50393893	50372020-50372150;50388986-50389111;50391867-50392015;50393893-50394135		http://genome.ucsc.edu/cgi-bin/hgTracks?db=GRCh38&position=chr22%3A50394135-50372020
RHBDD3	ENSG00000100263.13	ENSG00000100263.13:s:29265035-29265668	-0.21949604146757706;0.003302275593636819;0.14499921889549255;0.04408982089834085	0.6082432860645408;4.4021348655587883e-08;0.14933493954838215;0.016879007040443275	0.00030053300520804793;0.08314769853008513;0.0002273710730365723;0.001962352171698274	0.645;0.041;0.052;0.261	0.408;0.050;0.204;0.337	s|1e1.2o2|1e2.1o1|1e3.1o1|i	4	4	0;0;1;1	chr22	-	29264218-29265479;29261425-29265479;29260613-29265479;29264402-29265034	29260326-29260613;29261200-29261425;29263835-29264401;29265035-29265668	29264402-29265034	http://genome.ucsc.edu/cgi-bin/hgTracks?db=GRCh38&position=chr22%3A29265668-29260326
AP1B1	ENSG00000100280.16	ENSG00000100280.16:s:29330378-29330532	-0.24167681746740144;0.2416768315784729	0.7472580143143905;0.7472581122136317	7.916997197709996e-06;7.916335628828029e-06	0.279;0.721	0.030;0.970	s|1e1.1o1|1e2.1o1	2	3	0;0	chr22	-	29329720-29330378;29328895-29330378	29327680-29328895;29329712-29329720;29330378-29330532		http://genome.ucsc.edu/cgi-bin/hgTracks?db=GRCh38&position=chr22%3A29330532-29327680
FAM118A	ENSG00000100376.11	ENSG00000100376.11:s:45327842-45328241	0.21545016016737434;-0.21545017634498667	0.5874058834491673;0.5874059537136076	0.00024100523568253482;0.00024102541014403567	0.191;0.809	0.436;0.564	s|1e1.1o2|1e2.2o2	2	3	0;0	chr22	+	45328063-45328392;45328063-45330603	45327842-45328241;45328392-45329412;45330457-45330756		http://genome.ucsc.edu/cgi-bin/hgTracks?db=GRCh38&position=chr22%3A45330756-45327842
TRMU	ENSG00000100416.13	ENSG00000100416.13:s:46337779-46338211	0.2135958442612113;-0.21359585589484412	0.5888951088348477;0.5888950900169169	0.00017863454608678226;0.00017864906519893253	0.409;0.591	0.639;0.361	s|1e1.1o1|1e2.1o1	2	3	0;0	chr22	+	46337944-46343262;46337944-46346422	46337779-46338211;46343262-46343368;46346422-46346544		http://genome.ucsc.edu/cgi-bin/hgTracks?db=GRCh38&position=chr22%3A46346544-46337779
ACIN1	ENSG00000100813.14	ENSG00000100813.14:t:23081748-23081836	0.26087584070351816;-0.2608758354039403	0.7607317115748593;0.7607318385820264	0.00021819195964460218;0.0002182091153297705	0.134;0.866	0.426;0.574	t|1e1.1o1|1e2.1o1	2	3	0;0	chr14	-	23081836-23090522;23081836-23089982	23081748-23081836;23089982-23090101;23090522-23090633		http://genome.ucsc.edu/cgi-bin/hgTracks?db=GRCh38&position=chr14%3A23090633-23081748
ABHD12	ENSG00000100997.18	ENSG00000100997.18:t:25294743-25295030	-0.7225520732809905;-0.025638852702265586;0.7618674731680939	1.0;1.713502657339614e-08;1.0	0.0011358788764307404;0.03744569094479688;0.0019852116069322134	0.934;0.064;0.002	0.229;0.005;0.766	t|1e1.1o1|1e2.1o2|i	3	3	0;0;1	chr20	-	25295030-25302219;25295030-25300699;25295031-25300197	25294743-25295030;25300198-25300884;25302219-25302346	25295031-25300197	http://genome.ucsc.edu/cgi-bin/hgTracks?db=GRCh38&position=chr20%3A25302346-25294743
RASSF2	ENSG00000101265.15	ENSG00000101265.15:t:4822329-4822403	-0.20070552638437866;0.08395887939598277;0.06620501144764	0.5179796865389027;0.06743117121753436;0.03328546282578281	0.0003669125901915038;0.001120428867765262;0.001408071352938905	0.641;0.197;0.160	0.414;0.322;0.269	t|1e1.1o1|1e2.1o1|i	3	3	0;1;1	chr20	-	4822403-4823557;4822403-4823315;4822404-4823556	4822329-4822403;4823315-nan;4823557-4823645	4822404-4823556	http://genome.ucsc.edu/cgi-bin/hgTracks?db=GRCh38&position=chr20%3A4823645-4822329
ALG13	ENSG00000101901.11	ENSG00000101901.11:s:111681118-111681424	-0.2824268836024173;0.020894719777769903;0.041413842336242554;0.1405444433301331	0.8715464518582943;4.547838253765694e-07;0.01083259499247758;0.07922278841659525	5.030087079160861e-05;0.015654815008532892;0.0013336121806535907;4.9885107866854345e-05	0.773;0.002;0.213;0.011	0.476;0.064;0.287;0.170	s|1e1.1o1|1e2.1o1|2e3.1o1|2e4.1o1	4	5	0;0;0;0	chrX	+	111681299-111682132;111681299-111682236;111681424-111682132;111681424-111682236	111681118-111681424;111682132-111682235;111682236-111682300		http://genome.ucsc.edu/cgi-bin/hgTracks?db=GRCh38&position=chrX%3A111682300-111681118
TAZ	ENSG00000102125.15	ENSG00000102125.15:s:154418475-154419623	0.23586463591732748;-0.23586466682847584	0.6690103833895029;0.6690104318422887	0.00015315315260012367;0.00015316573795898236	0.602;0.398	0.867;0.133	s|1e1.1o1|1e2.2o2	2	3	0;0	chrX	+	154419623-154419705;154419623-154420032	154418475-154419623;154419705-154419952;154419991-154420141		http://genome.ucsc.edu/cgi-bin/hgTracks?db=GRCh38&position=chrX%3A154420141-154418475
DHRS12	ENSG00000102796.10	ENSG00000102796.10:s:51773921-51774124	0.2834411552013821;-0.27432774736563525;-0.0005333394251195839	0.835991578370978;0.7875351187911696;1.888225630890431e-05	7.140573259356331e-05;0.0001416326403127499;0.012849058716766004	0.037;0.927;0.037	0.345;0.623;0.032	s|1e1.1o1|1e2.1o1|2e2.1o1	3	3	0;0;0	chr13	-	51773033-51773930;51771911-51773930;51771911-51773921	51771821-51771911;51772766-51773033;51773921-51774124		http://genome.ucsc.edu/cgi-bin/hgTracks?db=GRCh38&position=chr13%3A51774124-51771821
TSC2	ENSG00000103197.17	ENSG00000103197.17:t:2061760-2062008	-0.21369866088872597;0.20885375733148523;9.089515862462457e-05	0.55646936761785;0.5283767421619888;9.495161659379787e-07	0.00010997472807194875;9.610744122462191e-05;0.018300470311249706	0.985;0.008;0.008	0.735;0.256;0.008	t|1e1.1o2|1e2.1o1|1e3.1o1	3	4	0;0;0	chr16	+	2060813-2061871;2061039-2061871;2061437-2061871	2060670-2060816;2060953-2061039;2061306-2061437;2061760-2062008		http://genome.ucsc.edu/cgi-bin/hgTracks?db=GRCh38&position=chr16%3A2062008-2060670
MTHFSD	ENSG00000103248.18	ENSG00000103248.18:s:86554645-86555021	0.3688639060378017;-0.28914185299112943;-9.79254978379164e-05;-0.015585420780403932	0.9557354876527747;0.8117363841028189;2.729412419540662e-08;0.00018523217315992603	0.00010698659797114636;0.00022842115402399443;0.03536036341090776;0.0052667043221189536	0.162;0.769;0.005;0.064	0.550;0.444;0.003;0.003	s|1e1.1o1|1e2.1o1|1e3.1o1|1e4.2o2	4	5	0;0;0;0	chr16	-	86552292-86554645;86552146-86554645;86548577-86554645;86542213-86554645	86542101-86542545;86548464-86548577;86551973-86552146;86552179-86552292;86554645-86555021		http://genome.ucsc.edu/cgi-bin/hgTracks?db=GRCh38&position=chr16%3A86555021-86542101
TOX3	ENSG00000103460.16	ENSG00000103460.16:s:52468509-52468574	-0.58847020157729;0.5884702313299076	0.9999681002127964;0.9999680935929444	4.365085689794768e-06;4.509158905231244e-06	0.871;0.129	0.295;0.705	s|1e1.1o2|1e1.2o2	2	2	0;0	chr16	-	52464188-52468509;52464185-52468509	52463934-52464188;52468509-52468574		http://genome.ucsc.edu/cgi-bin/hgTracks?db=GRCh38&position=chr16%3A52468574-52463934
ZFAND1	ENSG00000104231.10	ENSG00000104231.10:t:81714987-81715114	0.20995033928620088;-0.20995033880587716	0.5573948831724839;0.5573949355635833	0.0003101929927010155;0.0003102191764676743	0.338;0.662	0.588;0.412	t|1e1.1o1|1e2.2o2	2	3	0;0	chr8	-	81715114-81718182;81715114-81717249	81714987-81715114;81717249-81717288;81718182-81718224		http://genome.ucsc.edu/cgi-bin/hgTracks?db=GRCh38&position=chr8%3A81718224-81714987
RIPK2	ENSG00000104312.7	ENSG00000104312.7:t:89765341-89765496	0.45129313171471036;-0.45129309486919533	0.9933308834391468;0.9933308679938403	4.745031023366486e-05;4.7454829031012835e-05	0.224;0.776	0.675;0.325	t|1e1.1o1|1e2.2o2	2	3	0;0	chr8	+	89758233-89765341;89762982-89765341	89757747-89758233;89762829-89762982;89765341-89765496		http://genome.ucsc.edu/cgi-bin/hgTracks?db=GRCh38&position=chr8%3A89765496-89757747
CLASRP	ENSG00000104859.14	ENSG00000104859.14:s:45057750-45058253	0.2296860544127372;-0.2296860725486326	0.6557988137780959;0.6557988411314446	0.00023228763441515286;0.00023230620398473345	0.048;0.952	0.311;0.689	s|1e1.1o1|2e1.1o1	2	2	0;0	chr19	+	45057882-45059268;45057898-45059268	45057750-45058253;45059268-45059364		http://genome.ucsc.edu/cgi-bin/hgTracks?db=GRCh38&position=chr19%3A45059364-45057750
RASA4	ENSG00000105808.17	ENSG00000105808.17:s:102592285-102592323	-0.2294492982232088;0.22944929320349805	0.6861685672912232;0.6861684644222377	4.4871732338802595e-05;4.486843689783825e-05	0.830;0.170	0.593;0.407	s|1e1.1o1|1e2.1o1	2	3	0;0	chr7	-	102590296-102592285;102587770-102592285	102587342-102587770;102590159-102590296;102592285-102592323		http://genome.ucsc.edu/cgi-bin/hgTracks?db=GRCh38&position=chr7%3A102592323-102587342
IQCE	ENSG00000106012.17	ENSG00000106012.17:s:2558972-2559217	0.1812635951482153;0.013231579196791975;-0.24340222054389138	0.43151837318827707;7.77042106872017e-05;0.6827997652019605	0.00035756466706530967;0.006627296969439783;0.00022896440895447956	0.137;0.004;0.858	0.356;0.059;0.586	s|1e1.1o1|1e2.1o1|1e3.2o2	3	4	0;0;0	chr7	+	2559217-2567116;2559217-2568954;2559217-2571526	2558972-2559217;2567116-2567163;2568954-2568999;2571402-2571545		http://genome.ucsc.edu/cgi-bin/hgTracks?db=GRCh38&position=chr7%3A2571545-2558972
NSUN5P2	ENSG00000106133.17	ENSG00000106133.17:t:72950058-72950196	0.26028518802728373;-0.260285161846997	0.6886425084315232;0.6886425044232853	0.0004125471121811204;0.0004125801717314026	0.316;0.684	0.637;0.363	t|1e1.1o1|1e2.1o1	2	3	0;0	chr7	-	72950196-72954625;72950196-72952152	72950058-72950196;72952152-72952295;72954625-72954790		http://genome.ucsc.edu/cgi-bin/hgTracks?db=GRCh38&position=chr7%3A72954790-72950058
MPDZ	ENSG00000107186.16	ENSG00000107186.16:s:13119502-13120650	-0.5260904787035945;0.5260904760962877	0.9996183056360084;0.9996182728356552	3.1873741754839813e-06;3.2661384019189374e-06	0.967;0.033	0.449;0.551	s|1e1.1o1|1e2.1o1	2	3	0;0	chr9	-	13115334-13119502;13114021-13119502	13113931-13114021;13115248-13115334;13119502-13120650		http://genome.ucsc.edu/cgi-bin/hgTracks?db=GRCh38&position=chr9%3A13120650-13113931
MPDZ	ENSG00000107186.16	ENSG00000107186.16:t:13113931-13114021	0.3320980100625095;-0.33209801681681284	0.95576398935202;0.9557640024747305	1.1834809791696182e-05;1.1836190737857244e-05	0.031;0.969	0.381;0.619	t|1e1.1o1|1e2.2o2	2	3	0;0	chr9	-	13114021-13119502;13114021-13115248	13113931-13114021;13115248-13115334;13119502-13120650		http://genome.ucsc.edu/cgi-bin/hgTracks?db=GRCh38&position=chr9%3A13120650-13113931
SPOCK2	ENSG00000107742.12	ENSG00000107742.12:s:72088136-72088773	0.3205189058471471;-0.32064957289471085;-2.8974636412003602e-05	0.919182080846563;0.9214748958710101;1.8636830230127975e-08	7.134988054083725e-05;6.561092696877324e-05;0.04334025977210043	0.584;0.410;0.006	0.925;0.070;0.005	s|1e1.1o1|1e2.1o1|2e3.1o2	3	4	0;0;0	chr10	-	72086992-72088140;72072910-72088140;72072550-72088136	72072503-72072550;72072902-72072910;72086226-72086992;72088136-72088773		http://genome.ucsc.edu/cgi-bin/hgTracks?db=GRCh38&position=chr10%3A72088773-72072503
PPP3CB	ENSG00000107758.15	ENSG00000107758.15:t:73436428-73438420	0.2857005162367325;-0.28570050317690676	0.8401788132673607;0.8401788738126966	0.0001451491725999516;0.00014515987262220253	0.020;0.980	0.342;0.658	t|1e1.1o2|1e2.1o1	2	3	0;0	chr10	-	73438420-73444725;73438420-73439872	73436428-73438420;73439872-73439901;73443780-73444822		http://genome.ucsc.edu/cgi-bin/hgTracks?db=GRCh38&position=chr10%3A73444822-73436428
ACTA2	ENSG00000107796.13	ENSG00000107796.13:t:88948242-88948953	-0.170163542436421;-0.1536405179953501;0.34950033147975557	0.26907366545130634;0.20266662827414192;0.9923862363973386	2.9328530757988247e-05;0.00014489813010287733;4.641988767065115e-09	0.200;0.218;0.585	0.008;0.052;0.939	t|1e1.1o2|1e1.2o2|1e2.1o1	3	3	0;0;0	chr10	-	88948953-88991022;88948953-88990939;88948953-88952731	88948242-88948953;88952731-88952773;88990939-88991339		http://genome.ucsc.edu/cgi-bin/hgTracks?db=GRCh38&position=chr10%3A88991339-88948242
LUC7L3	ENSG00000108848.15	ENSG00000108848.15:t:50752200-50756213	-0.23807809710830977;0.06848480479576996;0.12476676982702908	0.7060123968540621;0.015878818218786075;0.08741957729838372	0.00011609072526219677;0.0008566421705024502;0.0002714025936151859	0.963;0.030;0.007	0.703;0.133;0.164	t|1e1.3o3|1e2.2o4|1e3.1o3	3	4	0;0;0	chr17	+	50750694-50752200;50750852-50752200;50751362-50752200	50750501-50750694;50750724-50751013;50751051-50751617;50752200-50756213		http://genome.ucsc.edu/cgi-bin/hgTracks?db=GRCh38&position=chr17%3A50756213-50750501
LUC7L3	ENSG00000108848.15	ENSG00000108848.15:s:50750501-50750694	-0.0012974990941843959;0.2119749915164381;-0.19917942463396288	1.5516607106026535e-06;0.5691997209501982;0.5161736059711313	0.021298106898754554;0.00030558139731068975;0.0003544507744701608	0.025;0.156;0.819	0.017;0.406;0.577	s|1e1.1o2|1e1.2o2|2e2.1o1	3	3	0;0;0	chr17	+	50750641-50750724;50750641-50750747;50750694-50752200	50750501-50750694;50750724-50751013;50752200-50756213		http://genome.ucsc.edu/cgi-bin/hgTracks?db=GRCh38&position=chr17%3A50756213-50750501
NAT9	ENSG00000109065.11	ENSG00000109065.11:s:74772175-74772277	-0.21693903508312115;0.0001022057518918357;0.0011554608287904246;0.17597871305352064	0.6106823766693301;5.188353818160039e-21;5.44924867769544e-21;0.35687648395032195	7.156673899422206e-05;0.34880760204231076;0.2067164059773789;0.0001487488718181607	0.900;0.002;0.002;0.096	0.671;0.015;0.028;0.286	s|1e1.2o3|1e1.3o3|1e2.1o1|1e3.2o2	4	4	0;0;0;0	chr17	-	74772054-74772218;74772039-74772218;74771977-74772218;74771834-74772218	74770547-74771858;74771960-74771977;74772031-74772117;74772175-74772277		http://genome.ucsc.edu/cgi-bin/hgTracks?db=GRCh38&position=chr17%3A74772277-74770547
ELF2	ENSG00000109381.19	ENSG00000109381.19:s:139073454-139073719	-0.2958902315222147;0.29589022048960917	0.9139152203820495;0.9139152637924387	2.4496973988430426e-05;2.4495613059212474e-05	0.464;0.536	0.155;0.845	s|1e1.2o3|1e1.3o3	2	2	0;0	chr4	-	139072039-139073454;139072003-139073454	139071866-139072220;139073454-139073719		http://genome.ucsc.edu/cgi-bin/hgTracks?db=GRCh38&position=chr4%3A139073719-139071866
MADD	ENSG00000110514.19	ENSG00000110514.19:s:47286433-47286534	0.2356015693858753;-0.2356015575754012	0.6449635751872499;0.6449635867466601	0.0003153640054243299;0.00031539030478411334	0.325;0.675	0.606;0.394	s|1e1.1o1|1e2.1o1	2	3	0;0	chr11	+	47286534-47288968;47286534-47289391	47286433-47286534;47288968-47289027;47289391-47289493		http://genome.ucsc.edu/cgi-bin/hgTracks?db=GRCh38&position=chr11%3A47289493-47286433
CAMKK2	ENSG00000110931.18	ENSG00000110931.18:t:121240547-121240869	-0.5277114906215981;0.5277114737939032	0.9998517966907225;0.999851783807639	3.7104407758503655e-06;3.7392578598887388e-06	0.959;0.041	0.439;0.561	t|1e1.1o1|1e2.1o1	2	3	0;0	chr12	-	121240869-121245140;121240869-121244573	121240547-121240869;121244573-121244615;121245140-121245240		http://genome.ucsc.edu/cgi-bin/hgTracks?db=GRCh38&position=chr12%3A121245240-121240547
CAMKK2	ENSG00000110931.18	ENSG00000110931.18:s:121245140-121245240	0.39924662691479595;-0.399246555576294	0.9869101779685523;0.9869101713797763	3.010935646024192e-05;3.0112059370313027e-05	0.337;0.663	0.743;0.257	s|1e1.1o1|1e2.1o1	2	3	0;0	chr12	-	121244615-121245140;121240869-121245140	121240547-121240869;121244573-121244615;121245140-121245240		http://genome.ucsc.edu/cgi-bin/hgTracks?db=GRCh38&position=chr12%3A121245240-121240547
LIN7A	ENSG00000111052.7	ENSG00000111052.7:s:80848251-80848322	0.2491228624846004;-0.24912279622089673	0.7546956586831495;0.7546956366877622	0.00014037175906180666;0.0001403827064800911	0.041;0.959	0.310;0.690	s|1e1.1o1|1e2.1o1	2	3	0;0	chr12	-	80848175-80848251;80845939-80848251	80845564-80845939;80848099-80848175;80848251-80848322		http://genome.ucsc.edu/cgi-bin/hgTracks?db=GRCh38&position=chr12%3A80848322-80845564
ST8SIA1	ENSG00000111728.10	ENSG00000111728.10:s:22248826-22249098	-0.039214410257603194;0.22857152926006713;-0.14315382436299084;-1.1178956117284223e-05	0.0003030005787715949;0.6840647905282532;0.12949509327162748;5.166489771701092e-21	0.0034037919695919516;2.489365716905935e-06;0.00011478074413528994;0.1508772141089636	0.082;0.737;0.177;0.003	0.002;0.993;0.002;0.002	s|1e1.1o1|1e2.1o1|1e3.1o1|1e4.1o1	4	5	0;0;0;0	chr12	-	22223773-22249006;22202038-22249006;22150234-22249006;22104189-22249006	22104105-22104189;22150198-22150234;22193391-22202038;22223272-22223773;22248826-22249098		http://genome.ucsc.edu/cgi-bin/hgTracks?db=GRCh38&position=chr12%3A22249098-22104105
FGFR1OP2	ENSG00000111790.13	ENSG00000111790.13:s:26957601-26957971	-0.25312995176928776;0.2531298981861408	0.7713532980210631;0.7713532210061864	8.590746244618863e-05;8.59007787936537e-05	0.757;0.243	0.482;0.518	s|1e1.1o1|1e2.2o2	2	3	0;0	chr12	+	26957743-26960515;26957743-26963342	26957601-26957971;26960515-26960846;26960996-26963455		http://genome.ucsc.edu/cgi-bin/hgTracks?db=GRCh38&position=chr12%3A26963455-26957601
FGFR1OP2	ENSG00000111790.13	ENSG00000111790.13:t:26960996-26963455	0.24375305018991203;-0.24375308356547862	0.7021751252997591;0.7021751650692606	0.00019320801479299365;0.0001932238876053427	0.328;0.672	0.603;0.397	t|1e1.1o2|1e2.1o2	2	3	0;0	chr12	+	26957743-26963342;26960628-26963342	26957601-26957971;26960515-26960846;26960996-26963455		http://genome.ucsc.edu/cgi-bin/hgTracks?db=GRCh38&position=chr12%3A26963455-26957601
BTN3A3	ENSG00000111801.15	ENSG00000111801.15:t:26443957-26444304	-0.26489719681291823;0.003937448262467619;0.24782729526849173;-4.909364836448755e-05	0.8161835078750244;2.689906311480768e-06;0.7253147737513378;2.9029564805623756e-08	9.473540941162817e-06;0.016257763543193707;0.00011139817404826432;0.037590608297421446	0.305;0.005;0.685;0.005	0.004;0.037;0.955;0.004	t|1e1.1o2|1e2.1o1|1e3.1o3|2e3.1o3	4	4	0;0;0;0	chr6	+	26440648-26443957;26443442-26443957;26443659-26443957;26443659-26444011	26440472-26440719;26443367-26443442;26443570-26443939;26443957-26444304		http://genome.ucsc.edu/cgi-bin/hgTracks?db=GRCh38&position=chr6%3A26444304-26440472
BTN3A3	ENSG00000111801.15	ENSG00000111801.15:s:26440472-26440719	-0.026982097298047066;0.4011863382526177;-0.3302175794450381;0.003233513230197798	0.00808950134629145;0.9645436426047713;0.9446314654345859;2.6747939653230357e-05	0.0019014583817286157;0.00012259326040105244;6.108706286256371e-06;0.010300281791852217	0.145;0.454;0.371;0.029	0.083;0.869;0.005;0.044	s|1e1.1o2|1e1.2o2|1e2.1o2|2e3.2o2	4	4	0;0;0;0	chr6	+	26440648-26443367;26440648-26443382;26440648-26443957;26440719-26443382	26440472-26440719;26443367-26443442;26443957-26444304		http://genome.ucsc.edu/cgi-bin/hgTracks?db=GRCh38&position=chr6%3A26444304-26440472
SASH1	ENSG00000111961.17	ENSG00000111961.17:t:148514324-148514456	-0.1455712042980088;0.21307050406965894;-0.011186537441392449;-1.0815730856429718e-05;-1.0815730856429718e-05	0.2567824964999852;0.577900262023041;6.472712254022604e-06;5.1675621536889685e-21;5.1675621536889685e-21	0.00037582234856614605;0.0001125673353676891;0.011779501795145753;0.1276161993511996;0.1276161993511996	0.873;0.067;0.055;0.003;0.003	0.699;0.294;0.002;0.002;0.002	t|1e1.1o1|1e2.1o1|1e3.1o1|1e4.1o1|1e5.1o1	5	6	0;0;0;0;0	chr6	+	148487715-148514324;148508877-148514324;148509337-148514324;148513673-148514324;148514159-148514324	148487614-148487715;148508474-148508877;148509267-148509337;148513437-148513673;148513882-148514159;148514324-148514456		http://genome.ucsc.edu/cgi-bin/hgTracks?db=GRCh38&position=chr6%3A148514456-148487614
PHACTR2	ENSG00000112419.14	ENSG00000112419.14:t:143712016-143712336	-0.02560099754826531;0.37742939312673646;-0.31740111020612427	0.0009999804829611734;0.9888535666785793;0.9401960031515159	0.0023994430802455335;5.666265918985177e-06;2.1313256880706177e-05	0.192;0.231;0.579	0.139;0.607;0.253	t|1e1.1o1|1e2.1o1|1e3.1o1	3	4	0;0;0	chr6	+	143537207-143712016;143608322-143712016;143678209-143712016	143536845-143537207;143608180-143608322;143677965-143678209;143712016-143712336		http://genome.ucsc.edu/cgi-bin/hgTracks?db=GRCh38&position=chr6%3A143712336-143536845
PHACTR2	ENSG00000112419.14	ENSG00000112419.14:t:143765261-143765798	-0.00037891069112009745;-0.20371588020159478;0.21845958191571213	2.4372017678304087e-09;0.5127192274405596;0.5957765852834582	0.07723826638800091;0.00010331889123182947;7.835402692995984e-05	0.016;0.335;0.649	0.001;0.114;0.885	t|1e1.1o1|1e2.1o2|1e3.1o1	3	4	0;0;0	chr6	+	143749065-143765261;143753912-143765261;143760640-143765261	143748928-143749065;143753754-143754138;143760401-143760640;143765261-143765798		http://genome.ucsc.edu/cgi-bin/hgTracks?db=GRCh38&position=chr6%3A143765798-143748928
BRD8	ENSG00000112983.17	ENSG00000112983.17:t:138167643-138168078	0.21476499989689865;-0.2147650045540836	0.5767403982455839;0.5767404376181644	0.00032611903850043975;0.00032614629931548844	0.437;0.563	0.691;0.309	t|1e1.2o2|1e2.1o1	2	3	0;0	chr5	-	138168078-138169222;138168078-138168470	138167643-138168078;138168470-138168688;138169222-138169358		http://genome.ucsc.edu/cgi-bin/hgTracks?db=GRCh38&position=chr5%3A138169358-138167643
FAM172A	ENSG00000113391.18	ENSG00000113391.18:t:93964458-93964523	0.20151126332428163;-0.20151125472903364	0.5187981820455103;0.5187982625218256	0.00019831194588183914;0.00019832884856729738	0.172;0.828	0.399;0.601	t|1e1.1o1|1e2.1o1	2	3	0;0	chr5	-	93964523-94053126;93964523-94050731	93964458-93964523;94050731-94050831;94053126-94053227		http://genome.ucsc.edu/cgi-bin/hgTracks?db=GRCh38&position=chr5%3A94053227-93964458
SLC25A36	ENSG00000114120.12	ENSG00000114120.12:t:140970365-140970993	0.20577952463001722;1.2988523927077048e-06;-0.22755504741915866;6.561565228940096e-05	0.5432737347416304;5.161998100181762e-21;0.6601268683280278;5.177929591440705e-21	0.0001520566675139984;0.4750098674827918;0.00010291238121118429;0.44982126301020525	0.408;0.002;0.589;0.002	0.633;0.006;0.344;0.017	t|1e1.1o3|1e2.1o1|1e3.2o2|1e4.1o1	4	5	0;0;0;0	chr3	+	140963227-140970927;140966434-140970927;140967036-140970927;140968730-140970927	140963127-140966211;140966348-140966434;140966780-140967036;140968683-140968730;140970365-140970993		http://genome.ucsc.edu/cgi-bin/hgTracks?db=GRCh38&position=chr3%3A140970993-140963127
PLSCR4	ENSG00000114698.14	ENSG00000114698.14:t:146196405-146196793	0.2143961285477134;-0.02618409426067648;-0.1693065039086613	0.5942271590463148;0.0003822230949373875;0.3463835459231458	5.857539777090794e-06;0.003039076838455834;0.00025209998965369795	0.004;0.092;0.904	0.250;0.041;0.709	t|1e1.2o2|1e2.1o1|1e3.2o2	3	4	0;0;0	chr3	-	146196793-146206526;146196793-146201035;146196793-146199813	146196405-146196793;146199813-146200039;146201035-146201077;146206526-146206761		http://genome.ucsc.edu/cgi-bin/hgTracks?db=GRCh38&position=chr3%3A146206761-146196405
COMMD2	ENSG00000114744.8	ENSG00000114744.8:s:149752210-149752287	-0.20792664578080616;0.207926636426324	0.5638489100824611;0.563848840654637	0.00010612197908765886;0.00010611531402875402	0.836;0.164	0.620;0.380	s|1e1.1o1|i	2	2	0;1	chr3	-	149751485-149752210;149752059-149752209	149751323-149751485;149752210-149752287	149752059-149752209	http://genome.ucsc.edu/cgi-bin/hgTracks?db=GRCh38&position=chr3%3A149752287-149751323
PEX5L	ENSG00000114757.18	ENSG00000114757.18:t:179971594-179971665	0.15767616004827945;0.011331201350178653;-0.21561317109749084;-8.442850904991732e-05;-8.442850904991732e-05	0.35665119776568527;1.0768132518157792e-06;0.5711410896923294;2.556446873852259e-08;2.556446873852259e-08	0.0005220896264379387;0.017249607512552164;0.0003469751902084317;0.032618535339170474;0.032618535339170474	0.425;0.004;0.563;0.004;0.004	0.642;0.054;0.300;0.002;0.002	t|1e1.1o1|1e2.1o1|1e3.1o1|2e4.1o1|2e5.1o1	5	6	0;0;0;0;0	chr3	-	179971665-180036579;179971665-179974016;179971665-179973159;179971660-180036579;179971660-179973159	179971594-179971665;179973159-179973318;179974016-179974259;180036579-180037053		http://genome.ucsc.edu/cgi-bin/hgTracks?db=GRCh38&position=chr3%3A180037053-179971594
FOXP1	ENSG00000114861.20	ENSG00000114861.20:s:71053636-71053773	-0.2101483278263881;0.21014833062117122	0.5723960240028992;0.5723958856723789	4.518789906005072e-05;4.518450520633375e-05	0.963;0.037	0.742;0.258	s|1e1.1o2|1e1.2o2	2	2	0;0	chr3	-	71052626-71053636;71052623-71053636	71052537-71052626;71053636-71053773		http://genome.ucsc.edu/cgi-bin/hgTracks?db=GRCh38&position=chr3%3A71053773-71052537
FANCL	ENSG00000115392.11	ENSG00000115392.11:s:58241218-58241372	0.20255757265736832;-9.353892733208142e-05;-0.19612954110647698;-0.0013135218372395095	0.5101674330628223;3.4739172570635826e-08;0.475402745393972;1.99389195438815e-06	0.00019791716820765642;0.03479579371255204;0.0001765897347612011;0.019838897016272616	0.709;0.005;0.261;0.025	0.939;0.003;0.042;0.016	s|1e1.1o1|1e2.1o1|1e3.1o1|1e4.1o2	4	5	0;0;0;0	chr2	-	58232112-58241218;58222042-58241218;58204226-58241218;58165874-58241218	58165724-58165874;58204130-58204226;58221942-58222042;58232054-58232112;58241218-58241372		http://genome.ucsc.edu/cgi-bin/hgTracks?db=GRCh38&position=chr2%3A58241372-58165724
FN1	ENSG00000115414.18	ENSG00000115414.18:s:215373322-215373411	-0.174320674039444;0.3495702473073011;-0.09307648840156413	0.413855494596843;0.9662957697787885;0.08922427612747141	0.00042988238398566914;1.9708301375800094e-05;0.0006374114887878202	0.693;0.066;0.242	0.466;0.428;0.107	s|1e1.3o4|1e1.4o4|1e2.1o1	3	3	0;0;0	chr2	-	215372375-215373322;215372300-215373322;215372015-215373322	215371864-215372015;215372109-215372482;215373322-215373411		http://genome.ucsc.edu/cgi-bin/hgTracks?db=GRCh38&position=chr2%3A215373411-215371864
PLCL1	ENSG00000115896.15	ENSG00000115896.15:t:198083749-198086232	0.21314777476538302;0.0007306375522012773;-0.20179687587502534	0.5820666657338666;5.067023051807763e-06;0.5075724595609639	9.201620396924645e-05;0.009648393656894794;9.113410604166816e-06	0.692;0.073;0.237	0.923;0.074;0.003	t|1e1.1o1|1e2.1o1|1e3.1o1	3	4	0;0;0	chr2	+	197805339-198083758;197810322-198083758;198002008-198083758	197804702-197805339;197810258-197810322;198001952-198002008;198083749-198086232		http://genome.ucsc.edu/cgi-bin/hgTracks?db=GRCh38&position=chr2%3A198086232-197804702
PRDM2	ENSG00000116731.22	ENSG00000116731.22:s:13773078-13773671	0.2885496196313672;-0.18537487950156167;-0.05851550411651806	0.9113216489327768;0.389424003812547;0.0034463988523924178	2.2915794651729124e-05;5.084917906128528e-05;0.0015288130232951058	0.673;0.222;0.105	0.984;0.008;0.008	s|1e1.1o1|1e2.1o1|1e3.1o1	3	4	0;0;0	chr1	+	13773188-13778418;13773188-13786515;13773188-13816427	13773078-13773671;13778418-13782831;13786515-13788079;13816427-13816570		http://genome.ucsc.edu/cgi-bin/hgTracks?db=GRCh38&position=chr1%3A13816570-13773078
PLEKHM2	ENSG00000116786.12	ENSG00000116786.12:s:15719734-15719920	0.20060228136938596;-0.2006023100758983	0.5086030005055113;0.5086031736227243	4.5885749145169346e-05;4.588918086512184e-05	0.661;0.339	0.875;0.125	s|1e1.1o1|1e2.1o1	2	3	0;0	chr1	+	15719920-15721329;15719920-15725317	15719734-15719920;15721329-15721388;15725317-15725545		http://genome.ucsc.edu/cgi-bin/hgTracks?db=GRCh38&position=chr1%3A15725545-15719734
CD46	ENSG00000117335.19	ENSG00000117335.19:t:207770041-207770362	0.2191789656800733;-0.20867322807859306;-4.091472453735197e-06	0.637207218839844;0.5655968129661169;5.162697738342693e-21	3.058036276075507e-05;4.6490838931934064e-05;0.47500415661436535	0.645;0.343;0.013	0.872;0.125;0.002	t|1e1.2o2|1e2.1o1|1e3.1o1	3	4	0;0;0	chr1	+	207767195-207770321;207767823-207770321;207768772-207770321	207767013-207767195;207767779-207767823;207768118-207768772;207770041-207770362		http://genome.ucsc.edu/cgi-bin/hgTracks?db=GRCh38&position=chr1%3A207770362-207767013
SGIP1	ENSG00000118473.21	ENSG00000118473.21:t:66639777-66639833	0.03533521385364736;0.19386645566432992;-0.26402271240010433	0.02236385825545336;0.4468355929837639;0.745011497323365	0.0014460784631715184;2.1630473390511694e-05;0.0002629274880942001	0.238;0.007;0.755	0.315;0.229;0.456	t|1e1.1o1|1e2.1o1|1e3.1o1	3	4	0;0;0	chr1	+	66633094-66639777;66634163-66639777;66636015-66639777	66633070-66633094;66634080-66634163;66635944-66636015;66639777-66639833		http://genome.ucsc.edu/cgi-bin/hgTracks?db=GRCh38&position=chr1%3A66639833-66633070
AKAP7	ENSG00000118507.16	ENSG00000118507.16:s:131135666-131135782	-0.21733996015139495;0.22189610690652842;-0.00021151669510491102	0.5796400891898543;0.5972350295105637;1.2659822589629395e-07	0.0003082857778471393;0.0002995878443876631;0.02519420206294365	0.484;0.509;0.007	0.227;0.770;0.003	s|1e1.1o1|1e2.2o3|1e2.3o3	3	3	1;0;0	chr6	+	131135782-131137153;131135782-131145285;131135782-131145288	131135666-131135782;131137153-131137252;131145284-131145416		http://genome.ucsc.edu/cgi-bin/hgTracks?db=GRCh38&position=chr6%3A131145416-131135666
RXYLT1	ENSG00000118600.11	ENSG00000118600.11:s:63781019-63781174	-0.340182676732952;0.3401826576038277	0.9472805165214728;0.947280504378259	5.23787833044409e-05;5.237470260694707e-05	0.449;0.551	0.094;0.906	s|1e1.1o1|1e2.1o1	2	3	0;0	chr12	+	63781174-63782541;63781174-63784970	63781019-63781174;63782541-63782704;63784970-63785389		http://genome.ucsc.edu/cgi-bin/hgTracks?db=GRCh38&position=chr12%3A63785389-63781019
FAM45A	ENSG00000119979.17	ENSG00000119979.17:s:119104086-119104197	0.33752230541236006;-0.14254637297590633;-0.17108456719693244	0.9920570590627309;0.17520449960683576;0.32191350329847346	1.1362873160646751e-07;0.00024426488197193397;0.00014921714096483019	0.209;0.362;0.430	0.549;0.205;0.243	s|1e1.1o1|1e2.1o2|1e2.2o2	3	3	0;0;0	chr10	+	119104197-119104764;119104197-119107948;119104197-119107968	119104086-119104197;119104764-119105022;119107948-119108164		http://genome.ucsc.edu/cgi-bin/hgTracks?db=GRCh38&position=chr10%3A119108164-119104086
AVPI1	ENSG00000119986.6	ENSG00000119986.6:s:97686766-97687323	-0.2762662107574251;0.27626616836802365	0.920113988629551;0.9201139988166258	1.150268769123386e-11;1.0589162204525625e-11	0.997;0.003	0.702;0.298	s|1e1.1o2|1e1.2o2	2	2	0;1	chr10	-	97679915-97686766;97679913-97686766	97679619-97679915;97686766-97687323		http://genome.ucsc.edu/cgi-bin/hgTracks?db=GRCh38&position=chr10%3A97687323-97679619
MTHFD1L	ENSG00000120254.15	ENSG00000120254.15:s:150885634-150885734	0.27955422591844176;-0.27817578172602775;-3.7765302138059765e-05	0.8130220996554548;0.8093989243500794;5.1774965005221785e-21	0.00015627826126626685;0.00015737654200187468;0.09218194195729368	0.411;0.584;0.005	0.718;0.278;0.003	s|1e1.1o2|1e1.2o2|1e2.1o2	3	3	0;0;0	chr6	+	150885734-150887842;150885734-150887845;150885734-150905650	150885634-150885734;150887842-150887981;150905650-150905761		http://genome.ucsc.edu/cgi-bin/hgTracks?db=GRCh38&position=chr6%3A150905761-150885634
MTHFD1L	ENSG00000120254.15	ENSG00000120254.15:s:150887842-150887981	-0.270393468418817;0.27039348297283994	0.779457578873952;0.7794576053311221	0.00019987766346274416;0.0001998613829092674	0.728;0.272	0.427;0.573	s|1e1.1o1|1e2.1o2	2	3	0;0	chr6	+	150887981-150898860;150887981-150905650	150887842-150887981;150898860-150899021;150905650-150905761		http://genome.ucsc.edu/cgi-bin/hgTracks?db=GRCh38&position=chr6%3A150905761-150887842
SMAD9	ENSG00000120693.13	ENSG00000120693.13:t:36865537-36865758	0.28266377518394004;-0.28266376357366924	0.8156989090917985;0.8156989329033464	0.00017491249317080286;0.0001749264650002802	0.366;0.634	0.678;0.322	t|1e1.1o1|1e2.1o1	2	3	0;0	chr13	-	36865758-36872658;36865758-36867273	36865537-36865758;36867273-36867383;36872658-36872915		http://genome.ucsc.edu/cgi-bin/hgTracks?db=GRCh38&position=chr13%3A36872915-36865537
SPOP	ENSG00000121067.17	ENSG00000121067.17:s:49675895-49676016	-0.028204862125958734;-0.1880806515371679;0.23066488080878794	0.02621324642070886;0.42936860934637855;0.6134475448011582	0.0015990331374918787;0.0001674050839248764;0.00040896640371092035	0.352;0.244;0.402	0.279;0.027;0.694	s|1e1.1o1|1e2.1o1|1e3.1o1	3	4	0;0;0	chr17	-	49668078-49675895;49636809-49675895;49622876-49675895	49622414-49622876;49636759-49636809;49668027-49668078;49675895-49676016		http://genome.ucsc.edu/cgi-bin/hgTracks?db=GRCh38&position=chr17%3A49676016-49622414
GTDC1	ENSG00000121964.14	ENSG00000121964.14:s:144005751-144007535	0.36146764419117033;-0.36146763888956934	0.9639977740549077;0.9639977982643408	4.4414345365989746e-05;4.441608218908044e-05	0.580;0.420	0.954;0.046	s|1e1.1o1|1e2.1o1	2	3	0;0	chr2	-	143970762-144007182;143952843-144007182	143952773-143952843;143970653-143970762;144005751-144007535		http://genome.ucsc.edu/cgi-bin/hgTracks?db=GRCh38&position=chr2%3A144007535-143952773
GTDC1	ENSG00000121964.14	ENSG00000121964.14:t:143952773-143952843	-0.23446721985354305;0.000393789514489597;0.22308587707026722	0.7093892771505548;2.7346167552674857e-09;0.6364714070627183	3.798275404887086e-05;0.07594419061061332;7.612409078310448e-05	0.276;0.004;0.720	0.028;0.016;0.955	t|1e1.2o3|1e2.1o1|1e3.1o1	3	4	0;0;0	chr2	-	143952843-144007182;143952843-143970653;143952843-143957195	143952773-143952843;143957195-143957339;143970653-143970762;144005751-144007535		http://genome.ucsc.edu/cgi-bin/hgTracks?db=GRCh38&position=chr2%3A144007535-143952773
RWDD3	ENSG00000122481.16	ENSG00000122481.16:s:95244565-95244715	-0.23177660363194377;0.25146311434312285;0.08496003558424935;-0.11865900008747535	0.6766017958041695;0.7388666290328639;0.0029204512326013177;0.10424650733198708	7.880556124295612e-05;0.00014521349526437855;0.0006591110532885337;0.0003795656939744596	0.352;0.432;0.003;0.214	0.101;0.708;0.121;0.070	s|1e1.2o2|2e1.2o2|2e2.1o1|3e2.1o1	4	3	0;0;1;0	chr1	+	95244651-95246542;95244698-95246542;95244698-95246756;95244715-95246756	95244565-95244715;95246058-95246657;95246756-95247225		http://genome.ucsc.edu/cgi-bin/hgTracks?db=GRCh38&position=chr1%3A95247225-95244565
DCAF10	ENSG00000122741.15	ENSG00000122741.15:s:37819288-37819401	-0.2194052559986283;0.21940528143330562	0.6084558430752426;0.6084558560158273	0.00017414131992399273;0.0001741268310592301	0.845;0.155	0.601;0.399	s|1e1.1o1|1e2.1o2	2	3	0;0	chr9	+	37819401-37842089;37819401-37854780	37819288-37819401;37842089-37842286;37854780-37854982		http://genome.ucsc.edu/cgi-bin/hgTracks?db=GRCh38&position=chr9%3A37854982-37819288
GIPC1	ENSG00000123159.15	ENSG00000123159.15:s:14496037-14496149	0.2931732516189748;-0.05461672596417687;-0.002850078083754023;-0.11227956155641919	0.8718217297501629;0.06344685741625676;1.2808479373431948e-05;0.17504820061120663	0.00013100699169181463;0.0011781002482380565;0.010690724532964824;0.0006268459196172582	0.101;0.554;0.030;0.315	0.415;0.438;0.002;0.146	s|1e1.1o1|1e2.1o1|1e3.1o1|1e4.2o3	4	5	0;0;0;0	chr19	-	14492912-14496037;14491743-14496037;14483006-14496037;14480778-14496037	14480593-14480896;14481747-14483006;14491656-14491743;14492857-14492912;14496037-14496149		http://genome.ucsc.edu/cgi-bin/hgTracks?db=GRCh38&position=chr19%3A14496149-14480593
BAZ2B	ENSG00000123636.17	ENSG00000123636.17:t:159412335-159412545	0.23817944555972215;-0.23808120724367005;-1.3429728751575456e-07	0.7081166473060082;0.7073510026557255;5.162008290947209e-21	8.653126643970637e-05;8.761266355128416e-05;0.44627159097193403	0.213;0.785;0.002	0.466;0.532;0.002	t|1e1.1o1|1e2.1o1|1e3.1o1	3	4	0;0;0	chr2	-	159412545-159428311;159412545-159427941;159412545-159419780	159412335-159412545;159419780-159419867;159427941-159428042;159428311-159428419		http://genome.ucsc.edu/cgi-bin/hgTracks?db=GRCh38&position=chr2%3A159428419-159412335
TOX2	ENSG00000124191.17	ENSG00000124191.17:t:43973367-43973432	-0.4219325253434604;0.39258670381458743;2.2034679033733653e-05;0.0017878361360800078	0.9958867005456863;0.9886328439222851;5.174474704857151e-21;6.907776458035819e-10	7.544297612072093e-06;1.6437441939980202e-05;0.2473744056367307;0.11368379396667247	0.658;0.324;0.003;0.015	0.236;0.722;0.010;0.033	t|1e1.1o1|1e2.1o1|1e3.1o1|1e4.1o1	4	5	0;0;0;0	chr20	+	43914990-43973367;43916208-43973367;43946038-43973367;43955272-43973367	43914864-43914990;43916150-43916208;43945705-43946038;43955148-43955272;43973367-43973432		http://genome.ucsc.edu/cgi-bin/hgTracks?db=GRCh38&position=chr20%3A43973432-43914864
TOX2	ENSG00000124191.17	ENSG00000124191.17:t:44066730-44066857	-0.2052684242360796;0.20526842688894653	0.5367752533047341;0.5367752950375376	0.000351238164800427;0.0003512084579871493	0.599;0.401	0.353;0.647	t|1e1.1o1|1e2.1o1	2	3	0;0	chr20	+	44054526-44066730;44066107-44066730	44054299-44054526;44065712-44066107;44066730-44066857		http://genome.ucsc.edu/cgi-bin/hgTracks?db=GRCh38&position=chr20%3A44066857-44054299
TP53TG5	ENSG00000124251.10	ENSG00000124251.10:s:45407749-45407889	-0.09831916214974877;-0.10402902074355341;0.28012945946111356	0.14286092160094618;0.15459863713794897;0.8983148893287147	0.0011134959437596459;0.0010379084616943812;7.94085196330219e-07	0.544;0.453;0.004	0.388;0.296;0.311	s|1e1.1o1|1e2.2o2|i	3	3	1;0;1	chr20	-	45406432-45407749;45405820-45407749;45406433-45407748	45405717-45405994;45406114-45406432;45407749-45407889	45406433-45407748	http://genome.ucsc.edu/cgi-bin/hgTracks?db=GRCh38&position=chr20%3A45407889-45405717
LRRFIP1	ENSG00000124831.18	ENSG00000124831.18:t:237748364-237748399	-0.20121496096803992;-8.491545130583922e-08;7.771559899946763e-16;0.20138707382279097	0.5122509201502118;5.161590437010362e-21;5.161567344520627e-21;0.5087268241979215	1.2568358307096794e-05;0.47519364453427737;0.9999999968289578;1.1901828252565404e-05	0.387;0.012;0.001;0.602	0.183;0.009;0.002;0.804	t|1e1.1o1|1e2.1o2|1e3.1o1|1e4.1o1	4	5	0;0;0;0	chr2	+	237708630-237748364;237720822-237748364;237727935-237748364;237739309-237748364	237708544-237708630;237720772-237722131;237727876-237727935;237739232-237739309;237748364-237748399		http://genome.ucsc.edu/cgi-bin/hgTracks?db=GRCh38&position=chr2%3A237748399-237708544
MT1G	ENSG00000125144.13	ENSG00000125144.13:s:56667966-56668065	-0.25236205934172773;0.25908680504614423;-1.6324319389125663e-10	0.836407173967525;0.8621402724607852;5.161567328090029e-21	3.6563970962077974e-08;7.90669248654536e-09;0.5619358157438838	0.654;0.337;0.010	0.406;0.590;0.004	s|1e1.1o2|1e1.2o2|1e2.1o1	3	3	0;0;0	chr16	-	56667380-56667966;56667377-56667966;56666970-56667966	56666731-56666970;56667312-56667380;56667966-56668065		http://genome.ucsc.edu/cgi-bin/hgTracks?db=GRCh38&position=chr16%3A56668065-56666731
GRK4	ENSG00000125388.19	ENSG00000125388.19:t:3013688-3013828	0.42502509903648616;-0.4250250227827794	0.9614851911209613;0.9614852247788528	0.0001933436169024753;0.00019335790907903938	0.207;0.793	0.652;0.348	t|1e1.1o1|1e2.1o1	2	3	1;0	chr4	+	3007828-3013688;3009711-3013688	3007736-3007828;3009648-3009711;3013688-3013828		http://genome.ucsc.edu/cgi-bin/hgTracks?db=GRCh38&position=chr4%3A3013828-3007736
C1orf61	ENSG00000125462.16	ENSG00000125462.16:t:156415397-156417439	-0.2658293487425297;1.816791775782045e-05;0.2654165117751674	0.7890081491786834;5.176122450647705e-21;0.788547940292539	0.00012786278849996613;0.11479346272349483;0.00012590001149169515	0.834;0.004;0.162	0.546;0.004;0.450	t|1e1.1o1|1e2.1o1|2e3.1o1	3	4	0;0;1	chr1	-	156416864-156426798;156416864-156417912;156415470-156426798	156415397-156417439;156417912-156418034;156426798-156426872		http://genome.ucsc.edu/cgi-bin/hgTracks?db=GRCh38&position=chr1%3A156426872-156415397
GRIA3	ENSG00000125675.17	ENSG00000125675.17:s:123185832-123185990	0.2011318949660638;-0.2011319299070342	0.5093616585169942;0.5093618374630734	9.100786153084191e-05;9.101526342014665e-05	0.269;0.731	0.481;0.519	s|1e1.1o1|1e2.1o1	2	3	0;0	chrX	+	123185990-123202636;123185990-123253303	123185832-123185990;123202636-123202782;123253303-123253702		http://genome.ucsc.edu/cgi-bin/hgTracks?db=GRCh38&position=chrX%3A123253702-123185832
RRBP1	ENSG00000125844.15	ENSG00000125844.15:s:17682028-17682295	-0.22058619859489986;0.2205862138114617	0.6392458709641642;0.6392459119354735	7.10978422449049e-05;7.109230139175525e-05	0.431;0.569	0.193;0.807	s|1e1.1o1|1e2.1o2	2	3	0;0	chr20	-	17680075-17682028;17660528-17682028	17659980-17660528;17679999-17680075;17682028-17682295		http://genome.ucsc.edu/cgi-bin/hgTracks?db=GRCh38&position=chr20%3A17682295-17659980
MKKS	ENSG00000125863.19	ENSG00000125863.19:t:10408628-10408803	-0.3118671790286657;0.31186718796729535	0.9119776311178305;0.9119776546420142	6.143159699190104e-05;6.142672201802095e-05	0.513;0.487	0.183;0.817	t|1e1.1o1|1e2.1o1	2	3	1;0	chr20	-	10408803-10420528;10408803-10412530	10408628-10408803;10412530-10413931;10420528-10420758		http://genome.ucsc.edu/cgi-bin/hgTracks?db=GRCh38&position=chr20%3A10420758-10408628
HNRNPR	ENSG00000125944.19	ENSG00000125944.19:s:23344211-23344336	0.22153445387957776;-0.06559455910713201;-0.07682216073437968	0.6530742625219909;0.035671792826716356;0.07604183158159857	2.562682265360627e-05;0.0009029489336290775;0.0008294115975977512	0.028;0.244;0.729	0.260;0.135;0.602	s|1e1.1o3|1e1.2o3|1e2.1o2	3	3	0;0;0	chr1	-	23341020-23344211;23341017-23344211;23338608-23344211	23338270-23338608;23340852-23341020;23344211-23344336		http://genome.ucsc.edu/cgi-bin/hgTracks?db=GRCh38&position=chr1%3A23344336-23338270
KLC1	ENSG00000126214.21	ENSG00000126214.21:t:103687081-103687211	0.17255880021363448;-0.22023414431728822;0.005886948985733725	0.36748038604547195;0.6218108176395208;1.813811334461897e-08	0.0002530504236685279;0.00011299238971040904;0.04752281185360469	0.548;0.450;0.002	0.746;0.210;0.043	t|1e1.2o4|1e1.3o4|1e2.1o2	3	3	0;0;0	chr14	+	103679518-103687081;103679545-103687081;103685036-103687081	103679309-103679798;103684777-103685316;103687081-103687211		http://genome.ucsc.edu/cgi-bin/hgTracks?db=GRCh38&position=chr14%3A103687211-103679309
PPCS	ENSG00000127125.8	ENSG00000127125.8:t:42457247-42457567	-0.022994758845784436;-0.23458817014742384;0.0008455095334893495;0.2515095805437465	2.0577911870625767e-10;0.7276958322364757;5.373614308744394e-21;0.8231658530529378	0.011025638350343092;3.2646006089542823e-06;0.47468146027959757;1.345491789507325e-06	0.080;0.474;0.017;0.430	0.045;0.241;0.035;0.680	t|1e1.1o1|1e2.1o2|1e2.2o2|1e3.1o1	4	4	0;0;1;0	chr1	+	42456499-42457247;42456628-42457247;42456724-42457247;42457073-42457247	42456117-42456499;42456539-42456724;42456801-42457073;42457247-42457567		http://genome.ucsc.edu/cgi-bin/hgTracks?db=GRCh38&position=chr1%3A42457567-42456117
MTERF1	ENSG00000127989.13	ENSG00000127989.13:s:91880055-91880439	-0.20208751369721376;-5.620712463936484e-06;0.11738951694876423;-0.03590957267368025;0.09996099792693046	0.5015662430624745;5.1760659560089454e-21;0.20251286067637883;0.024312675005837767;0.11441880613145143	2.1571215291560364e-05;0.07827088668895177;0.000617373931031874;0.0014690662727653292;0.0006162270065929389	0.241;0.003;0.253;0.386;0.122	0.003;0.003;0.426;0.302;0.267	s|1e1.1o2|1e1.2o2|1e2.1o1|1e3.1o1|1e4.1o1	5	5	0;0;0;0;1	chr7	-	91876978-91880055;91876926-91880055;91874764-91880055;91827480-91880055;91801268-91880055	nan-91801268;91827415-91827480;91870929-91874764;91876878-91876978;91880055-91880439		http://genome.ucsc.edu/cgi-bin/hgTracks?db=GRCh38&position=chr7%3A91880439-91801258
SGCE	ENSG00000127990.17	ENSG00000127990.17:t:94598383-94599137	-0.26057176452687025;0.2618026656682109;-1.5624394699976826e-05	0.816563171931615;0.822601039238411;5.167652077057263e-21	5.567542358597688e-05;5.2067713792949363e-05;0.15792518872722616	0.893;0.103;0.004	0.616;0.381;0.003	t|1e1.1o1|1e2.2o2|1e3.1o1	3	4	0;0;0	chr7	-	94598963-94600646;94598963-94599697;94598963-94599327	94598383-94599137;94599327-94599400;94599697-94599979;94600646-94600740		http://genome.ucsc.edu/cgi-bin/hgTracks?db=GRCh38&position=chr7%3A94600740-94598383
SPECC1	ENSG00000128487.16	ENSG00000128487.16:s:20155989-20156236	0.24609563101127796;-0.24609562014049846	0.7306015927242606;0.7306015935288601	0.00013050677989636682;0.00013051716224032894	0.450;0.550	0.717;0.283	s|1e1.1o1|1e2.1o1	2	3	0;0	chr17	+	20156236-20204333;20156236-20227413	20155989-20156236;20204333-20204738;20227413-20227620		http://genome.ucsc.edu/cgi-bin/hgTracks?db=GRCh38&position=chr17%3A20227620-20155989
CCDC32	ENSG00000128891.15	ENSG00000128891.15:s:40556621-40557372	0.21984669334426676;-0.25195179797428247;0.02474480535108176;7.771559899946763e-16	0.6294967683821386;0.802894799705419;1.1256421123545112e-20;5.161567344520627e-21	4.3848638959876726e-05;4.704929849830286e-06;0.035386321689198426;0.9999999968289578	0.532;0.425;0.042;0.001	0.763;0.163;0.072;0.001	s|1e1.1o1|1e2.1o1|1e3.1o1|1e4.1o1	4	5	0;0;0;0	chr15	-	40554127-40557216;40539355-40557216;40532302-40557216;40528790-40557216	40528683-40528790;40531331-40532302;40539229-40539355;40553099-40554127;40556621-40557372		http://genome.ucsc.edu/cgi-bin/hgTracks?db=GRCh38&position=chr15%3A40557372-40528683
PALLD	ENSG00000129116.18	ENSG00000129116.18:t:168897977-168898516	0.27147996138654495;-0.27147999830348646	0.8130888793556079;0.8130889490467572	0.00012491467283333427;0.00012492449703582764	0.606;0.394	0.900;0.100	t|1e1.1o1|1e2.1o1	2	3	0;0	chr4	+	168894677-168898493;168896599-168898493	168894169-168894677;168896549-168896599;168897977-168898516		http://genome.ucsc.edu/cgi-bin/hgTracks?db=GRCh38&position=chr4%3A168898516-168894169
PARP2	ENSG00000129484.13	ENSG00000129484.13:s:20344932-20345126	0.46094629790893965;-0.46094622478936564	0.9999937867624359;0.9999937869583282	1.4394046952998449e-16;0.0	0.520;0.480	0.997;0.003	s|1e1.1o1|2e1.1o1	2	2	0;0	chr14	+	20345087-20345394;20345126-20345394	20344932-20345126;20345394-20345464		http://genome.ucsc.edu/cgi-bin/hgTracks?db=GRCh38&position=chr14%3A20345464-20344932
SEC14L1	ENSG00000129657.15	ENSG00000129657.15:s:77089153-77089271	-0.21964834835633698;0.20279891200040004;0.0005868953484366407	0.6260841290373893;0.5091878042521026;1.8302559394726555e-08	1.3523902830048229e-05;1.4549992585307323e-05;0.05123532736604944	0.990;0.005;0.005	0.744;0.237;0.018	s|1e1.1o1|1e2.1o1|1e3.1o2	3	4	0;1;0	chr17	+	77089271-77093244;77089271-77094068;77089271-77142646	77089153-77089271;77093244-77093347;77094068-nan;77142646-77142750		http://genome.ucsc.edu/cgi-bin/hgTracks?db=GRCh38&position=chr17%3A77142750-77089153
CDKN1C	ENSG00000129757.13	ENSG00000129757.13:t:2883999-2884134	0.26714706924064374;-0.2671470600467153	0.8600899116301237;0.8600899754199693	1.6800428777848075e-05;1.6801585643544392e-05	0.233;0.767	0.498;0.502	t|1e1.1o1|1e2.1o1	2	3	0;0	chr11	-	2884134-2885202;2884134-2884670	2883999-2884134;2884670-2884701;2885202-2885466		http://genome.ucsc.edu/cgi-bin/hgTracks?db=GRCh38&position=chr11%3A2885466-2883999
PHF10	ENSG00000130024.14	ENSG00000130024.14:s:169705133-169705321	-0.34489115661585235;0.3448912146437906	0.8779410836635452;0.8779410622762465	0.00039604059910658407;0.00039601676956099523	0.662;0.338	0.280;0.720	s|1e1.1o1|i	2	2	0;1	chr6	-	169704088-169705133;169704089-169705132	169703905-169704088;169705133-169705321	169704089-169705132	http://genome.ucsc.edu/cgi-bin/hgTracks?db=GRCh38&position=chr6%3A169705321-169703905
PGPEP1	ENSG00000130517.13	ENSG00000130517.13:t:18369706-18369950	-0.2206635231271175;0.00017347386308747714;0.21751133146386042	0.6024758945768404;1.9152128517582614e-06;0.5878865908814387	0.0002855319800397771;0.025217227231092043;0.0003460153488395452	0.285;0.007;0.707	0.035;0.009;0.956	t|1e1.1o2|1e2.1o1|i	3	3	0;0;0	chr19	+	18357615-18369706;18358070-18369706;18364343-18369705	18357383-18357857;18358006-18358070;18369706-18369950	18364343-18369705	http://genome.ucsc.edu/cgi-bin/hgTracks?db=GRCh38&position=chr19%3A18369950-18357383
PGPEP1	ENSG00000130517.13	ENSG00000130517.13:t:18363391-18364342	-0.029596280106283006;0.21885736261503888;-0.1664416537682924	0.02284676651635111;0.583660879104062;0.27308831456307475	0.00159969345962796;0.0003637401709404584;9.830026567947403e-05	0.317;0.479;0.202	0.253;0.742;0.006	t|1e1.1o1|1e2.1o2|2e2.1o2	3	3	0;0;0	chr19	+	18356011-18363391;18357615-18363391;18357615-18363431	18355895-18356011;18357383-18357857;18363391-18364342		http://genome.ucsc.edu/cgi-bin/hgTracks?db=GRCh38&position=chr19%3A18364342-18355895
PGPEP1	ENSG00000130517.13	ENSG00000130517.13:s:18357383-18357857	-0.011805141462032851;0.4634084500155855;-0.17342783446928736;-0.17647417545708155	5.255510848102876e-05;0.9984437405580231;0.3170585577246551;0.36616325451594456	0.007345216738309124;1.971728338503018e-05;8.826125270289253e-05;0.00017617386914581257	0.057;0.500;0.213;0.233	0.006;0.960;0.006;0.028	s|1e1.1o1|1e2.1o2|1e2.2o2|1e3.1o1	4	4	0;0;0;0	chr19	+	18357615-18358006;18357615-18363391;18357615-18363431;18357615-18369706	18357383-18357857;18358006-18358070;18363391-18364342;18369706-18369950		http://genome.ucsc.edu/cgi-bin/hgTracks?db=GRCh38&position=chr19%3A18369950-18357383
LAMA5	ENSG00000130702.15	ENSG00000130702.15:t:62353134-62353251	-0.32615053259914406;0.3261505732374005	0.9609560701091057;0.9609560758265485	3.379003213999088e-05;3.3787774028631656e-05	0.935;0.065	0.601;0.399	t|1e1.1o1|2e2.1o1	2	3	0;1	chr20	-	62353251-62362400;62353208-62356196	62353134-62353251;62356196-nan;62362400-62362552		http://genome.ucsc.edu/cgi-bin/hgTracks?db=GRCh38&position=chr20%3A62362552-62353134
ATG4D	ENSG00000130734.9	ENSG00000130734.9:t:10547189-10547253	0.2276190174442066;-0.0029472089024498156;-3.795431847725847e-08;-0.19230029944040022	0.6837623460031912;5.976145122221475e-21;5.1615774428314624e-21;0.45686837982322714	3.329725491785372e-05;0.2397590245257547;0.47542290266020604;0.00010272443051373426	0.235;0.038;0.001;0.725	0.476;0.005;0.001;0.519	t|1e1.1o1|1e2.1o4|1e2.3o4|1e2.4o4	4	3	0;0;0;0	chr19	+	10545130-10547189;10547071-10547189;10547082-10547189;10547115-10547189	10545010-10545130;10546839-10547115;10547189-10547253		http://genome.ucsc.edu/cgi-bin/hgTracks?db=GRCh38&position=chr19%3A10547253-10545010
CLIP1	ENSG00000130779.20	ENSG00000130779.20:t:122380368-122380560	-0.26134322332431936;0.10560718488019517;-1.1832267747044715e-06;0.14648071742910607;-1.1832267747044715e-06	0.8475959136315855;0.030329381041660875;5.162168764560836e-21;0.1410472487325027;5.162168764560836e-21	1.2820172069938351e-05;0.000405307436603355;0.3546695213475096;0.0001472870766296671;0.3546695213475096	0.916;0.044;0.002;0.036;0.002	0.643;0.163;0.001;0.188;0.001	t|1e1.1o1|1e2.1o1|1e3.1o1|1e4.1o1|1e5.1o1	5	6	0;1;0;0;0	chr12	-	122380558-122422521;122380558-122417327;122380558-122400132;122380558-122399781;122380558-122395390	122380368-122380560;122395390-122395997;122399781-122400014;122400132-122400243;122417327-nan;122422521-122422632		http://genome.ucsc.edu/cgi-bin/hgTracks?db=GRCh38&position=chr12%3A122422632-122380368
HIP1R	ENSG00000130787.13	ENSG00000130787.13:t:122848031-122848094	0.41081205112091695;-0.4108120185018229	0.9894503014011896;0.9894503171805744	3.581379565406515e-05;3.5813676924512095e-05	0.151;0.849	0.568;0.432	t|1e1.1o1|1e2.1o1	2	3	0;0	chr12	+	122835006-122848031;122835643-122848031	122834453-122835006;122835426-122835643;122848031-122848094		http://genome.ucsc.edu/cgi-bin/hgTracks?db=GRCh38&position=chr12%3A122848094-122834453
TRAF3	ENSG00000131323.14	ENSG00000131323.14:s:102777476-102777675	-0.00028073903114901084;-0.3391503812952802;0.3439336777387792	4.233768907543816e-06;0.881967535398513;0.8934302494234996	0.013266625209388483;0.0002559475099089825;0.00023932615147668188	0.010;0.888;0.102	0.008;0.518;0.475	s|1e1.1o1|1e2.1o2|1e3.1o1	3	4	0;0;0	chr14	+	102777675-102809008;102777675-102830334;102777675-102870185	102777476-102777675;102809008-102809129;102830334-102830472;102870185-102870446		http://genome.ucsc.edu/cgi-bin/hgTracks?db=GRCh38&position=chr14%3A102870446-102777476
PPFIA1	ENSG00000131626.18	ENSG00000131626.18:s:70331960-70332094	0.22820890302763266;-0.22820892997571285	0.6410405309890532;0.6410406428094554	0.00020779639684573845;0.00020781368351086016	0.401;0.599	0.659;0.341	s|1e1.1o1|1e2.1o1	2	3	0;0	chr11	+	70332094-70333022;70332094-70333470	70331960-70332094;70333022-70333096;70333470-70333553		http://genome.ucsc.edu/cgi-bin/hgTracks?db=GRCh38&position=chr11%3A70333553-70331960
ZCCHC9	ENSG00000131732.11	ENSG00000131732.11:s:81301590-81302055	0.22175683541366623;-0.07545038877337354;-0.10044002692137974;-0.0015904165585963644;5.9285985075623786e-05	0.6313526326104754;0.019624090679282856;0.11897690419242397;5.527204604133156e-07;9.995092047338492e-11	0.0001252067219958756;0.0007682072911020521;0.0006232232271131677;0.033395993078385144;0.18467253546651186	0.222;0.180;0.537;0.047;0.013	0.462;0.077;0.393;0.044;0.023	s|1e1.1o1|1e2.2o3|2e3.1o1|2e4.2o3|3e5.1o1	5	6	0;0;0;0;0	chr5	+	81301670-81304741;81301670-81308561;81301698-81304741;81301698-81308561;81302055-81304741	81301590-81302055;81304741-81305141;81308407-81308711		http://genome.ucsc.edu/cgi-bin/hgTracks?db=GRCh38&position=chr5%3A81308711-81301590
ZSCAN5A	ENSG00000131848.9	ENSG00000131848.9:t:56313283-56313387	-0.2931037457388239;0.08404815607961062;-0.0002684665788043906;0.1927746606435458	0.9017149485506892;0.012122119693887884;1.009406270025109e-10;0.4703988371314803	4.081002560996083e-05;0.0006143417512173453;0.10136728476637535;0.0001576757849986404	0.766;0.059;0.014;0.161	0.463;0.164;0.007;0.370	t|1e1.1o2|1e1.2o2|1e2.1o2|1e2.2o2	4	3	0;0;0;0	chr19	-	56313384-56314681;56313384-56314620;56313384-56314421;56313384-56314250	56313283-56313387;56314250-56314513;56314620-56314925		http://genome.ucsc.edu/cgi-bin/hgTracks?db=GRCh38&position=chr19%3A56314925-56313283
ZSCAN5A	ENSG00000131848.9	ENSG00000131848.9:s:56314620-56314925	0.10258294787787854;-0.24649645887984953;0.11510505370422885	0.07722519017064503;0.7491719292822525;0.06821619892082068	0.0004970307389209229;9.406834369796169e-05;0.00032003784388687185	0.124;0.811;0.064	0.254;0.548;0.197	s|1e1.2o2|1e2.2o3|2e2.2o3	3	3	1;0;0	chr19	-	56314343-56314681;56313384-56314681;56313384-56314620	56313283-56313387;56314250-56314513;56314620-56314925		http://genome.ucsc.edu/cgi-bin/hgTracks?db=GRCh38&position=chr19%3A56314925-56313283
PTPRE	ENSG00000132334.16	ENSG00000132334.16:t:128047764-128047837	0.26681859494190713;-0.26549207499101474;-5.462709871046804e-06	0.8526961214108345;0.8485749703849234;5.163107581444141e-21	1.7073577096559573e-05;1.7365009696956868e-05;0.2900420636811062	0.587;0.410;0.003	0.869;0.130;0.002	t|1e1.1o1|1e2.1o1|2e3.1o1	3	4	0;0;0	chr10	+	128047489-128047764;128047683-128047764;128047489-128047770	128047390-128047489;128047570-128047683;128047764-128047837		http://genome.ucsc.edu/cgi-bin/hgTracks?db=GRCh38&position=chr10%3A128047837-128047390
MYBBP1A	ENSG00000132382.14	ENSG00000132382.14:t:4539363-4539967	-0.2738612432135319;0.2748364230803447;6.074797587108687e-06	0.9020692971875456;0.9005034915077393;5.167834623584623e-21	4.227385207111745e-06;5.506104049153321e-06;0.19577436354606415	0.311;0.686;0.003	0.025;0.971;0.004	t|1e1.1o1|1e2.1o1|2e3.1o2	3	4	0;0;0	chr17	-	4539967-4541463;4539967-4540348;4539621-4548154	4539363-4539967;4540348-4540395;4541463-4541564;4548143-4548310		http://genome.ucsc.edu/cgi-bin/hgTracks?db=GRCh38&position=chr17%3A4548310-4539363
MYBBP1A	ENSG00000132382.14	ENSG00000132382.14:s:4541463-4541564	0.2268542938347331;-0.22685425524922675	0.6938067148500555;0.6938067392573188	4.582160873479476e-06;4.582372875816532e-06	0.741;0.259	0.981;0.019	s|1e1.1o1|1e2.1o2	2	3	0;0	chr17	-	4540484-4541463;4539967-4541463	4539363-4539967;4540436-4540484;4541463-4541564		http://genome.ucsc.edu/cgi-bin/hgTracks?db=GRCh38&position=chr17%3A4541564-4539363
PCED1A	ENSG00000132635.16	ENSG00000132635.16:t:2839789-2839933	-0.23358844813036161;0.23358845220342608	0.6657907851046141;0.6657906931982921	0.00010577662040411884;0.00010576808480636601	0.330;0.670	0.071;0.929	t|1e1.1o1|1e2.1o1	2	3	0;0	chr20	-	2839933-2840866;2839933-2840211	2839789-2839933;2840211-2840692;2840866-2841190		http://genome.ucsc.edu/cgi-bin/hgTracks?db=GRCh38&position=chr20%3A2841190-2839789
USPL1	ENSG00000132952.11	ENSG00000132952.11:t:30621764-30621892	-0.39343623895174806;0.3934362475368558	0.9737803870860838;0.9737804015913114	7.774553605777168e-05;7.773924738884615e-05	0.673;0.327	0.271;0.729	t|1e1.1o1|1e2.1o1	2	3	0;0	chr13	+	30618056-30621764;30621239-30621764	30617693-30618056;30621073-30621239;30621764-30621892		http://genome.ucsc.edu/cgi-bin/hgTracks?db=GRCh38&position=chr13%3A30621892-30617693
USPL1	ENSG00000132952.11	ENSG00000132952.11:s:30617693-30618056	0.2990823163967494;-0.2990823065519407	0.8083935212540247;0.8083935982315321	0.00027426631325757375;0.00027428851682076427	0.216;0.784	0.556;0.444	s|1e1.1o1|1e2.1o1	2	3	0;0	chr13	+	30618056-30621073;30618056-30621764	30617693-30618056;30621073-30621239;30621764-30621892		http://genome.ucsc.edu/cgi-bin/hgTracks?db=GRCh38&position=chr13%3A30621892-30617693
ZDHHC8P1	ENSG00000133519.12	ENSG00000133519.12:t:23390606-23391724	-0.4001495216237711;0.40014950338135963	0.9991247456226817;0.9991247430807167	8.371497517423165e-08;8.299580042469889e-08	0.964;0.036	0.564;0.436	t|1e1.1o1|1e2.1o2	2	3	0;0	chr22	-	23391724-23399760;23391724-23392727	23390606-23391724;23392585-23392833;23399760-23400583		http://genome.ucsc.edu/cgi-bin/hgTracks?db=GRCh38&position=chr22%3A23400583-23390606
ZDHHC8P1	ENSG00000133519.12	ENSG00000133519.12:s:23399760-23400583	0.23541941736578595;-0.23541940712566006	0.7423565168082011;0.7423565827631919	1.0915372480544275e-05;1.0916215412160035e-05	0.026;0.974	0.271;0.729	s|1e1.1o1|1e2.1o1	2	3	0;0	chr22	-	23394057-23399760;23391724-23399760	23390606-23391724;23393926-23394057;23399760-23400583		http://genome.ucsc.edu/cgi-bin/hgTracks?db=GRCh38&position=chr22%3A23400583-23390606
AGAP3	ENSG00000133612.18	ENSG00000133612.18:t:151141898-151142052	0.20634902550221945;-0.2063490340047084	0.545978761362147;0.545978747503685	0.00026221291618087536;0.0002622350931332784	0.390;0.610	0.623;0.377	t|1e1.2o2|1e2.1o1	2	3	0;0	chr7	+	151134568-151141898;151140116-151141898	151134400-151134568;151139568-151140116;151141898-151142052		http://genome.ucsc.edu/cgi-bin/hgTracks?db=GRCh38&position=chr7%3A151142052-151134400
IL15RA	ENSG00000134470.20	ENSG00000134470.20:t:5960367-5960567	0.05097907407859979;0.00016003358696605526;0.11308149606219166;-0.2106077769840019;-1.549465144219843e-05	0.0005111764594975045;5.21255814394557e-21;0.11139851233700754;0.5683846598196101;5.169107925674628e-21	0.0021452093609337706;0.12656789085411563;0.0004509078692782774;0.00016128006530014005;0.10485402044458614	0.017;0.003;0.084;0.894;0.003	0.096;0.013;0.229;0.659;0.002	t|1e1.1o1|1e2.1o1|1e3.1o1|1e4.1o1|2e5.1o1	5	6	0;0;0;0;0	chr10	-	5960567-5977777;5960567-5977405;5960567-5966145;5960567-5963743;5960468-5966145	5960367-5960567;5963743-5963841;5966145-5966339;5977405-5977611;5977777-5978187		http://genome.ucsc.edu/cgi-bin/hgTracks?db=GRCh38&position=chr10%3A5978187-5960367
DTNA	ENSG00000134769.21	ENSG00000134769.21:t:34820791-34820915	-0.310258537505001;0.3102584998699028	0.9352781134652947;0.9352781446299203	5.106587328218559e-06;5.10631268189094e-06	0.743;0.257	0.429;0.571	t|1e1.1o1|1e2.1o1	2	3	0;0	chr18	+	34818330-34820791;34818647-34820791	34817962-34818330;34818381-34818647;34820791-34820915		http://genome.ucsc.edu/cgi-bin/hgTracks?db=GRCh38&position=chr18%3A34820915-34817962
DTNA	ENSG00000134769.21	ENSG00000134769.21:s:34820791-34820915	-0.2242234923671229;0.2242235310570247	0.677122611336695;0.6771226825874361	2.1302636667108743e-05;2.1301057134747845e-05	0.445;0.555	0.223;0.777	s|1e1.1o1|1e2.1o1	2	3	0;0	chr18	+	34820915-34825267;34820915-34827593	34820791-34820915;34825267-34825275;34827593-34827676		http://genome.ucsc.edu/cgi-bin/hgTracks?db=GRCh38&position=chr18%3A34827676-34820791
DTNA	ENSG00000134769.21	ENSG00000134769.21:t:34890300-34891844	0.0020669880560823676;-0.3039783710324768;0.2683806654452735	5.585161275973079e-21;0.9379102634807271;0.8503776294353346	0.23968903158953903;2.9531096500612364e-05;6.62126079195212e-05	0.001;0.735;0.263	0.034;0.414;0.551	t|1e1.1o1|1e2.2o2|i	3	3	0;0;0	chr18	+	34882201-34890300;34884776-34890300;34888126-34890299	34882069-34882201;34884728-34884776;34890300-34891844	34888126-34890299	http://genome.ucsc.edu/cgi-bin/hgTracks?db=GRCh38&position=chr18%3A34891844-34882069
APC	ENSG00000134982.16	ENSG00000134982.16:s:112707498-112707882	-0.004565185504886686;-0.21727789077320592;0.23796969504791302	3.084627939687474e-06;0.5863775029005284;0.6678338546013977	0.01723602380305178;0.00030795817180218066;0.0002536889278848057	0.046;0.695;0.257	0.030;0.443;0.526	s|1e1.1o1|2e1.1o1|2e2.1o1	3	3	0;0;0	chr5	+	112707649-112754873;112707882-112754873;112707882-112766326	112707498-112707882;112754873-112755025;112766326-112766410		http://genome.ucsc.edu/cgi-bin/hgTracks?db=GRCh38&position=chr5%3A112766410-112707498
APC	ENSG00000134982.16	ENSG00000134982.16:t:112754873-112755025	-0.0005210378639845544;-0.24271077289996768;0.3532544349499896;-0.0673878646647657	5.3056195629454095e-21;0.7557324474741041;0.9895510894816426;0.003862322539480444	0.22673539462149817;1.1032174790370775e-05;2.779763711620976e-07;0.001069949475658527	0.023;0.359;0.457;0.152	0.007;0.105;0.824;0.065	t|1e1.1o2|1e1.2o2|1e2.1o1|1e3.1o1	4	4	0;0;0;0	chr5	+	112707649-112754873;112707882-112754873;112737925-112754873;112738460-112754873	112707498-112707882;112737885-112737925;112738332-112738460;112754873-112755025		http://genome.ucsc.edu/cgi-bin/hgTracks?db=GRCh38&position=chr5%3A112755025-112707498
TAOK3	ENSG00000135090.13	ENSG00000135090.13:s:118266655-118266759	-0.22168062630925067;0.22168061482145018	0.6159217214398317;0.6159217242837076	0.00013215584531367508;0.00013214489144523916	0.391;0.609	0.147;0.853	s|1e1.1o1|1e2.1o1	2	3	0;0	chr12	-	118261673-118266655;118255655-118266655	118255448-118255655;118261497-118261673;118266655-118266759		http://genome.ucsc.edu/cgi-bin/hgTracks?db=GRCh38&position=chr12%3A118266759-118255448
TAOK3	ENSG00000135090.13	ENSG00000135090.13:t:118189807-118189941	-0.18440153755184793;-4.037236838215181e-06;-0.008365155438573146;0.22470259158565076	0.42414802403287305;5.0585219886931345e-21;2.871762937080566e-07;0.6375473209712961	0.0003226914675958925;0.3172124193885575;0.03847132593378666;0.0001884685454902643	0.426;0.002;0.049;0.519	0.224;0.001;0.012;0.762	t|1e1.1o2|1e2.1o2|1e2.2o2|i	4	3	0;0;0;0	chr12	-	118189941-118199051;118189941-118190244;118189941-118190183;118189942-118190182	118189807-118189941;118190183-118190551;118198390-118199257	118189942-118190182	http://genome.ucsc.edu/cgi-bin/hgTracks?db=GRCh38&position=chr12%3A118199257-118189807
TAOK3	ENSG00000135090.13	ENSG00000135090.13:t:118255448-118255655	0.1435801253031812;-0.23047638226043954;0.03796339828188937	0.23309110408683892;0.670077412583105;2.7472091498484002e-06	0.00035952135431129327;4.8821469452176025e-05;0.0074101990978351516	0.710;0.285;0.006	0.886;0.039;0.075	t|1e1.1o1|1e2.1o1|1e3.1o1	3	4	0;0;0	chr12	-	118255655-118266655;118255655-118261497;118255655-118255959	118255448-118255655;118255959-118256059;118261497-118261673;118266655-118266759		http://genome.ucsc.edu/cgi-bin/hgTracks?db=GRCh38&position=chr12%3A118266759-118255448
MAP7	ENSG00000135525.18	ENSG00000135525.18:s:136383671-136383781	0.18196311805690338;-0.20620065002111937;0.009760779058327586	0.4237137160612141;0.544952855200799;7.318162423896028e-07	0.0004076874190525658;0.0002916588691039834;0.02016428030976495	0.406;0.548;0.048	0.613;0.318;0.070	s|1e1.1o1|1e2.1o1|i	3	3	1;0;1	chr6	-	136383555-136383671;136377868-136383671;136377869-136383670	nan-136383555;136377755-136377868;136383671-136383781	136377869-136383670	http://genome.ucsc.edu/cgi-bin/hgTracks?db=GRCh38&position=chr6%3A136383781-136377755
AHI1	ENSG00000135541.20	ENSG00000135541.20:s:135495814-135495898	0.21138300618936934;-0.21138303479388815	0.5691063741228322;0.5691065498521857	3.597982758699026e-05;3.598259817738647e-05	0.657;0.343	0.883;0.117	s|1e1.1o2|1e2.2o2	2	3	0;0	chr6	-	135495709-135495814;135492291-135495814	135492228-135492378;135495313-135495709;135495814-135495898		http://genome.ucsc.edu/cgi-bin/hgTracks?db=GRCh38&position=chr6%3A135495898-135492228
AHI1	ENSG00000135541.20	ENSG00000135541.20:s:135497188-135497249	0.16673465105354052;0.027048360125406675;-0.21667447140074378	0.2925791183195916;4.6010611455109e-06;0.6287940496958899	0.00016396640616206794;0.0031204869243801063;1.2300231670314687e-05	0.509;0.111;0.385	0.687;0.154;0.163	s|1e1.1o1|1e2.1o2|1e3.2o2	3	4	0;1;0	chr6	-	135495898-135497188;135495709-135497188;135492291-135497188	135492228-135492378;135495313-135495709;135495814-135495898;135497188-135497249		http://genome.ucsc.edu/cgi-bin/hgTracks?db=GRCh38&position=chr6%3A135497249-135492228
AHI1	ENSG00000135541.20	ENSG00000135541.20:t:135492228-135492378	-0.10857947494308662;-0.07717527426965881;-0.008986786354564753;0.22788060110544509;7.771559899946763e-16	0.03540138768521388;0.0012025189991944074;7.34662116395614e-21;0.6925036762570612;5.161567344520627e-21	0.0003344852882100069;0.0007362366952992083;0.012889485987840565;2.981272596394432e-06;0.9999999968289578	0.347;0.181;0.080;0.388;0.000	0.235;0.098;0.053;0.616;0.000	t|1e1.1o1|1e2.1o1|1e3.1o1|1e4.1o2|1e4.2o2	5	5	0;0;0;0;0	chr6	-	135492291-135497583;135492291-135497188;135492291-135495814;135492291-135495539;135492291-135495313	135492228-135492378;135495313-135495709;135495814-135495898;135497188-135497249;135497583-135497776		http://genome.ucsc.edu/cgi-bin/hgTracks?db=GRCh38&position=chr6%3A135497776-135492228
TSGA10	ENSG00000135951.14	ENSG00000135951.14:t:99117544-99117759	0.17268801821533417;0.03673069444915073;-0.24665467085109472	0.2714692570321443;0.015969656740458717;0.7513058907799675	2.1851685063937854e-05;0.0014764433714572756;4.6438287232497544e-05	0.015;0.614;0.371	0.202;0.690;0.109	t|1e1.2o2|1e2.1o2|1e3.1o1	3	4	0;0;0	chr2	-	99117759-99154693;99117759-99127048;99117759-99118551	99117544-99117759;99118551-99118686;99124767-99127176;99154693-99154964		http://genome.ucsc.edu/cgi-bin/hgTracks?db=GRCh38&position=chr2%3A99154964-99117544
TSGA10	ENSG00000135951.14	ENSG00000135951.14:s:99124767-99127176	-0.03929994080024469;-0.03869385083539502;0.20785140224206966;-0.02514009972138933;-2.173315387223932e-05	0.0005590050499934354;0.0006247898733550847;0.5464460573695595;0.00013568720006892836;5.169310418595896e-21	0.002945929407412118;0.0028773979926959292;4.634903462114319e-05;0.004867904708383386;0.09104539959606472	0.087;0.087;0.749;0.073;0.003	0.002;0.011;0.974;0.011;0.002	s|1e1.1o2|1e2.1o1|1e3.1o1|1e4.1o1|1e5.1o1	5	6	0;0;0;0;0	chr2	-	99118801-99127048;99118686-99127048;99117759-99127048;99110915-99127048;99104118-99127048	99103967-99104118;99110850-99110915;99117544-99117759;99118551-99118686;99118777-99118801;99124767-99127176		http://genome.ucsc.edu/cgi-bin/hgTracks?db=GRCh38&position=chr2%3A99127176-99103967
ANKRD36	ENSG00000135976.18	ENSG00000135976.18:t:97209681-97209709	-0.46864242446647053;0.4686424455434864	0.9974139339430226;0.9974139288118498	1.1921752372634487e-05;1.1922199402894631e-05	0.541;0.459	0.076;0.924	t|1e1.1o1|1e2.1o1	2	3	1;0	chr2	+	97204263-97209681;97208006-97209681	97204191-97204263;97207934-97208006;97209681-97209709		http://genome.ucsc.edu/cgi-bin/hgTracks?db=GRCh38&position=chr2%3A97209709-97204191
SUCLA2	ENSG00000136143.15	ENSG00000136143.15:s:48037606-48037968	0.0167691789108294;-0.1516359170332963;0.21813615078936285;-0.04748489066826466	0.010055391547737583;0.304803975047809;0.5985826394058976;0.0034873117243720783	0.0019169764993172689;0.0004304953866902661;0.00026537519386230434;0.0019234734732727077	0.365;0.363;0.176;0.098	0.406;0.165;0.424;0.002	s|1e1.1o1|1e2.1o1|1e3.1o1|1e4.1o1	4	5	0;1;1;0	chr13	-	48015248-48037606;48005001-48037606;48002600-48037606;47997023-48037606	nan-48002600;nan-48005001;47996843-47997023;48015171-48015248;48037606-48037968		http://genome.ucsc.edu/cgi-bin/hgTracks?db=GRCh38&position=chr13%3A48037968-47996843
TBRG4	ENSG00000136270.13	ENSG00000136270.13:s:45111643-45111718	0.22020802600337633;-1.6983011760144494e-07;-0.15740516223757528;-0.016503481771951597	0.6379869607547177;5.161619352144099e-21;0.26159360692162714;2.1171945445352822e-08	3.9213910032805635e-05;0.4750914032809481;0.0002261520206653378;0.031533549455082355	0.134;0.002;0.807;0.057	0.368;0.001;0.629;0.001	s|1e1.1o2|2e2.1o1|2e3.1o2|2e3.2o2	4	4	0;0;0;0	chr7	-	45109287-45111664;45110877-45111643;45109287-45111643;45109243-45111643	45109223-45109287;45110745-45110877;45111643-45111718		http://genome.ucsc.edu/cgi-bin/hgTracks?db=GRCh38&position=chr7%3A45111718-45109223
RALGPS1	ENSG00000136828.18	ENSG00000136828.18:s:127195091-127195217	0.2562139090866036;-0.25621390705493835	0.7300795400758655;0.7300795546614487	0.00021879838397159898;0.00021881639004350806	0.352;0.648	0.642;0.358	s|1e1.1o1|1e2.1o2	2	3	0;0	chr9	+	127195217-127196474;127195217-127210695	127195091-127195217;127196474-127196631;127210695-127210778		http://genome.ucsc.edu/cgi-bin/hgTracks?db=GRCh38&position=chr9%3A127210778-127195091
SLC2A8	ENSG00000136856.17	ENSG00000136856.17:t:127399907-127400006	0.3509476993757601;0.01603388463657913;-0.3791224460563915;-6.148854140952441e-09	0.9816142083050691;9.453661591927169e-21;0.9929812373901538;5.161568631320103e-21	1.8346347023461796e-05;0.10120598640175196;2.974607243633187e-06;0.47702184671340925	0.324;0.032;0.644;0.001	0.680;0.057;0.263;0.001	t|1e1.1o1|1e2.1o1|1e3.1o1|1e4.1o1	4	5	0;0;0;0	chr9	+	127397286-127399907;127397538-127399907;127398111-127399907;127398334-127399907	127397138-127397286;127397376-127397538;127397905-127398111;127398183-127398334;127399907-127400006		http://genome.ucsc.edu/cgi-bin/hgTracks?db=GRCh38&position=chr9%3A127400006-127397138
SLC2A8	ENSG00000136856.17	ENSG00000136856.17:s:127397138-127397286	-0.2963161918896372;0.29631615252127785	0.9251451488676866;0.9251451682348961	1.29207876986559e-05;1.2919694991313815e-05	0.466;0.534	0.159;0.841	s|1e1.1o2|1e2.1o2	2	3	0;0	chr9	+	127397286-127397376;127397286-127399907	127397138-127397286;127397376-127397538;127399907-127400006		http://genome.ucsc.edu/cgi-bin/hgTracks?db=GRCh38&position=chr9%3A127400006-127397138
NEK1	ENSG00000137601.16	ENSG00000137601.16:t:169537809-169537911	0.24187226108220392;-0.24187223068344288	0.6445085793742958;0.6445086631139212	0.00044915200798048647;0.0004491875042686999	0.182;0.818	0.484;0.516	t|1e1.1o1|1e2.1o2	2	3	0;0	chr4	-	169537911-169555932;169537911-169555720	169537809-169537911;169554043-169555851;169555932-169556095		http://genome.ucsc.edu/cgi-bin/hgTracks?db=GRCh38&position=chr4%3A169556095-169537809
KYAT3	ENSG00000137944.17	ENSG00000137944.17:s:88992585-88992776	0.20193273984337337;-0.20193271415440123	0.5199049929795221;0.5199049013499729	0.0001756471618631548;0.00017566205357144593	0.584;0.416	0.806;0.194	s|1e1.2o2|1e2.1o1	2	3	0;0	chr1	-	88988351-88992585;88969467-88992585	88969409-88969467;88988252-88988355;88992585-88992776		http://genome.ucsc.edu/cgi-bin/hgTracks?db=GRCh38&position=chr1%3A88992776-88969409
DTNB	ENSG00000138101.18	ENSG00000138101.18:t:25383683-25383889	0.3430780537454789;-0.34307799244994563	0.9620328471586351;0.9620328031308409	3.129255033278878e-05;3.1295695931188305e-05	0.435;0.565	0.780;0.220	t|1e1.3o3|1e2.1o3	2	3	0;0	chr2	-	25383889-25388202;25383889-25387289	25383683-25383889;25387194-25387378;25388202-25388640		http://genome.ucsc.edu/cgi-bin/hgTracks?db=GRCh38&position=chr2%3A25388640-25383683
DTNB	ENSG00000138101.18	ENSG00000138101.18:t:25482796-25482873	0.26546405239842175;7.771559899946763e-16;-0.14865209565351784;-0.10103710933096932	0.8861079920894135;5.161567344520627e-21;0.19881435819739934;0.020346260132057127	9.84772705292462e-07;0.9999999968289578;0.00021344394270594869;0.0003266059335450544	0.207;0.001;0.559;0.228	0.477;0.001;0.396;0.122	t|1e1.1o1|1e2.1o1|1e3.1o2|1e3.2o2	4	4	0;0;0;0	chr2	-	25482873-25531473;25482873-25497592;25482873-25497302;25482873-25497298	25482796-25482873;25497298-25497585;25497592-25497651;25531473-25531597		http://genome.ucsc.edu/cgi-bin/hgTracks?db=GRCh38&position=chr2%3A25531597-25482796
DTNB	ENSG00000138101.18	ENSG00000138101.18:s:25387194-25387378	-0.2032917684063551;0.20329177419766115	0.5310876731747182;0.5310876977963112	0.00029851477854914155;0.00029848928660757067	0.609;0.391	0.373;0.627	s|1e1.1o1|1e2.2o2	2	3	0;0	chr2	-	25383889-25387289;25379323-25387289	25379290-25379913;25383683-25383889;25387194-25387378		http://genome.ucsc.edu/cgi-bin/hgTracks?db=GRCh38&position=chr2%3A25387378-25379290
RPS24	ENSG00000138326.19	ENSG00000138326.19:s:78037194-78037304	0.06594407250374466;0.16610696829761518;7.771559899946763e-16;-0.2328947620220879;7.771559899946763e-16;7.771559899946763e-16;7.771559899946763e-16	0.00015216038962462267;0.23920057737777456;5.161567344520627e-21;0.7540907601710414;5.161567344520627e-21;5.161567344520627e-21;5.161567344520627e-21	0.0009243977613340647;2.36975730680959e-05;0.9999999968289578;2.1029955554752178e-11;0.9999999968289578;0.9999999968289578;0.9999999968289578	0.159;0.188;0.000;0.631;0.007;0.000;0.000	0.236;0.353;0.000;0.400;0.002;0.000;0.000	s|1e1.1o1|1e2.1o1|1e3.2o3|1e3.3o3|1e4.1o1|1e5.1o1|1e6.1o1	7	7	0;0;0;0;0;0;0	chr10	+	78037304-78037439;78037304-78037965;78037304-78040201;78037304-78040204;78037304-78040615;78037304-78048981;78037304-78054531	78037194-78037304;78037439-78037883;78037965-78038104;78038556-78040225;78040615-78040747;78048981-78049225;78054531-78056813		http://genome.ucsc.edu/cgi-bin/hgTracks?db=GRCh38&position=chr10%3A78056813-78037194
ABI2	ENSG00000138443.15	ENSG00000138443.15:t:203416908-203417081	-0.27651261410551187;3.149486706637684e-05;0.27533318338942236	0.8651641566023793;5.1718524816310274e-21;0.8620913671491218	2.3213799990706718e-05;0.11233146774843003;2.2264345939529927e-05	0.932;0.003;0.065	0.641;0.004;0.354	t|1e1.1o1|1e2.1o1|1e3.1o1	3	4	0;0;0	chr2	+	203402734-203416908;203403361-203416908;203411371-203416908	203402706-203402734;203403317-203403361;203411285-203411371;203416908-203417081		http://genome.ucsc.edu/cgi-bin/hgTracks?db=GRCh38&position=chr2%3A203417081-203402706
SECISBP2L	ENSG00000138593.8	ENSG00000138593.8:t:49017548-49017793	0.2370752029480387;-0.2370752139985205	0.7302554792164093;0.7302556349790108	4.139990399463996e-05;4.140291480159153e-05	0.220;0.780	0.461;0.539	t|1e1.1o1|1e2.1o1	2	3	0;0	chr15	-	49017628-49027365;49017628-49019418	49017548-49017793;49019418-49019647;49027365-49027480		http://genome.ucsc.edu/cgi-bin/hgTracks?db=GRCh38&position=chr15%3A49027480-49017548
SECISBP2L	ENSG00000138593.8	ENSG00000138593.8:s:49027365-49027480	-0.21808624882748145;0.21808625186960845	0.6227767456144198;0.6227766270150843	6.362553664673865e-05;6.362069082536403e-05	0.781;0.219	0.560;0.440	s|1e1.2o2|1e2.2o2	2	3	0;0	chr15	-	49019552-49027365;49017628-49027365	49017548-49017793;49019418-49019647;49027365-49027480		http://genome.ucsc.edu/cgi-bin/hgTracks?db=GRCh38&position=chr15%3A49027480-49017548
SHF	ENSG00000138606.19	ENSG00000138606.19:t:45172147-45172318	-0.258212487951405;0.2582124615368924	0.7035413976902469;0.7035413427296002	0.00033385618621972757;0.0003338289693563933	0.664;0.336	0.362;0.638	t|1e1.1o1|1e2.1o1	2	3	0;0	chr15	-	45172318-45175219;45172318-45173576	45172147-45172318;45173576-45173716;45175219-45175326		http://genome.ucsc.edu/cgi-bin/hgTracks?db=GRCh38&position=chr15%3A45175326-45172147
LEF1	ENSG00000138795.9	ENSG00000138795.9:s:108083213-108083446	0.2097974847223417;-0.20979745768641284	0.5623411294040157;0.5623410739051725	0.0001658588823458824;0.00016587263553569098	0.110;0.890	0.330;0.670	s|1e1.1o1|1e2.1o1	2	3	0;0	chr4	-	108081669-108083356;108079614-108083356	108079492-108079614;108081584-108081669;108083213-108083446		http://genome.ucsc.edu/cgi-bin/hgTracks?db=GRCh38&position=chr4%3A108083446-108079492
TAPBPL	ENSG00000139192.11	ENSG00000139192.11:t:6462034-6462322	-0.28424776550871667;0.2842477524369638	0.8553497578253006;0.8553496721260418	1.3303713077394974e-05;1.3302190858395973e-05	0.982;0.018	0.670;0.330	t|1e1.1o1|1e2.1o1	2	3	0;0	chr12	+	6460938-6462034;6461390-6462034	6460855-6460938;6461035-6461390;6462034-6462322		http://genome.ucsc.edu/cgi-bin/hgTracks?db=GRCh38&position=chr12%3A6462322-6460855
MMAB	ENSG00000139428.11	ENSG00000139428.11:t:109561040-109561104	0.23002902394388414;-0.23002901170007012	0.7275661364455098;0.7275662273264325	6.8511215975712016e-06;6.851370725313721e-06	0.691;0.309	0.932;0.068	t|1e1.1o1|1e2.1o1	2	3	0;0	chr12	-	109561104-109561420;109561104-109561243	109561040-109561104;109561243-109561329;109561420-109561517		http://genome.ucsc.edu/cgi-bin/hgTracks?db=GRCh38&position=chr12%3A109561517-109561040
GIT2	ENSG00000139436.20	ENSG00000139436.20:s:109950694-109951316	-0.00044088727907741205;-0.5340395247620612;0.5381390744956631	1.2134372768746475e-05;0.9963096898628716;0.9962645874302045	0.010499399120550312;8.12073011684511e-05;8.885094752036592e-05	0.012;0.588;0.401	0.008;0.058;0.934	s|1e1.2o3|2e2.1o1|2e3.1o1	3	4	0;0;0	chr12	-	109939247-109951212;109948846-109951167;109947504-109951167	109939165-109939685;109947256-109947504;109948062-109948846;109950694-109951316		http://genome.ucsc.edu/cgi-bin/hgTracks?db=GRCh38&position=chr12%3A109951316-109939165
CERS5	ENSG00000139624.12	ENSG00000139624.12:s:50134400-50134828	-0.11105606814342191;0.39989496500108046;-0.2801088665479204;0.003766152433270808	0.08811138204852487;0.9896333538438681;0.8291452787481578;1.106597047329572e-08	0.00046539737771256195;2.3098260194432306e-05;0.00011385747573056104;0.05615391089028612	0.193;0.247;0.556;0.003	0.056;0.654;0.253;0.038	s|1e1.1o1|1e2.1o1|1e3.1o1|2e3.1o1	4	4	0;0;0;0	chr12	-	50134068-50134546;50133064-50134546;50130694-50134546;50130694-50134400	50129306-50130694;50132962-50133064;50133785-50134068;50134400-50134828		http://genome.ucsc.edu/cgi-bin/hgTracks?db=GRCh38&position=chr12%3A50134828-50129306
RBM26	ENSG00000139746.15	ENSG00000139746.15:t:79344669-79344794	-0.2768555013271438;0.27685552474425523	0.8432543194924348;0.8432543462455334	7.548917794719667e-05;7.548325038825753e-05	0.333;0.667	0.033;0.967	t|1e1.1o1|1e2.1o1	2	3	0;0	chr13	-	79344794-79354439;79344794-79353153	79344669-79344794;79353153-79353224;79354439-79354570		http://genome.ucsc.edu/cgi-bin/hgTracks?db=GRCh38&position=chr13%3A79354570-79344669
MBNL2	ENSG00000139793.18	ENSG00000139793.18:s:97347041-97347067	-0.25657701770130115;0.25657702562659435	0.8436972759052843;0.8436971774451963	2.5851866903847665e-06;2.585161351004163e-06	0.355;0.645	0.097;0.903	s|1e1.1o1|1e2.1o1	2	3	0;0	chr13	+	97347067-97356796;97347067-97357482	97347041-97347067;97356796-97356849;97357482-97357635		http://genome.ucsc.edu/cgi-bin/hgTracks?db=GRCh38&position=chr13%3A97357635-97347041
PCSK6	ENSG00000140479.16	ENSG00000140479.16:s:101365785-101366332	-0.2011206807367184;-0.01770864099996061;0.2363833616846234	0.5001170989721033;1.3095861878286228e-07;0.7272222999866524	1.5273912411739587e-05;0.0050736555855318555;1.3682170557462409e-05	0.269;0.089;0.653	0.060;0.053;0.888	s|1e1.1o1|1e2.1o1|1e3.1o2	3	4	0;0;0	chr15	-	101365044-101366196;101347777-101366196;101332031-101366196	101331852-101332031;101346373-101347777;101364874-101365044;101365785-101366332		http://genome.ucsc.edu/cgi-bin/hgTracks?db=GRCh38&position=chr15%3A101366332-101331852
SH3GL3	ENSG00000140600.16	ENSG00000140600.16:s:83565134-83565883	0.2535129827058237;-0.25351297611918566	0.8358461315820883;0.835846112365509	3.254151489076892e-07;3.2527543070148823e-07	0.484;0.516	0.736;0.264	s|1e1.1o2|1e1.2o2	2	2	0;0	chr15	+	83565206-83568529;83565206-83568536	83565134-83565883;83568529-83568672		http://genome.ucsc.edu/cgi-bin/hgTracks?db=GRCh38&position=chr15%3A83568672-83565134
PRPSAP2	ENSG00000141127.14	ENSG00000141127.14:t:18872583-18872649	-0.2640437676527289;0.2640437562375409	0.8100572969103629;0.8100571513735232	5.516527908022706e-05;5.516152159682007e-05	0.348;0.652	0.067;0.933	t|1e1.2o2|1e2.1o1	2	3	0;0	chr17	+	18865952-18872583;18867334-18872583	18865802-18865952;18867282-18867334;18872583-18872649		http://genome.ucsc.edu/cgi-bin/hgTracks?db=GRCh38&position=chr17%3A18872649-18865802
MINK1	ENSG00000141503.15	ENSG00000141503.15:s:4892979-4893067	0.4975730654951471;-0.4975730022265451	0.999741065268645;0.9997410560639706	3.36172234514023e-06;3.3847603172487695e-06	0.092;0.908	0.584;0.416	s|1e1.2o2|1e2.1o2	2	3	0;0	chr17	+	4893067-4893286;4893067-4893434	4892979-4893067;4893196-4893309;4893434-4893871		http://genome.ucsc.edu/cgi-bin/hgTracks?db=GRCh38&position=chr17%3A4893871-4892979
MINK1	ENSG00000141503.15	ENSG00000141503.15:s:4889647-4889763	0.2206298497364751;-0.22062983640039713	0.6432624725511253;0.643262556241864	2.3717231859141814e-05;2.3718840535980057e-05	0.020;0.980	0.258;0.742	s|1e1.1o2|1e1.2o2	2	2	0;0	chr17	+	4889763-4890222;4889763-4890517	4889647-4889763;4890222-4890735		http://genome.ucsc.edu/cgi-bin/hgTracks?db=GRCh38&position=chr17%3A4890735-4889647
SAT2	ENSG00000141504.11	ENSG00000141504.11:s:7627553-7627876	0.21476852588539916;-0.0021224866432735094;-0.23235771795316384;0.016515478439786832	0.6076233604927045;2.1602128289546852e-08;0.6961412620603542;3.310136939156991e-08	7.748317574757043e-05;0.05861535622839842;9.005650200410997e-05;0.01827374352013259	0.125;0.033;0.799;0.043	0.347;0.025;0.559;0.071	s|1e1.2o2|2e1.2o2|3e1.2o2|3e2.1o1	4	3	0;0;0;1	chr17	-	7627414-7627570;7627414-7627557;7627414-7627553;7627226-7627553	7627143-7627226;7627363-7627479;7627553-7627876		http://genome.ucsc.edu/cgi-bin/hgTracks?db=GRCh38&position=chr17%3A7627876-7627143
DPP9	ENSG00000142002.17	ENSG00000142002.17:t:4682696-4682838	0.33254853642381954;-0.33254852026368154	0.9559281426921105;0.9559281248555906	2.1218693024415204e-05;2.1222587781033475e-05	0.622;0.378	0.974;0.026	t|1e1.1o1|1e2.1o2	2	3	0;0	chr19	-	4682838-4683477;4682838-4683190	4682696-4682838;4682944-4683324;4683477-4683629		http://genome.ucsc.edu/cgi-bin/hgTracks?db=GRCh38&position=chr19%3A4683629-4682696
AKT1	ENSG00000142208.16	ENSG00000142208.16:t:104792598-104792722	0.2989294853022156;-0.006145085780179883;-0.2681990579513967	0.8836859625986605;5.194400479748489e-08;0.8022588002403278	8.64587002799976e-05;0.039543469898162376;0.00011956709596905313	0.461;0.046;0.493	0.775;0.018;0.206	t|1e1.1o1|1e2.1o1|1e3.2o2	3	4	0;0;0	chr14	-	104792722-104795484;104792722-104794119;104792722-104793127	104792598-104792722;104793127-104793304;104794119-104794528;104795484-104795751		http://genome.ucsc.edu/cgi-bin/hgTracks?db=GRCh38&position=chr14%3A104795751-104792598
AZIN2	ENSG00000142920.16	ENSG00000142920.16:t:33083954-33084127	-0.19840305867991237;0.20214428612797053;-0.0007881921486750085	0.4935632984206048;0.5195138431746681;5.6188518958417754e-21	6.963277102034482e-05;7.660787351475766e-05;0.31410252845456044	0.354;0.614;0.031	0.148;0.827;0.026	t|1e1.1o1|1e2.1o1|1e3.1o1	3	4	0;0;0	chr1	+	33081508-33083954;33082354-33083954;33083142-33083954	33081388-33081508;33082178-33082354;33082906-33083142;33083954-33084127		http://genome.ucsc.edu/cgi-bin/hgTracks?db=GRCh38&position=chr1%3A33084127-33081388
SLC44A3	ENSG00000143036.16	ENSG00000143036.16:s:94891130-94891267	-0.23034706245300024;0.23034706506143193	0.6655105576673642;0.6655104693819421	3.45022697398889e-05;3.449994568940573e-05	0.990;0.010	0.727;0.273	s|1e1.1o1|1e2.1o1	2	3	0;0	chr1	+	94891267-94892281;94891267-94894818	94891130-94891267;94892281-94892517;94894818-94895246		http://genome.ucsc.edu/cgi-bin/hgTracks?db=GRCh38&position=chr1%3A94895246-94891130
PPOX	ENSG00000143224.17	ENSG00000143224.17:s:161167100-161167234	-0.006716137844207517;-0.19042703088648374;0.2509239869348495;0.0008063047735073342;-0.03941250157727288	1.2203479486948095e-06;0.4313896991933056;0.7702692835892708;5.368390586485466e-21;0.007227451015438459	0.0093198492133717;3.1232252224566714e-05;6.129403936077251e-05;0.27385871735330997;0.0014159601546175349	0.083;0.246;0.409;0.008;0.259	0.066;0.046;0.674;0.027;0.188	s|1e1.2o3|2e1.1o3|2e1.3o3|2e2.2o3|2e3.1o1	5	4	1;0;0;0;0	chr1	+	161167233-161167355;161167234-161167339;161167234-161167371;161167234-161169660;161167234-161170620	161167100-161167234;161167339-161167486;161169284-161169840;161170620-161170769		http://genome.ucsc.edu/cgi-bin/hgTracks?db=GRCh38&position=chr1%3A161170769-161167100
FCGR2A	ENSG00000143226.13	ENSG00000143226.13:s:161509820-161510350	-0.23182756182916092;-0.0006735168759765106;0.24298749250220417	0.6494094014419264;7.811290583815894e-06;0.6916312605367495	0.00034831464793394495;0.010035072290724423;0.0003175259153280433	0.877;0.011;0.112	0.600;0.004;0.396	s|1e1.1o2|1e1.2o2|1e2.1o2	3	3	0;0;0	chr1	+	161510074-161510834;161510074-161510841;161510074-161513895	161509820-161510350;161510834-161510956;161513895-161513932		http://genome.ucsc.edu/cgi-bin/hgTracks?db=GRCh38&position=chr1%3A161513932-161509820
FCGR2A	ENSG00000143226.13	ENSG00000143226.13:t:161513895-161513932	0.20590427059610117;-0.20790962834711457;-0.0003129704498955562	0.5583217931479927;0.5660268354566907;2.7190945544806746e-06	0.0003071463758429131;0.0003186299439745799;0.01701138401180058	0.097;0.893;0.010	0.336;0.651;0.014	t|1e1.2o3|1e2.1o1|1e3.1o1	3	4	0;0;0	chr1	+	161510074-161513895;161510956-161513895;161513527-161513895	161509820-161510350;161510834-161510956;161513377-161513527;161513895-161513932		http://genome.ucsc.edu/cgi-bin/hgTracks?db=GRCh38&position=chr1%3A161513932-161509820
TOR1AIP1	ENSG00000143337.18	ENSG00000143337.18:t:179889310-179889369	0.32806318492168307;-0.33128943415261525;-8.751152978040361e-05	0.969983206270478;0.9712064844417329;1.656161093366549e-08	1.9328979815502368e-06;5.1168547264834885e-06;0.045254242069687645	0.006;0.988;0.006	0.360;0.635;0.004	t|1e1.1o1|2e1.1o1|2e2.1o1	3	3	0;0;0	chr1	+	179884769-179889310;179884769-179889313;179887959-179889313	179884692-179884769;179887829-179887959;179889310-179889369		http://genome.ucsc.edu/cgi-bin/hgTracks?db=GRCh38&position=chr1%3A179889369-179884692
RFX5	ENSG00000143390.17	ENSG00000143390.17:s:151344728-151344756	-0.21679063154791678;0.216790651173486	0.5940420137957172;0.5940420490023002	2.445621625579708e-05;2.445461653670825e-05	0.257;0.743	0.009;0.991	s|1e1.2o2|1e2.1o1	2	3	0;0	chr1	-	151344604-151344728;151344536-151344728	151344333-151344536;151344560-151344667;151344728-151344756		http://genome.ucsc.edu/cgi-bin/hgTracks?db=GRCh38&position=chr1%3A151344756-151344333
CERS2	ENSG00000143418.19	ENSG00000143418.19:t:150968918-150969318	0.06714908924096458;0.02029912654359418;-0.2328745629267393;0.05800461061689881;4.3575801791396245e-05	0.0005966491297735299;3.6888212284495734e-06;0.7240038046120001;0.0002069120547784076;5.179763615491811e-21	0.0014383693140334983;0.009500372866419655;2.200509467042977e-05;0.002180852880627565;0.2189440337856589	0.002;0.027;0.965;0.002;0.002	0.103;0.069;0.724;0.096;0.010	t|1e1.1o1|1e2.1o1|2e3.1o1|2e4.1o1|2e5.1o1	5	6	0;0;0;0;0	chr1	-	150969131-150974619;150969131-150974318;150969091-150974619;150969091-150974318;150969091-150971849	150968918-150969318;150971849-150971935;150974318-150974477;150974619-150975004		http://genome.ucsc.edu/cgi-bin/hgTracks?db=GRCh38&position=chr1%3A150975004-150968918
C1orf131	ENSG00000143633.12	ENSG00000143633.12:s:231236696-231239188	-0.3761826905783226;0.3983903299041853;-0.005472806050044471	0.9948085600460571;0.9985327582452544;1.9655370518869568e-08	1.1959468078082125e-06;2.55092863397916e-07;0.049403906072434056	0.800;0.156;0.045	0.421;0.554;0.025	s|1e2.1o2|1e2.2o2|1e3.1o1	3	3	0;0;0	chr1	-	231229209-231238857;231229206-231238857;231227068-231238857	231226973-231227068;231229150-231229209;231236696-231239188		http://genome.ucsc.edu/cgi-bin/hgTracks?db=GRCh38&position=chr1%3A231239188-231226973
GALNT13	ENSG00000144278.14	ENSG00000144278.14:s:154438592-154438726	0.17947841557599145;0.04731108164428354;-0.27213324968703406	0.35726796577506437;0.0018864952247886677;0.8570364934007176	7.885540702275148e-05;0.001991691713761719;7.031988650407772e-05	0.010;0.010;0.980	0.221;0.099;0.681	s|1e1.2o3|1e1.3o3|1e2.1o1	3	3	0;0;0	chr2	+	154438726-154446568;154438726-154446598;154438726-154450411	154438592-154438726;154446478-154446765;154450411-154453849		http://genome.ucsc.edu/cgi-bin/hgTracks?db=GRCh38&position=chr2%3A154453849-154438592
GOLGA4	ENSG00000144674.16	ENSG00000144674.16:s:37355101-37355187	0.2904513442049287;-0.2904512971585669	0.8147905628961206;0.8147905460592978	0.00019854051950496762;0.00019855651268607666	0.443;0.557	0.762;0.238	s|1e1.1o1|1e2.1o1	2	3	0;0	chr3	+	37355187-37361243;37355187-37366080	37355101-37355187;37361243-37361305;37366080-37366751		http://genome.ucsc.edu/cgi-bin/hgTracks?db=GRCh38&position=chr3%3A37366751-37355101
GOLGA4	ENSG00000144674.16	ENSG00000144674.16:t:37281958-37281985	0.28969184151804406;-0.28969186991954377	0.9371252952410788;0.9371252946730342	2.048267646711035e-06;2.049098282386197e-06	0.025;0.975	0.324;0.676	t|1e1.2o2|1e2.1o1	2	3	0;0	chr3	+	37251484-37281958;37273601-37281958	37251395-37251484;37273536-37273601;37281958-37281985		http://genome.ucsc.edu/cgi-bin/hgTracks?db=GRCh38&position=chr3%3A37281985-37251395
GOLGA4	ENSG00000144674.16	ENSG00000144674.16:t:37366080-37366751	-0.00036140669416417085;-0.4209201013187771;0.42757151115333225	8.374642275108169e-07;0.9776984315830586;0.9807362261382877	0.01634655786220718;9.892656318999382e-05;9.462844035493457e-05	0.008;0.655;0.337	0.003;0.224;0.773	t|1e1.1o1|1e2.1o1|1e3.1o1	3	4	0;0;0	chr3	+	37282272-37366080;37355187-37366080;37361305-37366080	37282092-37282272;37355101-37355187;37361243-37361305;37366080-37366751		http://genome.ucsc.edu/cgi-bin/hgTracks?db=GRCh38&position=chr3%3A37366751-37282092
CTDSPL	ENSG00000144677.14	ENSG00000144677.14:t:37947057-37947211	0.27614738982911946;-0.2725265373207332;-0.00016222620131326287	0.8306713954482264;0.8207161810029958;4.0121308757884885e-08	3.805665606720099e-05;3.9532487070670363e-05;0.031645700169137925	0.656;0.337;0.006	0.951;0.047;0.002	t|1e1.1o1|1e2.1o1|1e3.1o1	3	4	0;0;0	chr3	+	37862278-37947057;37911827-37947057;37944804-37947057	37861960-37862278;37911673-37911827;37944714-37944804;37947057-37947211		http://genome.ucsc.edu/cgi-bin/hgTracks?db=GRCh38&position=chr3%3A37947211-37861960
SLC25A26	ENSG00000144741.17	ENSG00000144741.17:s:66220742-66221127	-0.31571199969940783;0.3157120214628507	0.8905466975045403;0.8905466036150902	0.00012963336434479444;0.00012962363261045283	0.793;0.207	0.449;0.551	s|1e1.1o1|1e2.1o1	2	3	0;0	chr3	+	66221127-66236544;66221127-66243203	66220742-66221127;66236544-66236700;66243203-66243312		http://genome.ucsc.edu/cgi-bin/hgTracks?db=GRCh38&position=chr3%3A66243312-66220742
ENOPH1	ENSG00000145293.15	ENSG00000145293.15:s:82430562-82430913	-0.20483884789869305;0.20483884088144522	0.5418764564809009;0.5418763102990578	2.9856867112987295e-05;2.9854497219947262e-05	0.352;0.648	0.142;0.858	s|1e1.1o1|2e1.1o1	2	2	0;0	chr4	+	82430884-82447920;82430913-82447920	82430562-82430913;82447920-82448021		http://genome.ucsc.edu/cgi-bin/hgTracks?db=GRCh38&position=chr4%3A82448021-82430562
SLC30A5	ENSG00000145740.18	ENSG00000145740.18:s:69102572-69103128	0.22588493124543768;-0.22544914311739409;-5.132032070964409e-06	0.6331225841720629;0.6309766518487648;5.174077808594724e-21	0.00021107528851811047;0.00021433673730764102;0.1299613393306367	0.196;0.800;0.004	0.453;0.543;0.004	s|1e1.1o1|1e2.1o1|1e3.1o1	3	4	0;0;0	chr5	+	69103128-69103962;69103128-69104631;69103128-69108349	69102572-69103128;69103962-69104434;69104631-69104740;69108349-69108436		http://genome.ucsc.edu/cgi-bin/hgTracks?db=GRCh38&position=chr5%3A69108436-69102572
ZMYM4	ENSG00000146463.11	ENSG00000146463.11:t:35325360-35325405	0.3143626553827527;-0.3143626796434792	0.9225498819291794;0.9225499254867644	3.585872514508773e-05;3.586159120383403e-05	0.594;0.406	0.924;0.076	t|1e1.1o1|1e2.1o1	2	3	0;0	chr1	+	35269085-35325360;35295988-35325360	35268967-35269085;35295927-35295988;35325360-35325405		http://genome.ucsc.edu/cgi-bin/hgTracks?db=GRCh38&position=chr1%3A35325405-35268967
SH3KBP1	ENSG00000147010.17	ENSG00000147010.17:t:19683823-19684028	0.3384798227626907;-0.33847986854900913	0.9549728372202774;0.9549728358770723	3.26176316838696e-05;3.261964824352592e-05	0.494;0.506	0.845;0.155	t|1e1.1o1|1e2.1o1	2	3	0;0	chrX	-	19684028-19695612;19684028-19687617	19683823-19684028;19687617-19687691;19695612-19695741		http://genome.ucsc.edu/cgi-bin/hgTracks?db=GRCh38&position=chrX%3A19695741-19683823
SLC25A37	ENSG00000147454.13	ENSG00000147454.13:s:23528805-23529212	-0.35267631012425205;0.35267632768641105	0.9982949440324483;0.9982949440757117	4.2396619548412673e-10;4.415721901943918e-10	0.402;0.598	0.054;0.946	s|1e1.1o1|1e2.1o1	2	3	0;0	chr8	+	23529212-23531685;23529212-23566108	23528805-23529212;23531685-23531925;23566108-23566385		http://genome.ucsc.edu/cgi-bin/hgTracks?db=GRCh38&position=chr8%3A23566385-23528805
TATDN1	ENSG00000147687.18	ENSG00000147687.18:s:124522937-124523002	0.21247449106467958;-0.04960571268205175;-0.13705476833283492	0.5847913770570583;0.0021016938592150684;0.0816354063735271	2.9789025142559925e-05;0.0015497244360827;8.521570317510108e-05	0.697;0.135;0.166	0.920;0.058;0.023	s|1e1.2o2|1e2.1o1|1e3.1o1	3	4	0;0;0	chr8	-	124522200-124522937;124518881-124522937;124516030-124522937	124515887-124516030;124518742-124518881;124521637-124522201;124522937-124523002		http://genome.ucsc.edu/cgi-bin/hgTracks?db=GRCh38&position=chr8%3A124523002-124515887
NTRK2	ENSG00000148053.15	ENSG00000148053.15:s:84751986-84752085	0.21919237140260037;-0.027886416714620867;-0.15541735953534372	0.6230538189374639;4.0993695967256e-06;0.232185505971711	4.928691346735678e-05;0.00881040759946805;0.0001988204171062824	0.676;0.070;0.254	0.905;0.008;0.086	s|1e1.1o1|1e2.1o1|1e3.1o1	3	4	0;0;0	chr9	+	84752085-84810542;84752085-84861040;84752085-84867243	84751986-84752085;84810542-84815706;84861040-84861087;84867243-84867431		http://genome.ucsc.edu/cgi-bin/hgTracks?db=GRCh38&position=chr9%3A84867431-84751986
C9orf3	ENSG00000148120.16	ENSG00000148120.16:t:95005097-95005383	-0.0002544340649538289;0.20357949517896523;-0.19283623284037626	5.650940839210885e-21;0.5363895696923839;0.4419327850593589	0.39389980491970483;6.363633432262419e-06;1.9039298959300233e-05	0.033;0.040;0.927	0.029;0.243;0.729	t|1e1.1o1|1e2.1o1|1e3.1o1	3	4	0;0;0	chr9	+	94979427-95005158;95004286-95005158;95005065-95005158	94979367-94979427;95003917-95004286;95004980-95005065;95005097-95005383		http://genome.ucsc.edu/cgi-bin/hgTracks?db=GRCh38&position=chr9%3A95005383-94979367
CAMK2G	ENSG00000148660.20	ENSG00000148660.20:s:73821678-73821730	-0.20176822999630867;-2.078643212825668e-08;0.20270405008691633;-2.078643212825668e-08	0.5156972015103714;5.161569592972857e-21;0.5219136060332717;5.161569592972857e-21	0.00010429531527522684;0.47581696044801136;0.0001029037867636038;0.47581696044801136	0.373;0.001;0.625;0.001	0.165;0.001;0.833;0.001	s|1e1.1o3|1e1.2o3|1e2.2o2|2e3.3o3	4	4	0;0;0;0	chr10	-	73819645-73821682;73819617-73821682;73817554-73821682;73819614-73821678	73817479-73817782;73819532-73819645;73821678-73821730		http://genome.ucsc.edu/cgi-bin/hgTracks?db=GRCh38&position=chr10%3A73821730-73817479
ADD3	ENSG00000148700.14	ENSG00000148700.14:s:110130363-110130486	-0.043365759390769865;-0.16152346867337708;0.2205652860308321	0.0006766533568381145;0.20137612940182784;0.6543316818863008	0.0013754044631292262;4.0896807599111185e-05;1.509834011625441e-05	0.202;0.251;0.549	0.137;0.090;0.772	s|1e1.1o1|1e2.1o1|1e3.1o1	3	4	1;0;0	chr10	+	110130486-110131770;110130486-110132305;110130486-110133326	110130363-110130486;110131770-110131783;110132305-110132727;110133326-110135565		http://genome.ucsc.edu/cgi-bin/hgTracks?db=GRCh38&position=chr10%3A110135565-110130363
NCAM1	ENSG00000149294.16	ENSG00000149294.16:t:113231380-113231795	0.19093819927078057;-0.20180942728146373;1.1498264342392813e-05	0.45257597888277173;0.5125721416099913;5.164501262259354e-21	0.0001719115840294996;0.00013656510446324877;0.4657606383846771	0.650;0.348;0.002	0.852;0.136;0.012	t|1e1.1o1|1e2.1o2|1e3.1o1	3	4	0;0;0	chr11	+	113214511-113231645;113221325-113231645;113231273-113231645	113214369-113214511;113221296-113221903;113231196-113231273;113231380-113231795		http://genome.ucsc.edu/cgi-bin/hgTracks?db=GRCh38&position=chr11%3A113231795-113214369
TKFC	ENSG00000149476.15	ENSG00000149476.15:s:61334342-61334731	-0.4083379046404633;0.00028134662063543223;0.4050483931352479	0.9607873937870028;1.4657082047432954e-05;0.9521322423559867	0.0001850702480706845;0.009933787486683943;0.00021207034499257375	0.476;0.010;0.514	0.047;0.012;0.941	s|1e1.1o1|1e2.1o1|1e3.1o1	3	4	0;0;0	chr11	+	61334731-61335840;61334731-61336204;61334731-61337941	61334342-61334731;61335840-61335937;61336204-61336390;61337941-61338130		http://genome.ucsc.edu/cgi-bin/hgTracks?db=GRCh38&position=chr11%3A61338130-61334342
TKFC	ENSG00000149476.15	ENSG00000149476.15:t:61337941-61338130	0.3753722948215993;-0.3801962892140109;0.00015935829005009068;0.00015935829005009068	0.9212942840346012;0.9386906411215544;9.678834925611346e-06;9.678834925611346e-06	0.00023893756012074562;0.00019379641484318366;0.010239623643865159;0.010239623643865159	0.541;0.443;0.008;0.008	0.938;0.044;0.009;0.009	t|1e1.1o1|1e2.1o1|1e3.1o2|1e3.2o2	4	4	0;0;0;0	chr11	+	61334731-61337941;61335937-61337941;61336371-61337941;61336390-61337941	61334342-61334731;61335840-61335937;61336204-61336390;61337941-61338130		http://genome.ucsc.edu/cgi-bin/hgTracks?db=GRCh38&position=chr11%3A61338130-61334342
TMEM25	ENSG00000149582.15	ENSG00000149582.15:s:118534266-118534355	0.23993659012642016;0.021006344662663528;-0.30187077618690766	0.7327522861125131;9.80883485556633e-10;0.9386079015103577	5.53748199417955e-05;0.043590293086830253;9.780622245103565e-06	0.259;0.002;0.739	0.515;0.060;0.425	s|1e1.1o1|1e2.1o1|1e3.1o1	3	4	0;0;0	chr11	+	118534355-118534507;118534355-118535508;118534355-118546119	118534266-118534355;118534507-118534726;118535508-118535835;118546119-118547280		http://genome.ucsc.edu/cgi-bin/hgTracks?db=GRCh38&position=chr11%3A118547280-118534266
NUDT22	ENSG00000149761.8	ENSG00000149761.8:t:64229131-64229344	0.2107811170910227;-0.21078112986470982	0.5633002887542307;0.5633004744061161	0.00010756899392583708;0.00010757777249958966	0.248;0.752	0.463;0.537	t|1e1.2o2|1e2.1o2	2	3	0;0	chr11	+	64227132-64229247;64227666-64229247	64226609-64227132;64227568-64227914;64229131-64229344		http://genome.ucsc.edu/cgi-bin/hgTracks?db=GRCh38&position=chr11%3A64229344-64226609
FAM124A	ENSG00000150510.16	ENSG00000150510.16:s:51222334-51222569	0.000445315908429294;0.21547919660230264;-0.22761117208070536	1.105149392155852e-07;0.5987634158663783;0.6649975090126664	0.041843394349179885;8.859642329807651e-05;9.771307233696902e-05	0.007;0.027;0.966	0.018;0.261;0.721	s|1e1.1o1|1e2.1o1|1e3.1o1	3	4	0;1;0	chr13	+	51222569-51225121;51222569-51227247;51222569-51231348	51222334-51222569;51225121-51225356;51227247-51227429;51231348-51231379		http://genome.ucsc.edu/cgi-bin/hgTracks?db=GRCh38&position=chr13%3A51231379-51222334
HNMT	ENSG00000150540.13	ENSG00000150540.13:s:137964310-137964628	-0.1962072839411144;0.20040702125324836;-0.00022530165720259848	0.48156704664936456;0.5009862607641784;1.5201752398657376e-07	0.0002528812158199001;0.00024566751902806736;0.023990524461680818	0.331;0.662;0.007	0.101;0.897;0.003	s|1e1.1o1|1e2.1o1|1e3.1o1	3	4	0;0;0	chr2	+	137964628-137967097;137964628-137970165;137964628-138000918	137964310-137964628;137967097-137967444;137970165-137970217;138000918-138001025		http://genome.ucsc.edu/cgi-bin/hgTracks?db=GRCh38&position=chr2%3A138001025-137964310
NUBPL	ENSG00000151413.16	ENSG00000151413.16:s:31673484-31673574	-0.19196055370972062;0.2156221050093368;-0.0017705889969853407	0.4316959579889501;0.5798420078623304;1.4953137431704314e-06	5.655688901484712e-05;3.346563715881599e-05;0.01841608118234772	0.233;0.741;0.025	0.005;0.990;0.005	s|1e1.1o1|1e2.1o1|1e3.1o1	3	4	0;0;0	chr14	+	31673574-31703117;31673574-31787780;31673574-31826629	31673484-31673574;31703117-31703177;31787780-31787873;31826629-31826714		http://genome.ucsc.edu/cgi-bin/hgTracks?db=GRCh38&position=chr14%3A31826714-31673484
RABGAP1L	ENSG00000152061.23	ENSG00000152061.23:s:174957457-174957549	0.28670327228878556;-0.28670328565538017	0.8412577593515632;0.8412577413002008	0.00012234873830171036;0.00012235829894780004	0.295;0.705	0.598;0.402	s|1e1.1o1|1e2.1o1	2	3	0;0	chr1	+	174957549-174957891;174957549-174969277	174957457-174957549;174957891-174958187;174969277-174969387		http://genome.ucsc.edu/cgi-bin/hgTracks?db=GRCh38&position=chr1%3A174969387-174957457
UTRN	ENSG00000152818.18	ENSG00000152818.18:t:144403123-144403184	0.32793717795110705;0.0007257558341276126;-0.3496187712727974	0.9230677458042237;3.518004512563305e-09;0.9531399872219491	7.565263660888892e-05;0.09568316057597737;5.169267440263692e-05	0.441;0.005;0.554	0.789;0.023;0.188	t|1e1.1o1|1e2.1o1|1e3.1o1	3	4	0;0;0	chr6	+	144291907-144403123;144331018-144403123;144344304-144403123	144291737-144291907;144330820-144331018;144344101-144344304;144403123-144403184		http://genome.ucsc.edu/cgi-bin/hgTracks?db=GRCh38&position=chr6%3A144403184-144291737
CCDC148	ENSG00000153237.17	ENSG00000153237.17:t:158340598-158340680	0.4969351538567688;-0.2584096334821741;-0.09246557706350121	0.9941381958607913;0.6830865024640702;0.1698493915028791	0.00010915224486089285;0.00039903321947254433;0.0009193133378260221	0.096;0.501;0.404	0.590;0.181;0.226	t|1e1.1o1|1e2.1o1|1e3.1o1	3	4	0;0;0	chr2	-	158340680-158456415;158340680-158358449;158340680-158345215	158340598-158340680;158345215-158345318;158358449-158358570;158456415-158456753		http://genome.ucsc.edu/cgi-bin/hgTracks?db=GRCh38&position=chr2%3A158456753-158340598
CCDC148	ENSG00000153237.17	ENSG00000153237.17:s:158456415-158456753	-0.000212571453082787;-0.4612660879051176;0.007612812000658144;0.41381450867373065	2.1545326437771263e-06;0.9856430998997195;6.456492411409621e-05;0.9682528303076905	0.01457710188495931;0.00014919689187431473;0.007454988048788427;0.00016766010889373813	0.007;0.888;0.007;0.097	0.005;0.421;0.049;0.524	s|1e1.1o1|1e2.1o1|1e3.1o1|1e4.1o1	4	5	0;0;0;0	chr2	-	158393310-158456415;158358570-158456415;158345318-158456415;158340680-158456415	158340598-158340680;158345215-158345318;158358449-158358570;158393228-158393310;158456415-158456753		http://genome.ucsc.edu/cgi-bin/hgTracks?db=GRCh38&position=chr2%3A158456753-158340598
CFDP1	ENSG00000153774.8	ENSG00000153774.8:t:75305024-75305438	0.00012716567550582976;0.2439449157549707;-2.0868162761913644e-08;-0.24899677049182106	5.193571973488117e-21;0.7658671782645845;5.161571649350926e-21;0.8026725065736471	0.47500013139594593;4.810216121597156e-06;0.47581376571508693;6.391332088018231e-07	0.017;0.596;0.012;0.377	0.031;0.837;0.002;0.130	t|1e1.1o1|1e2.1o2|1e3.1o1|1e4.1o1	4	5	1;0;0;0	chr16	-	75305182-75411825;75305182-75395090;75305182-75362875;75305182-75306387	75305024-75305438;75306387-75306545;75362875-75363035;75394682-75395119;75411825-75411952		http://genome.ucsc.edu/cgi-bin/hgTracks?db=GRCh38&position=chr16%3A75411952-75305024
TRIP12	ENSG00000153827.13	ENSG00000153827.13:t:229879982-229880128	0.05683010592701876;-0.3081894038380958;0.07228055557377613;0.08943890474680592;-0.00048507382422906893	0.0032239599841702832;0.9152281080752015;0.008836551326948196;0.021642125827242894;1.169650298817583e-05	0.001527057191344411;0.00016606841742727863;0.000984777042028157;0.0006174718758741966;0.008496985859872797	0.008;0.968;0.008;0.008;0.008	0.106;0.634;0.121;0.135;0.003	t|1e1.1o1|1e2.1o1|1e3.1o1|1e4.1o1|1e5.1o1	5	6	0;0;0;0;0	chr2	-	229880128-229923148;229880128-229921880;229880128-229921564;229880128-229921271;229880128-229900737	229879982-229880128;229900737-229900858;229921271-229921358;229921564-229921662;229921880-229922009;229923148-229923239		http://genome.ucsc.edu/cgi-bin/hgTracks?db=GRCh38&position=chr2%3A229923239-229879982
CNTNAP3B	ENSG00000154529.14	ENSG00000154529.14:s:41960773-41960892	0.5371593122756638;-0.19074384315290221;-0.28162414603869157	0.9997391235373194;0.4291509227352863;0.8474163422516261	2.392457425944667e-05;6.658503773870894e-05;0.00010404540220010361	0.421;0.231;0.346	0.956;0.009;0.035	s|1e1.1o1|1e2.1o3|1e2.2o3	3	3	0;0;0	chr9	-	41960320-41960773;41953386-41960773;41953383-41960773	41953183-41953386;41960003-41960320;41960773-41960892		http://genome.ucsc.edu/cgi-bin/hgTracks?db=GRCh38&position=chr9%3A41960892-41953183
CNOT8	ENSG00000155508.13	ENSG00000155508.13:t:154863207-154863395	-0.2537061957293192;-1.6126630154523514e-05;-0.03146677946960414;0.2705313480753924;-1.6126630154523514e-05;0.0001556030976509187;0.021713703777871598;-1.6126630154523514e-05;-1.6126630154523514e-05	0.7464344713556375;5.1678274513220196e-21;0.00048541275783255475;0.8387195263278797;5.1678274513220196e-21;5.210346792561209e-21;1.540566471924799e-05;5.1678274513220196e-21;5.1678274513220196e-21	0.00016111189347145505;0.06787517044003977;0.0034377884936015457;5.9766986244921556e-05;0.06787517044003977;0.1118271668780669;0.007976113014956742;0.06787517044003977;0.06787517044003977	0.842;0.002;0.081;0.065;0.002;0.002;0.002;0.002;0.002	0.561;0.001;0.001;0.354;0.001;0.012;0.067;0.001;0.001	t|1e1.1o5|1e1.2o5|1e1.3o5|1e1.4o5|1e1.5o5|1e2.2o2|1e3.1o3|1e3.3o3|2e4.4o5	9	5	0;0;0;0;0;0;0;0;0	chr5	+	154858768-154863207;154858797-154863207;154858801-154863207;154858816-154863207;154858833-154863207;154859496-154863207;154859837-154863207;154859873-154863207;154858816-154863212	154858546-154858833;154859353-154859496;154859667-154859873;154863207-154863395		http://genome.ucsc.edu/cgi-bin/hgTracks?db=GRCh38&position=chr5%3A154863395-154858546
KCTD18	ENSG00000155729.12	ENSG00000155729.12:s:200504748-200504959	-0.3477241732325712;0.34772415645598387	0.9721725316854986;0.9721725191174083	3.727197834368923e-05;3.72683491080041e-05	0.380;0.620	0.015;0.985	s|1e1.1o1|2e1.1o1	2	2	0;0	chr2	-	200499084-200504770;200499084-200504748	200498891-200499084;200504748-200504959		http://genome.ucsc.edu/cgi-bin/hgTracks?db=GRCh38&position=chr2%3A200504959-200498891
MED7	ENSG00000155868.7	ENSG00000155868.7:t:157137412-157139448	0.22339251269826396;-0.223392502422578	0.629520222018058;0.6295201538810732	6.119498450420648e-05;6.119981960461818e-05	0.719;0.281	0.955;0.045	t|1e1.1o1|1e2.1o1	2	3	0;0	chr5	-	157139448-157142820;157139448-157142401	157137412-157139448;157142401-157142775;157142820-157143184		http://genome.ucsc.edu/cgi-bin/hgTracks?db=GRCh38&position=chr5%3A157143184-157137412
KCNMA1	ENSG00000156113.22	ENSG00000156113.22:t:76969974-76970999	0.00027522123922271377;-5.4865113129767094e-05;-0.24772713217561385;0.08198709671569987;0.00027522123922271377;0.10512130957509;-5.4865113129767094e-05	2.8100715450197644e-08;2.5931339935173695e-08;0.7034137646598503;0.07812410458186474;2.8100715450197644e-08;0.07458530538096837;2.5931339935173695e-08	0.05956096150243906;0.03221097182664623;0.0002612614338949326;0.0007495873524282085;0.05956096150243906;0.00045012507863046683;0.03221097182664623	0.003;0.003;0.841;0.104;0.003;0.043;0.003	0.014;0.002;0.562;0.229;0.014;0.179;0.002	t|1e1.1o1|1e2.1o1|1e3.3o3|1e4.1o1|1e5.1o1|1e6.1o2|1e7.1o1	7	8	0;0;0;0;0;0;0	chr10	-	76970067-77027823;76970067-77019013;76970067-77011967;76970067-77008185;76970067-77001407;76970067-76974487;76970067-76973046	76969974-76970999;76973046-76973202;76973993-76974573;77001407-77001580;77008185-77008193;77011967-77012043;77019013-77021106;77027823-77027891		http://genome.ucsc.edu/cgi-bin/hgTracks?db=GRCh38&position=chr10%3A77027891-76969974
DRAM2	ENSG00000156171.14	ENSG00000156171.14:s:111140038-111140040	-0.010997746860586386;0.21831834442773101;-0.1841303911344889	0.0009318887462649637;0.6415730745172792;0.41892062977162514	0.003125711389047603;4.293855133656652e-06;0.0001786313531041417	0.394;0.055;0.549	0.369;0.279;0.348	s|1e1.1o2|1e1.2o2|1e2.1o1	3	3	0;0;0	chr1	-	111139711-111140038;111139666-111140038;111137586-111140038	111137523-111137586;111139588-111139711;111140038-111140040		http://genome.ucsc.edu/cgi-bin/hgTracks?db=GRCh38&position=chr1%3A111140040-111137523
RPGR	ENSG00000156313.13	ENSG00000156313.13:s:38290959-38291024	-0.3196987858276805;-0.00018067721860797603;0.32341743255020183	0.8465002106107172;9.345223013603562e-08;0.853421663155294	0.0002768281220126845;0.028536867415195122;0.00027263419775957164	0.632;0.007;0.361	0.281;0.004;0.715	s|1e1.1o1|1e2.1o1|1e3.1o1	3	4	0;0;0	chrX	-	38288041-38290959;38287245-38290959;38276772-38290959	38276587-38276772;38284408-38287245;38287861-38288041;38290959-38291024		http://genome.ucsc.edu/cgi-bin/hgTracks?db=GRCh38&position=chrX%3A38291024-38276587
PPP2R2B	ENSG00000156475.18	ENSG00000156475.18:t:147040717-147040805	-0.43174221721920775;0.4317422515182269	0.9748658492283758;0.9748658798423787	0.00014169825407994718;0.00014168625389100685	0.553;0.447	0.111;0.889	t|1e1.1o1|1e2.1o1	2	3	0;0	chr5	-	147040805-147081059;147040805-147055665	147040717-147040805;147055665-147056027;147081059-147081136		http://genome.ucsc.edu/cgi-bin/hgTracks?db=GRCh38&position=chr5%3A147081136-147040717
PPP2R2B	ENSG00000156475.18	ENSG00000156475.18:t:147035169-147035240	-0.2682494996752405;0.26985453761866784;-0.0012816387431104498	0.8285441852481886;0.824586899683656;1.9711656737299336e-07	5.7495012424246816e-05;7.290826026183334e-05;0.018172145785803395	0.525;0.410;0.067	0.241;0.692;0.065	t|1e1.1o1|1e2.1o1|1e3.1o1	3	4	0;1;0	chr5	-	147035240-147081059;147035240-147055665;147035240-147040717	147035169-147035240;147040717-147040805;147055665-147056027;147081059-147081136		http://genome.ucsc.edu/cgi-bin/hgTracks?db=GRCh38&position=chr5%3A147081136-147035169
PPP2R2B	ENSG00000156475.18	ENSG00000156475.18:s:147081059-147081136	-0.061776622658483965;-0.20840018814684536;0.14567766394198778;0.11568497722785678	0.00021413577716046552;0.5578392823094711;0.24257171714181866;0.06409640950774419	0.0008859014626302342;0.00012607140255449512;0.000344486218770595;0.0003406370793231096	0.112;0.472;0.328;0.087	0.034;0.249;0.500;0.217	s|1e1.1o1|1e2.1o1|1e3.2o2|1e4.1o1	4	5	0;0;0;0	chr5	-	147040805-147081059;147035240-147081059;146878195-147081059;146701142-147081059	146701045-146701142;146878002-146878581;147035169-147035240;147040717-147040805;147081059-147081136		http://genome.ucsc.edu/cgi-bin/hgTracks?db=GRCh38&position=chr5%3A147081136-146701045
TYSND1	ENSG00000156521.13	ENSG00000156521.13:s:70145421-70146676	0.006177922737873451;0.18173965903622563;-0.2334417459423333	1.9193940041226342e-05;0.44204031201340205;0.6372685664528221	0.010061080067904658;0.0004422865432443684;0.0002744135992567287	0.007;0.622;0.371	0.044;0.854;0.102	s|1e1.2o2|2e1.2o2|2e2.1o1	3	3	0;0;0	chr10	-	70143972-70146533;70143972-70145421;70140141-70145421	70137981-70140141;70143842-70144835;70145421-70146676		http://genome.ucsc.edu/cgi-bin/hgTracks?db=GRCh38&position=chr10%3A70146676-70137981
WDYHV1	ENSG00000156795.7	ENSG00000156795.7:t:123436453-123436601	0.321865831655468;-0.32186585187233807	0.9558911792340827;0.9558912013744421	9.8485245659075e-06;9.849037230003077e-06	0.564;0.436	0.889;0.111	t|1e1.1o2|1e2.1o1	2	3	0;0	chr8	+	123430033-123436453;123435542-123436453	123429983-123430061;123435442-123435542;123436453-123436601		http://genome.ucsc.edu/cgi-bin/hgTracks?db=GRCh38&position=chr8%3A123436601-123429983
DHRS1	ENSG00000157379.13	ENSG00000157379.13:t:24291139-24291219	0.29825369385883094;-0.0006463732112265147;-0.2844544266411088	0.9021896875672955;0.0008728894414871148;0.8190832731756706	3.596458186428352e-05;0.003289627250254612;0.00016194535907987362	0.058;0.165;0.777	0.374;0.160;0.467	t|1e1.1o1|1e2.2o2|1e3.1o1	3	4	1;0;0	chr14	-	24291219-24296509;24291219-24292184;24291219-24291556	24291139-24291219;24291556-24291921;24292184-24292352;24296509-24296588		http://genome.ucsc.edu/cgi-bin/hgTracks?db=GRCh38&position=chr14%3A24296588-24291139
DHRS1	ENSG00000157379.13	ENSG00000157379.13:s:24296509-24296588	-0.22494793582648098;0.002354152651172165;-0.02089181127647667;0.2663977599472393	0.6161978498272931;2.3590293839915653e-07;0.0022817114245893685;0.8051393277884471	0.0002864230147139324;0.029424796474500924;0.002481734800966251;9.204299558505425e-05	0.789;0.004;0.135;0.070	0.528;0.031;0.086;0.357	s|1e1.2o3|1e1.3o3|1e2.2o2|1e3.1o1	4	4	0;0;0;1	chr14	-	24292784-24296509;24292701-24296509;24292330-24296509;24291219-24296509	24291139-24291219;24292184-24292352;24292652-24294656;24296509-24296588		http://genome.ucsc.edu/cgi-bin/hgTracks?db=GRCh38&position=chr14%3A24296588-24291139
SLC37A3	ENSG00000157800.17	ENSG00000157800.17:t:140369590-140369682	0.2755251968867683;-0.1453702098199135;-0.04173879644179419	0.8051544005953848;0.32403218771730113;0.011343213765384384	6.898914263367471e-05;0.000625748956249228;0.0017666162989518064	0.011;0.882;0.107	0.326;0.665;0.009	t|1e1.1o1|1e2.1o2|1e3.2o2	3	4	0;0;0	chr7	-	140369682-140382438;140369682-140380282;140369682-140379214	140369590-140369682;140379214-140379471;140379878-140380390;140382438-140382474		http://genome.ucsc.edu/cgi-bin/hgTracks?db=GRCh38&position=chr7%3A140382474-140369590
PANK4	ENSG00000157881.13	ENSG00000157881.13:t:2521367-2521941	0.00019170937103888064;-0.28020349832850594;0.2739989382512198	7.61053330979249e-06;0.7991718891957398;0.7853937586667006	0.011490943175438417;0.00010411315885461292;6.880536009932733e-05	0.009;0.982;0.009	0.011;0.658;0.331	t|1e1.1o1|2e1.1o1|2e2.1o1	3	3	0;0;0	chr1	-	2521941-2526464;2521800-2526464;2521800-2525601	2521367-2521941;2525601-2526187;2526464-2526628		http://genome.ucsc.edu/cgi-bin/hgTracks?db=GRCh38&position=chr1%3A2526628-2521367
PTPDC1	ENSG00000158079.15	ENSG00000158079.15:t:94100087-94101751	-0.3923827398157864;0.39238271880689646	0.9539438181019382;0.9539437975425162	0.0001328270699944012;0.00013281724312642627	0.539;0.461	0.129;0.871	t|1e1.1o1|1e2.1o1	2	3	1;0	chr9	+	94031127-94101566;94098579-94101566	94030794-94031127;94097321-94098579;94100087-94101751		http://genome.ucsc.edu/cgi-bin/hgTracks?db=GRCh38&position=chr9%3A94101751-94030794
NCK1	ENSG00000158092.6	ENSG00000158092.6:t:136927984-136928724	-0.3008873748977726;0.25025924590417414;0.003997197042974564;3.7654943321780615e-05	0.9706268588724797;0.8367533132860612;1.5530433186598208e-08;2.1758989768411163e-09	1.0656711809664543e-06;5.690119159073363e-07;0.052941228698076145;0.10853618868813464	0.988;0.004;0.004;0.004	0.667;0.282;0.039;0.011	t|1e1.1o2|1e1.2o2|1e2.1o1|1e3.1o1	4	4	0;0;0;0	chr3	+	136862319-136927984;136862353-136927984;136867525-136927984;136889301-136927984	136862208-136862353;136867431-136867525;136889079-136889301;136927984-136928724		http://genome.ucsc.edu/cgi-bin/hgTracks?db=GRCh38&position=chr3%3A136928724-136862208
PPP1R9A	ENSG00000158528.11	ENSG00000158528.11:s:95268550-95268707	-0.2395912551224239;-0.00698253498652456;0.24870708634455255	0.6628982360110762;0.002105907879435755;0.6740267545614995	0.0002559113332852858;0.0029757305013423663;0.00034792554354761123	0.384;0.139;0.480	0.104;0.117;0.779	s|1e1.1o2|1e1.2o2|1e2.1o1	3	3	0;0;0	chr7	+	95268707-95269207;95268707-95269261;95268707-95286206	95268550-95268707;95269207-95269507;95286206-95286325		http://genome.ucsc.edu/cgi-bin/hgTracks?db=GRCh38&position=chr7%3A95286325-95268550
THEM4	ENSG00000159445.12	ENSG00000159445.12:s:151894830-151895194	-0.29915408546660893;0.299154062750254	0.9491794933554956;0.9491794988966534	2.9947647076644657e-06;2.994578895005678e-06	0.782;0.218	0.474;0.526	s|1e1.2o2|1e2.2o2	2	3	0;0	chr1	-	151890214-151895008;151889373-151895008	151889214-151889750;151889983-151891440;151894830-151895194		http://genome.ucsc.edu/cgi-bin/hgTracks?db=GRCh38&position=chr1%3A151895194-151889214
THEM4	ENSG00000159445.12	ENSG00000159445.12:t:151889214-151889750	0.29379668499110906;-0.2937966717491517	0.9414156563485458;0.9414157223387088	1.7285117755014891e-06;1.7291516315465216e-06	0.203;0.797	0.498;0.502	t|1e1.1o2|1e2.1o1	2	3	0;0	chr1	-	151889373-151895008;151889373-151889983	151889214-151889750;151889983-151891440;151894830-151895194		http://genome.ucsc.edu/cgi-bin/hgTracks?db=GRCh38&position=chr1%3A151895194-151889214
FAM131B	ENSG00000159784.17	ENSG00000159784.17:t:143359326-143359518	0.23568289409875604;-4.561525325250333e-06;-0.16481094297582843;-0.02461888322100719	0.7241958638847191;5.1658524327474004e-21;0.33633283115018503;0.0009805573602947417	2.6096354161949105e-05;0.19262414164618535;0.00029892628359484696;0.002592445458242998	0.035;0.003;0.827;0.134	0.282;0.002;0.632;0.082	t|1e1.1o1|2e2.1o1|2e3.1o1|2e4.1o1	4	5	0;0;0;0	chr7	-	143359518-143359732;143359419-143360040;143359419-143359732;143359419-143359550	143359326-143359518;143359550-143359629;143359732-143359767;143360040-143361802		http://genome.ucsc.edu/cgi-bin/hgTracks?db=GRCh38&position=chr7%3A143361802-143359326
RGS12	ENSG00000159788.19	ENSG00000159788.19:s:3428089-3428475	-0.2624133283580056;0.29180543264172903;-0.006397155223686651	0.8069495032632608;0.9288940248438232;2.492263203798733e-05	7.150349536910738e-05;1.7839023682820943e-06;0.009591808612624542	0.950;0.006;0.044	0.673;0.323;0.004	s|1e1.1o1|1e2.1o1|1e3.1o1	3	4	0;0;0	chr4	+	3428169-3428558;3428169-3430407;3428169-3439455	3428089-3428475;3428558-3428711;3430407-3432250;3439455-3439913		http://genome.ucsc.edu/cgi-bin/hgTracks?db=GRCh38&position=chr4%3A3439913-3428089
PKNOX1	ENSG00000160199.14	ENSG00000160199.14:t:43003889-43004432	-0.21663724783820087;0.21663723255827538	0.6223954164919572;0.622395259686363	1.4901372263231849e-05;1.4900269484572332e-05	0.990;0.010	0.751;0.249	t|1e1.1o1|1e2.1o1	2	3	0;1	chr21	+	42974664-43004326;42975275-43004326	nan-42975275;42974510-42974664;43003889-43004432		http://genome.ucsc.edu/cgi-bin/hgTracks?db=GRCh38&position=chr21%3A43004432-42974510
AGPAT3	ENSG00000160216.18	ENSG00000160216.18:s:43959634-43959859	0.0608319889987939;-0.34616172916549093;0.24605492445730104	0.02041261975236631;0.9665661757416866;0.7704515049605581	0.0014448546738371434;4.152542005231297e-05;4.753177945045908e-05	0.140;0.804;0.057	0.240;0.451;0.312	s|1e1.1o1|1e2.3o3|i	3	3	0;0;1	chr21	+	43959859-43960632;43959859-43967946;43959860-43960631	43959634-43959859;43960632-43960779;43964929-43968115	43959860-43960631	http://genome.ucsc.edu/cgi-bin/hgTracks?db=GRCh38&position=chr21%3A43968115-43959634
ITGB2	ENSG00000160255.17	ENSG00000160255.17:s:44910284-44910415	-0.001605904074482135;-0.4750694357077534;0.5062762976438936	3.5006355103480933e-10;0.9993676874212162;0.9998907059533619	0.13486423908428202;9.148926078950126e-07;1.6692757665561475e-07	0.030;0.636;0.332	0.002;0.169;0.829	s|1e1.1o1|1e2.1o1|1e3.1o1	3	4	0;0;0	chr21	-	44909491-44910284;44908182-44910284;44907095-44910284	44906915-44907095;44907987-44908182;44909320-44909491;44910284-44910415		http://genome.ucsc.edu/cgi-bin/hgTracks?db=GRCh38&position=chr21%3A44910415-44906915
[truncated: 223 more rows]
